# Supplementary material for: Chromatin accessibility and transcription dynamics during in vitro astrocyte differentiation of Huntington’s Disease Monkey pluripotent stem cells
Source: Epigenetics Chromatin. 2019 Nov 13;12:67. doi: 10.1186/s13072-019-0313-6 (PMC6852955; doi:10.1186/s13072-019-0313-6)
Supplement: Supplementary file 2 — Additional file 2: Table S2. Differentially expressed genes across HD astrocyte differentiations. [file 13072_2019_313_MOESM2_ESM.xlsx]

## Sheet: legend
Chromatin accessibility and transcription dynamics during in vitro differentiation of Huntington's disease monkey pluripotent stem cells
Supplementary Table 2: Differentially expressed genes across HD astrocyte differentiation
RNA-seq analysis identified 5,643 differentially expressed (DE) genes between HD and WT cells in at least one time point (q < 0.01), with 2,218 DE genes in PSCs, 1,344 in NPCs, 3,118 at day 3, and 1,316 in astrocytes.

## Sheet: PSC DE genes 
test_id	gene_id	gene	locus	sample_1	sample_2	status	value_1	value_2	log2(fold_change)	test_stat	p_value	q_value	significant
100129128	100129128	KHDC1L	chr06:71153341-71155236	q1	q2	OK	21.4995	53.9261	1.32668	3.8652	5e-05	0.00052399	yes
100131801	100131801	PET100	chr19:7673573-7675433	q1	q2	OK	167.055	544.81	1.70543	10.5367	5e-05	0.00052399	yes
100188893	100188893	TOMM6	chr06:42642044-42644497	q1	q2	OK	95.9499	219.787	1.19575	3.91782	5e-05	0.00052399	yes
10019	10019	SH2B3	chr12:110806198-110851784	q1	q2	OK	13.5385	5.92737	-1.19161	-3.02886	5e-05	0.00052399	yes
1004	1004	CDH6	chr05:31905041-31972347	q1	q2	OK	43.0603	16.0423	-1.42448	-3.86988	5e-05	0.00052399	yes
100528064	100528064	NEDD8-MDP1	chr14:85436747-85454979	q1	q2	OK	82.24	165.678	1.01047	2.34098	5e-05	0.00052399	yes
10053	10053	AP1M2	chr19:10399120-10413215	q1	q2	OK	4.1172	59.4507	3.85196	8.77302	5e-05	0.00052399	yes
10063	10063	COX17	chr03:157252480-157260548	q1	q2	OK	110.801	334.14	1.59248	9.50946	5e-05	0.00052399	yes
1007	1007	CDH9	chr05:27549340-27715663	q1	q2	OK	8.17386	3.73312	-1.13064	-2.43896	5e-05	0.00052399	yes
10079	10079	ATP9A	chr15:12663485-12799538	q1	q2	OK	12.2668	6.5454	-0.906206	-2.39711	5e-05	0.00052399	yes
1008	1008	CDH10	chr05:25016677-25179895	q1	q2	OK	39.0686	6.46339	-2.59565	-6.30419	5e-05	0.00052399	yes
10084	10084	PQBP1	chrX:49009218-49014419	q1	q2	OK	39.6518	85.1903	1.1033	3.46093	5e-05	0.00052399	yes
10085	10085	EDIL3	chr05:80591270-81046002	q1	q2	OK	3.13186	0.965848	-1.69715	-2.83328	5e-05	0.00052399	yes
1009	1009	CDH11	chr16:49234021-49413277	q1	q2	OK	21.4891	6.88109	-1.64289	-4.22486	5e-05	0.00052399	yes
10094	10094	ARPC3	chr12:109820683-109836525	q1	q2	OK	71.0661	226.33	1.67119	5.67273	5e-05	0.00052399	yes
10098	10098	TSPAN5	chr04:97062711-97243340	q1	q2	OK	19.6458	9.56164	-1.03889	-2.76332	5e-05	0.00052399	yes
10123	10123	ARL4C	chr02b:123072007-123075786	q1	q2	OK	28.93	55.2353	0.933025	2.61168	5e-05	0.00052399	yes
10142	10142	AKAP9	chr07:101526493-101693397	q1	q2	OK	6.85267	15.2118	1.15046	2.99173	5e-05	0.00052399	yes
10154	10154	PLXNC1	chr12:93327623-93488141	q1	q2	OK	4.69669	2.16673	-1.11613	-2.55318	5e-05	0.00052399	yes
10169	10169	SERF2	chr14:20116006-20123773	q1	q2	OK	84.0616	211.7	1.3325	3.62395	5e-05	0.00052399	yes
1017	1017	CDK2	chr12:54193860-54200148	q1	q2	OK	8.05977	30.5441	1.92208	4.78013	5e-05	0.00052399	yes
10186	10186	LHFP	chr13:18644499-18905884	q1	q2	OK	15.8522	6.98465	-1.18243	-2.89276	5e-05	0.00052399	yes
10189	10189	ALYREF	chr17:75419880-75423649	q1	q2	OK	33.7573	108.127	1.67946	5.20295	5e-05	0.00052399	yes
10203	10203	CALCRL	chr02b:74598177-74642804	q1	q2	OK	2.19571	0.44444	-2.30463	-3.4768	5e-05	0.00052399	yes
10212	10212	DDX39A	chr19:14168665-14179314	q1	q2	OK	97.8941	194.195	0.988213	3.0509	5e-05	0.00052399	yes
10234	10234	LRRC17	chr07:127691301-127962252	q1	q2	OK	32.34	12.6004	-1.35985	-3.38408	5e-05	0.00052399	yes
10247	10247	HRSP12	chr08:96509572-96526019	q1	q2	OK	43.6959	89.8211	1.03956	3.30608	5e-05	0.00052399	yes
10256	10256	CNKSR1	chr01:24824549-24837820	q1	q2	OK	0.357042	7.20205	4.33424	5.79402	5e-05	0.00052399	yes
10263	10263	CDK2AP2	chr11:6797562-6799809	q1	q2	OK	49.2001	103.171	1.06831	2.68374	5e-05	0.00052399	yes
10294	10294	DNAJA2	chr16:30661051-30680185	q1	q2	OK	9.54789	32.9646	1.78767	4.817	5e-05	0.00052399	yes
10313	10313	RTN3	chr11:10760166-10799250	q1	q2	OK	118.19	42.5925	-1.47243	-3.87918	5e-05	0.00052399	yes
10319	10319	LAMC3	chr09:103460275-103551452	q1	q2	OK	13.9654	4.13649	-1.75538	-4.49391	5e-05	0.00052399	yes
10360	10360	NPM3	chr10:97304762-97306830	q1	q2	OK	82.6209	206.714	1.32306	4.38384	5e-05	0.00052399	yes
10363	10363	HMG20A	chr14:54789202-54858936	q1	q2	OK	36.0862	18.5887	-0.957023	-2.55582	5e-05	0.00052399	yes
10383	10383	TUBB4B	chr09:110001240-110008526	q1	q2	OK	191.565	493.613	1.36555	4.02721	5e-05	0.00052399	yes
103910	103910	MYL12B	chr18:6210054-6226618	q1	q2	OK	309.497	677.398	1.13008	3.72608	5e-05	0.00052399	yes
10399	10399	GNB2L1	chr05:179673695-179680049	q1	q2	OK	783.31	1534.29	0.969914	2.93408	5e-05	0.00052399	yes
10406	10406	WFDC2	chr15:18963875-18975520	q1	q2	OK	23.637	140.393	2.57036	8.43785	5e-05	0.00052399	yes
10428	10428	CFDP1	chr16:59426293-59577063	q1	q2	OK	143.4	285.477	0.99333	3.08378	5e-05	0.00052399	yes
10430	10430	TMEM147	chr19:31100153-31102001	q1	q2	OK	259.612	495.109	0.931388	3.2897	5e-05	0.00052399	yes
10436	10436	EMG1	chr12:7271757-7277008	q1	q2	OK	108.038	209.359	0.954436	3.11076	5e-05	0.00052399	yes
10449	10449	ACAA2	chr18:38728775-38757703	q1	q2	OK	88.9988	162.573	0.869227	2.59232	5e-05	0.00052399	yes
10465	10465	PPIH	chr01:41724414-41742516	q1	q2	OK	79.4931	173.491	1.12596	3.96873	5e-05	0.00052399	yes
10467	10467	ZNHIT1	chr07:126292028-126298276	q1	q2	OK	75.3388	160.545	1.09152	3.8422	5e-05	0.00052399	yes
10471	10471	PFDN6	chr06:34035096-34036198	q1	q2	OK	108.564	223.908	1.04436	4.33568	5e-05	0.00052399	yes
10476	10476	ATP5H	chr17:68443000-68447706	q1	q2	OK	327.18	728.645	1.15513	4.55915	5e-05	0.00052399	yes
10480	10480	EIF3M	chr11:32954359-33112655	q1	q2	OK	227.437	469.668	1.04617	2.65368	5e-05	0.00052399	yes
105	105	ADARB2	chr10:1061596-1583762	q1	q2	OK	0.974013	2.3631	1.27867	2.59701	5e-05	0.00052399	yes
1051	1051	CEBPB	chr15:14217046-14218741	q1	q2	OK	14.0373	3.31359	-2.0828	-4.45588	5e-05	0.00052399	yes
10534	10534	SSSCA1	chr11:10630035-10631325	q1	q2	OK	145.803	292.842	1.0061	3.8838	5e-05	0.00052399	yes
1054	1054	CEBPG	chr19:28973563-28977067	q1	q2	OK	34.0989	16.3464	-1.06075	-2.97162	5e-05	0.00052399	yes
10541	10541	ANP32B	chr09:69520554-69552866	q1	q2	OK	26.8857	60.8906	1.17938	3.31654	5e-05	0.00052399	yes
10550	10550	ARL6IP5	chr03:125348370-125369690	q1	q2	OK	68.1042	37.7058	-0.852956	-2.52802	5e-05	0.00052399	yes
10553	10553	HTATIP2	chr11:45738109-45756453	q1	q2	OK	1.85354	14.2341	2.941	5.26267	5e-05	0.00052399	yes
10567	10567	RABAC1	chr19:37329449-37332148	q1	q2	OK	108.489	221.797	1.03169	3.66101	5e-05	0.00052399	yes
10572	10572	SIVA1	chr14:167277544-167283391	q1	q2	OK	253.531	504.808	0.993569	2.57914	5e-05	0.00052399	yes
10577	10577	NPC2	chr14:136577385-136591351	q1	q2	OK	351.498	648.111	0.882725	2.98338	5e-05	0.00052399	yes
10584	10584	COLEC10	chr08:118026748-118065591	q1	q2	OK	8.52375	45.8626	2.42776	6.14292	5e-05	0.00052399	yes
10598	10598	AHSA1	chr14:139609310-139620807	q1	q2	OK	76.4206	149.941	0.972365	3.06117	5e-05	0.00052399	yes
1062	1062	CENPE	chr04:101917277-102005169	q1	q2	OK	11.0222	20.202	0.874091	2.33084	5e-05	0.00052399	yes
10628	10628	TXNIP	chr01:121232868-121237083	q1	q2	OK	80.3939	21.3775	-1.91099	-5.33761	5e-05	0.00052399	yes
10632	10632	ATP5L	chr11:110459797-110468428	q1	q2	OK	113.309	269.661	1.25089	3.87657	5e-05	0.00052399	yes
10637	10637	LEFTY1	chr01:139945796-139948949	q1	q2	OK	49.3789	157.892	1.67697	4.23787	5e-05	0.00052399	yes
10668	10668	CGRRF1	chr14:116292753-116320444	q1	q2	OK	42.7655	17.9086	-1.25579	-3.58489	5e-05	0.00052399	yes
10682	10682	EBP	chrX:48633525-48639136	q1	q2	OK	69.2012	130.679	0.917154	3.02521	5e-05	0.00052399	yes
10726	10726	NUDC	chr01:25591823-25613248	q1	q2	OK	139.675	345.869	1.30815	3.77465	5e-05	0.00052399	yes
10758	10758	TRAF3IP2	chr06:156081137-156129983	q1	q2	OK	3.86145	8.66427	1.16594	2.71769	5e-05	0.00052399	yes
10797	10797	MTHFD2	chr02a:75244879-75262489	q1	q2	OK	82.3268	28.4909	-1.53086	-4.45228	5e-05	0.00052399	yes
10809	10809	STARD10	chr11:63994368-64021638	q1	q2	OK	9.50458	28.2076	1.56939	3.9948	5e-05	0.00052399	yes
10849	10849	CD3EAP	chr19:40271671-40301643	q1	q2	OK	8.41938	24.4184	1.53618	3.46236	5e-05	0.00052399	yes
10856	10856	RUVBL2	chr19:43913375-43935266	q1	q2	OK	255.431	512.68	1.00513	3.01611	5e-05	0.00052399	yes
10907	10907	TXNL4A	chr18:69840321-69855932	q1	q2	OK	305.284	564.08	0.885749	3.00342	5e-05	0.00052399	yes
10910	10910	SUGT1	chr13:31843649-31879956	q1	q2	OK	59.0683	111.353	0.914684	2.75312	5e-05	0.00052399	yes
10923	10923	SUB1	chr05:33264868-33283963	q1	q2	OK	51.4262	96.5935	0.909423	2.51264	5e-05	0.00052399	yes
10951	10951	CBX1	chr17:45347438-45383274	q1	q2	OK	95.2322	173.341	0.864093	2.26569	5e-05	0.00052399	yes
10952	10952	SEC61B	chr09:70761824-70770052	q1	q2	OK	156.572	343.702	1.13433	4.69359	5e-05	0.00052399	yes
10969	10969	EBNA1BP2	chr01:42389424-42397885	q1	q2	OK	63.8292	134.038	1.07035	3.3463	5e-05	0.00052399	yes
10975	10975	UQCR11	chr19:1385442-1392486	q1	q2	OK	59.5346	143.706	1.27132	3.90127	5e-05	0.00052399	yes
11007	11007	CCDC85B	chr11:8470177-8471078	q1	q2	OK	20.875	55.0438	1.3988	4.11199	5e-05	0.00052399	yes
11013	11013	TMSB15A	chrX:96178355-96179852	q1	q2	OK	263.679	506.004	0.940366	3.99873	5e-05	0.00052399	yes
11020	11020	IFT27	chr15:78588419-78606065	q1	q2	OK	9.95915	29.2729	1.55547	4.03965	5e-05	0.00052399	yes
11040	11040	PIM2	chrX:49027183-49032831	q1	q2	OK	2.88575	8.6528	1.58422	3.33454	5e-05	0.00052399	yes
11065	11065	UBE2C	chr15:18684526-18688534	q1	q2	OK	512.666	984.276	0.941044	3.34126	5e-05	0.00052399	yes
11096	11096	ADAMTS5	chr07:19912239-19962389	q1	q2	OK	0.537523	1.9535	1.86166	3.52997	5e-05	0.00052399	yes
11135	11135	CDC42EP1	chr15:79475280-79478688	q1	q2	OK	11.8306	4.25596	-1.47496	-3.27059	5e-05	0.00052399	yes
11157	11157	LSM6	chr04:145919288-145934044	q1	q2	OK	81.5725	171.684	1.0736	3.842	5e-05	0.00052399	yes
11178	11178	LZTS1	chr08:19948031-19957170	q1	q2	OK	8.85082	3.12801	-1.50057	-3.57322	5e-05	0.00052399	yes
11187	11187	PKP3	chr11:242228-251322	q1	q2	OK	0.424231	3.68922	3.12039	4.39905	5e-05	0.00052399	yes
11224	11224	RPL35	chr09:96959141-96968935	q1	q2	OK	660.769	2075.8	1.65145	4.08887	5e-05	0.00052399	yes
112464	112464	PRKCDBP	chr11:60283902-60285455	q1	q2	OK	9.51278	25.39	1.41632	3.57354	5e-05	0.00052399	yes
112495	112495	GTF3C6	chr06:156717002-156727168	q1	q2	OK	186.675	438.374	1.23163	4.30688	5e-05	0.00052399	yes
11258	11258	DCTN3	chr09:61549051-61556006	q1	q2	OK	89.9722	197.773	1.13629	3.98753	5e-05	0.00052399	yes
11267	11267	SNF8	chr17:44162806-44178002	q1	q2	OK	133.449	257.467	0.948104	3.02497	5e-05	0.00052399	yes
112812	112812	FDX1L	chr19:10139217-10144817	q1	q2	OK	29.1285	59.0654	1.01988	3.15286	5e-05	0.00052399	yes
11313	11313	LYPLA2	chr01:22441274-22445645	q1	q2	OK	141.216	294.651	1.0611	3.21005	5e-05	0.00052399	yes
11315	11315	PARK7	chr01:7054587-7079166	q1	q2	OK	252.105	562.181	1.15701	3.5723	5e-05	0.00052399	yes
11316	11316	COPE	chr19:18673505-18692599	q1	q2	OK	235.326	452.089	0.941949	3.14044	5e-05	0.00052399	yes
113246	113246	C12orf57	chr12:7242491-7244320	q1	q2	OK	165.546	353.896	1.09609	5.07383	5e-05	0.00052399	yes
11332	11332	ACOT7	chr01:5370531-5505390	q1	q2	OK	206.058	377.559	0.873653	2.28889	5e-05	0.00052399	yes
11333	11333	PDAP1	chr07:124524461-124537185	q1	q2	OK	37.0555	75.9087	1.03458	3.13177	5e-05	0.00052399	yes
11339	11339	OIP5	chr14:17646357-17662878	q1	q2	OK	21.8947	55.7445	1.34825	3.90187	5e-05	0.00052399	yes
113452	113452	TMEM54	chr01:31760893-31774728	q1	q2	OK	15.179	88.5091	2.54374	5.5752	5e-05	0.00052399	yes
1137	1137	CHRNA4	chr15:934657-951966	q1	q2	OK	2.01902	0.750336	-1.42804	-2.49784	5e-05	0.00052399	yes
113828	113828	FAM83F	chr15:81917107-81952872	q1	q2	OK	2.27151	6.13135	1.43255	2.7292	5e-05	0.00052399	yes
114049	114049	WBSCR22	chr07:42131216-42146044	q1	q2	OK	115.928	225.519	0.960021	3.06648	5e-05	0.00052399	yes
114899	114899	C1QTNF3	chr05:34717202-34742117	q1	q2	OK	2.25571	0.459097	-2.29671	-3.05428	5e-05	0.00052399	yes
115098	115098	CCDC124	chr19:17632715-17642506	q1	q2	OK	48.3867	94.138	0.960168	3.05257	5e-05	0.00052399	yes
115416	115416	MALSU1	chr07:84655112-84665485	q1	q2	OK	86.6235	202.048	1.22187	4.44391	5e-05	0.00052399	yes
1155	1155	TBCB	chr19:31674909-31686611	q1	q2	OK	196.453	377.919	0.94389	3.17198	5e-05	0.00052399	yes
115509	115509	ZNF689	chr16:28382952-28391376	q1	q2	OK	26.5468	11.6456	-1.18875	-3.25353	5e-05	0.00052399	yes
116228	116228	COX20	chr01:220779154-220788687	q1	q2	OK	14.3626	36.8745	1.3603	3.62584	5e-05	0.00052399	yes
116238	116238	TLCD1	chr17:22602364-22604231	q1	q2	OK	33.586	79.0506	1.23491	3.83687	5e-05	0.00052399	yes
1164	1164	CKS2	chr09:5732801-5738254	q1	q2	OK	393.963	1027.12	1.38247	5.46646	5e-05	0.00052399	yes
116442	116442	RAB39B	chrX:148384283-148389923	q1	q2	OK	6.23897	2.05874	-1.59955	-3.20103	5e-05	0.00052399	yes
116447	116447	TOP1MT	chr08:142300196-142347233	q1	q2	OK	10.9321	22.7394	1.05663	2.7738	5e-05	0.00052399	yes
116461	116461	TSEN15	chr01:182660453-182682985	q1	q2	OK	48.2935	18.5438	-1.38089	-3.90846	5e-05	0.00052399	yes
116540	116540	MRPL53	chr02a:75525175-75525951	q1	q2	OK	42.7227	98.4847	1.2049	4.33497	5e-05	0.00052399	yes
117143	117143	TADA1	chr01:200329131-200348661	q1	q2	OK	33.3031	14.6746	-1.18233	-3.28608	5e-05	0.00052399	yes
1175	1175	AP2S1	chr19:41744915-41756149	q1	q2	OK	62.3821	178.284	1.51497	5.14087	5e-05	0.00052399	yes
1182	1182	CLCN3	chr04:169745625-169847467	q1	q2	OK	11.5876	5.86391	-0.982643	-2.49764	5e-05	0.00052399	yes
118487	118487	CHCHD1	chr10:58530223-58531806	q1	q2	OK	60.2756	126.302	1.06724	3.58493	5e-05	0.00052399	yes
118812	118812	MORN4	chr10:92980792-93002021	q1	q2	OK	32.1	15.1725	-1.08112	-2.93621	5e-05	0.00052399	yes
118881	118881	COMTD1	chr10:54654647-54656602	q1	q2	OK	26.4171	66.3892	1.32948	4.02141	5e-05	0.00052399	yes
118924	118924	FRA10AC1	chr10:88761744-88797107	q1	q2	OK	5.62798	12.4782	1.14872	2.75712	5e-05	0.00052399	yes
119391	119391	GSTO2	chr10:99935193-99958492	q1	q2	OK	3.45011	12.3764	1.84288	3.71885	5e-05	0.00052399	yes
120	120	ADD3	chr10:105712480-105843103	q1	q2	OK	42.7869	23.5659	-0.86047	-2.3841	5e-05	0.00052399	yes
121053	121053	C12orf45	chr12:104323861-104332228	q1	q2	OK	127.977	276.479	1.11129	4.32119	5e-05	0.00052399	yes
1211	1211	CLTA	chr09:63221715-63243404	q1	q2	OK	105.904	250.463	1.24184	4.01781	5e-05	0.00052399	yes
121227	121227	LRIG3	chr12:57265032-57311402	q1	q2	OK	33.7833	16.3852	-1.04392	-2.82679	5e-05	0.00052399	yes
121506	121506	ERP27	chr12:15557633-15584399	q1	q2	OK	0	1.86674	inf	#NAME?	5e-05	0.00052399	yes
122704	122704	MRPL52	chr14:83969334-83973673	q1	q2	OK	75.1966	190.109	1.33808	5.07607	5e-05	0.00052399	yes
122769	122769	LRR1	chr14:111420534-111434205	q1	q2	OK	50.3657	111.432	1.14566	3.89561	5e-05	0.00052399	yes
122953	122953	JDP2	chr14:137532275-137577310	q1	q2	OK	4.21642	1.379	-1.61239	-3.11382	5e-05	0.00052399	yes
124925	124925	SEZ6	chr17:22847779-22898660	q1	q2	OK	7.45623	2.6706	-1.48128	-3.22022	5e-05	0.00052399	yes
125988	125988	C19orf70	chr19:5715775-5718839	q1	q2	OK	67.0732	171.357	1.3532	5.29026	5e-05	0.00052399	yes
126003	126003	TRAPPC5	chr19:7617228-7617841	q1	q2	OK	68.617	155.14	1.17693	4.41137	5e-05	0.00052399	yes
126068	126068	ZNF441	chr19:11579219-11595180	q1	q2	OK	8.50403	3.58732	-1.24524	-2.96425	5e-05	0.00052399	yes
126295	126295	ZNF57	chr19:2767296-2793509	q1	q2	OK	18.5293	7.94095	-1.22243	-3.02833	5e-05	0.00052399	yes
126328	126328	NDUFA11	chr19:5934303-5942627	q1	q2	OK	140.971	267.06	0.921767	3.28081	5e-05	0.00052399	yes
127	127	ADH4	chr04:97725384-97747158	q1	q2	OK	7.08448	2.17871	-1.70119	-3.15132	5e-05	0.00052399	yes
1278	1278	COL1A2	chr07:119452399-119488983	q1	q2	OK	8.08343	18.231	1.17336	3.08863	5e-05	0.00052399	yes
128218	128218	TMEM125	chr01:42490564-42492398	q1	q2	OK	1.09423	6.40823	2.55001	4.01505	5e-05	0.00052399	yes
128272	128272	ARHGEF19	chr01:15042592-15057158	q1	q2	OK	9.15885	27.1507	1.56775	4.18841	5e-05	0.00052399	yes
128308	128308	MRPL55	chr01:138637629-138640230	q1	q2	OK	111.548	269.519	1.27272	3.19308	5e-05	0.00052399	yes
1287	1287	COL4A5	chrX:102342848-102606093	q1	q2	OK	17.9489	8.7926	-1.02953	-2.58344	5e-05	0.00052399	yes
131076	131076	CCDC58	chr03:154487686-154511681	q1	q2	OK	22.6507	56.8358	1.32725	4.05482	5e-05	0.00052399	yes
131118	131118	DNAJC19	chr03:86092488-86098217	q1	q2	OK	73.266	146.665	1.00131	3.11228	5e-05	0.00052399	yes
131566	131566	DCBLD2	chr03:178335605-178480615	q1	q2	OK	22.0887	12.3366	-0.840363	-2.31637	5e-05	0.00052399	yes
1327	1327	COX4I1	chr16:70395660-70403728	q1	q2	OK	488.15	1374.39	1.4934	5.01858	5e-05	0.00052399	yes
1329	1329	COX5B	chr02a:92746890-92749017	q1	q2	OK	527.38	1222.75	1.21321	5.36618	5e-05	0.00052399	yes
133686	133686	NADKD1	chr05:36550234-36595865	q1	q2	OK	14.8553	7.59609	-0.967651	-2.5194	5e-05	0.00052399	yes
1337	1337	COX6A1	chr12:120032058-120034809	q1	q2	OK	716.604	1505.29	1.07079	4.29692	5e-05	0.00052399	yes
1340	1340	COX6B1	chr19:31207303-31214924	q1	q2	OK	271.211	757.701	1.48221	7.84744	5e-05	0.00052399	yes
134266	134266	GRPEL2	chr05:147207678-147216728	q1	q2	OK	16.5713	8.03085	-1.04506	-2.77352	5e-05	0.00052399	yes
1345	1345	COX6C	chr08:98367529-98383414	q1	q2	OK	275.244	661.248	1.26448	5.04034	5e-05	0.00052399	yes
1347	1347	COX7A2	chr06:73250179-73256003	q1	q2	OK	386.8	798.409	1.04554	4.0645	5e-05	0.00052399	yes
1349	1349	COX7B	chrX:71633447-71639804	q1	q2	OK	429.092	1171.75	1.4493	7.02411	5e-05	0.00052399	yes
1351	1351	COX8A	chr11:8907899-8910660	q1	q2	OK	170.781	365.878	1.09922	4.80711	5e-05	0.00052399	yes
135228	135228	CD109	chr06:71622245-71763895	q1	q2	OK	2.45907	0.707146	-1.79803	-3.59938	5e-05	0.00052399	yes
1362	1362	CPD	chr17:24305175-24403546	q1	q2	OK	10.7237	5.39635	-0.990749	-2.553	5e-05	0.00052399	yes
1364	1364	CLDN4	chr07:43466028-43467848	q1	q2	OK	3.26178	30.1349	3.20771	7.12011	5e-05	0.00052399	yes
1365	1365	CLDN3	chr07:43530811-43531971	q1	q2	OK	10.3198	27.1469	1.39537	3.57883	5e-05	0.00052399	yes
1366	1366	CLDN7	chr17:7160115-7163183	q1	q2	OK	8.31283	48.1594	2.53441	6.33459	5e-05	0.00052399	yes
138716	138716	RPP25L	chr09:61546014-61547612	q1	q2	OK	39.0019	105.703	1.43841	4.61974	5e-05	0.00052399	yes
139189	139189	DGKK	chrX:50205392-50311888	q1	q2	OK	2.21287	0.553551	-1.99913	-3.07239	5e-05	0.00052399	yes
1397	1397	CRIP2	chr14:167989427-167995818	q1	q2	OK	29.5878	58.4565	0.982361	2.33064	5e-05	0.00052399	yes
1404	1404	HAPLN1	chr05:80276156-80360614	q1	q2	OK	0.308718	1.55339	2.33106	3.23899	5e-05	0.00052399	yes
140465	140465	MYL6B	chr12:54397348-54402537	q1	q2	OK	107.364	204.745	0.931325	3.34682	5e-05	0.00052399	yes
140576	140576	S100A16	chr01:127780748-127786845	q1	q2	OK	31.4612	102.048	1.6976	5.02096	5e-05	0.00052399	yes
140609	140609	NEK7	chr01:167984196-168130194	q1	q2	OK	6.48001	2.55697	-1.34156	-2.9546	5e-05	0.00052399	yes
140707	140707	BRI3BP	chr12:124828091-124861828	q1	q2	OK	35	71.2942	1.02643	3.15788	5e-05	0.00052399	yes
140823	140823	ROMO1	chr15:28388163-28415536	q1	q2	OK	348.92	933.175	1.41925	5.31568	5e-05	0.00052399	yes
1428	1428	CRYM	chr16:20271105-20291128	q1	q2	OK	8.21451	23.4271	1.51193	3.74554	5e-05	0.00052399	yes
142891	142891	SAMD8	chr10:57097793-57169114	q1	q2	OK	4.65539	2.1992	-1.08193	-2.44958	5e-05	0.00052399	yes
144402	144402	CPNE8	chr12:35462036-35705291	q1	q2	OK	25.7356	11.4827	-1.1643	-3.09536	5e-05	0.00052399	yes
1463	1463	NCAN	chr19:19001040-19042154	q1	q2	OK	7.61303	2.93128	-1.37694	-3.15869	5e-05	0.00052399	yes
1464	1464	CSPG4	chr14:52954421-52983803	q1	q2	OK	3.77916	1.62338	-1.21906	-2.58326	5e-05	0.00052399	yes
146760	146760	RTN4RL1	chr17:1794582-1807468	q1	q2	OK	19.5412	9.98294	-0.968986	-2.50812	5e-05	0.00052399	yes
1471	1471	CST3	chr15:56753329-56757526	q1	q2	OK	40.5257	91.4666	1.17441	3.68729	5e-05	0.00052399	yes
1476	1476	CSTB	chr07:2935066-2941562	q1	q2	OK	64.2817	159.611	1.31208	4.42237	5e-05	0.00052399	yes
147658	147658	ZNF534	chr19:47138196-47145106	q1	q2	OK	16.9543	32.6729	0.946446	2.37068	5e-05	0.00052399	yes
147741	147741	ZNF560	chr19:9304565-9340008	q1	q2	OK	1.60954	5.10457	1.66514	3.17639	5e-05	0.00052399	yes
147798	147798	TMC4	chr19:48966211-48981867	q1	q2	OK	0.771015	5.61699	2.86497	4.14229	5e-05	0.00052399	yes
148156	148156	ZNF558	chr19:8701391-8714525	q1	q2	OK	10.9778	4.08031	-1.42784	-3.332	5e-05	0.00052399	yes
150678	150678	MYEOV2	chr02b:128878251-128883709	q1	q2	OK	236.726	578.254	1.28848	6.68338	5e-05	0.00052399	yes
150696	150696	PROM2	chr02a:91668643-91685507	q1	q2	OK	0.147952	1.98292	3.74443	4.22153	5e-05	0.00052399	yes
151473	151473	SLC16A14	chr02b:118548626-118584261	q1	q2	OK	9.38767	2.92751	-1.68109	-3.87617	5e-05	0.00052399	yes
1515	1515	CTSL2	chr09:636229-642170	q1	q2	OK	36.3075	92.7953	1.35379	4.26439	5e-05	0.00052399	yes
152006	152006	RNF38	chr09:63368640-63422626	q1	q2	OK	30.3261	14.8227	-1.03275	-2.74893	5e-05	0.00052399	yes
152330	152330	CNTN4	chr03:134137949-134631584	q1	q2	OK	3.15652	0.903194	-1.80523	-2.90792	5e-05	0.00052399	yes
1528	1528	CYB5A	chr18:64317627-64356756	q1	q2	OK	45.676	98.9553	1.11534	2.72236	5e-05	0.00052399	yes
153241	153241	CEP120	chr05:120567760-120645440	q1	q2	OK	12.9999	4.64595	-1.48445	-3.53927	5e-05	0.00052399	yes
1535	1535	CYBA	chr16:73259510-73267196	q1	q2	OK	81.7752	182.073	1.15478	4.25137	5e-05	0.00052399	yes
153527	153527	ZMAT2	chr05:138234650-138241682	q1	q2	OK	31.9345	61.4743	0.94487	2.79339	5e-05	0.00052399	yes
1540	1540	CYLD	chr16:34622533-34678709	q1	q2	OK	6.46378	2.68198	-1.26908	-2.89301	5e-05	0.00052399	yes
154467	154467	CCDC167	chr06:38341528-38359227	q1	q2	OK	80.6332	193.343	1.26172	4.8197	5e-05	0.00052399	yes
154881	154881	KCTD7	chr07:49378505-49392433	q1	q2	OK	4.30981	1.9499	-1.14422	-2.4326	5e-05	0.00052399	yes
157567	157567	ANKRD46	chr08:98998855-99041398	q1	q2	OK	34.3327	17.497	-0.972474	-2.52208	5e-05	0.00052399	yes
157638	157638	FAM84B	chr08:125589494-125594060	q1	q2	OK	10.636	4.31675	-1.30094	-3.01765	5e-05	0.00052399	yes
157697	157697	ERICH1	chr08:629174-688941	q1	q2	OK	11.3094	23.9147	1.08037	2.80323	5e-05	0.00052399	yes
157769	157769	FAM91A1	chr08:122709413-122758153	q1	q2	OK	9.8491	4.97991	-0.983872	-2.40095	5e-05	0.00052399	yes
158427	158427	TSTD2	chr09:69062143-69172434	q1	q2	OK	24.8454	12.8124	-0.955433	-2.42036	5e-05	0.00052399	yes
158763	158763	ARHGAP36	chrX:124781620-124813260	q1	q2	OK	7.15399	2.92078	-1.29239	-2.73493	5e-05	0.00052399	yes
1603	1603	DAD1	chr14:83695737-83718824	q1	q2	OK	274.499	653.453	1.25128	4.75223	5e-05	0.00052399	yes
160897	160897	GPR180	chr13:75963265-75998231	q1	q2	OK	2.19741	0.655809	-1.74446	-3.34036	5e-05	0.00052399	yes
1611	1611	DAP	chr05:10756591-10833643	q1	q2	OK	13.9185	25.8921	0.895506	2.43494	5e-05	0.00052399	yes
161742	161742	SPRED1	chr14:14501245-14604933	q1	q2	OK	10.7244	5.52027	-0.958089	-2.51017	5e-05	0.00052399	yes
1622	1622	DBI	chr02b:11758437-11764046	q1	q2	OK	126.522	343.892	1.44257	3.70424	5e-05	0.00052399	yes
163049	163049	ZNF791	chr19:12323237-12341317	q1	q2	OK	9.33816	4.17092	-1.16277	-2.62492	5e-05	0.00052399	yes
1632	1632	ECI1	chr16:2249254-2263953	q1	q2	OK	35.8678	71.8061	1.00142	3.12018	5e-05	0.00052399	yes
1652	1652	DDT	chr15:65821018-65829637	q1	q2	OK	92.1331	180.209	0.967879	2.35828	5e-05	0.00052399	yes
165215	165215	FAM171B	chr02b:73875929-73947611	q1	q2	OK	8.02302	3.93697	-1.02706	-2.53307	5e-05	0.00052399	yes
1654	1654	DDX3X	chrX:41178710-41196894	q1	q2	OK	181.339	75.4374	-1.26533	-3.03287	5e-05	0.00052399	yes
168374	168374	ZNF92	chr07:50844007-50875191	q1	q2	OK	17.8187	9.43439	-0.917387	-2.42961	5e-05	0.00052399	yes
170622	170622	COMMD6	chr13:56485737-56498839	q1	q2	OK	18.8292	43.1924	1.19781	2.8786	5e-05	0.00052399	yes
171177	171177	RHOV	chr14:17219508-17221605	q1	q2	OK	0.906448	4.23174	2.22295	3.32848	5e-05	0.00052399	yes
1723	1723	DHODH	chr16:56589448-56605898	q1	q2	OK	9.42365	21.3276	1.17836	3.09707	5e-05	0.00052399	yes
1788	1788	DNMT3A	chr02a:25542979-25626439	q1	q2	OK	20.5626	44.8828	1.12614	3.04738	5e-05	0.00052399	yes
1814	1814	DRD3	chr03:162877548-162928068	q1	q2	OK	9.08762	2.30157	-1.98128	-3.8312	5e-05	0.00052399	yes
182	182	JAG1	chr15:43540391-43576592	q1	q2	OK	7.68709	3.63093	-1.0821	-2.61665	5e-05	0.00052399	yes
1854	1854	DUT	chr14:24620663-24632509	q1	q2	OK	113.32	219.167	0.951631	2.71472	5e-05	0.00052399	yes
1859	1859	DYRK1A	chr07:9195424-9290246	q1	q2	OK	1.8426	4.32118	1.22968	2.45508	5e-05	0.00052399	yes
19	19	ABCA1	chr09:76412362-76560775	q1	q2	OK	3.19697	1.35128	-1.24238	-2.78206	5e-05	0.00052399	yes
192286	192286	HIGD2A	chr05:174549066-174550034	q1	q2	OK	62.4136	133.417	1.09601	4.04264	5e-05	0.00052399	yes
1936	1936	EEF1D	chr08:142572739-142591544	q1	q2	OK	82.1994	212.392	1.36953	4.32473	5e-05	0.00052399	yes
197259	197259	MLKL	chr16:58783975-58812928	q1	q2	OK	1.39819	4.96348	1.82779	3.31652	5e-05	0.00052399	yes
199990	199990	C1orf86	chr01:1230603-1237133	q1	q2	OK	75.2216	196.938	1.38852	3.45003	5e-05	0.00052399	yes
200185	200185	KRTCAP2	chr01:129440792-129445514	q1	q2	OK	159.657	346.88	1.11946	4.67343	5e-05	0.00052399	yes
200916	200916	RPL22L1	chr03:75311750-75315643	q1	q2	OK	63.5536	165.158	1.3778	5.56502	5e-05	0.00052399	yes
201232	201232	SLC16A13	chr17:6925520-6929043	q1	q2	OK	13.3503	3.11393	-2.10007	-4.46456	5e-05	0.00052399	yes
201254	201254	STRA13	chr17:75561114-75565186	q1	q2	OK	70.6815	140.118	0.987237	3.58176	5e-05	0.00052399	yes
201266	201266	SLC39A11	chr17:65910145-66372729	q1	q2	OK	15.2442	5.60825	-1.44264	-3.28647	5e-05	0.00052399	yes
203197	203197	C9orf91	chr09:86366137-86402145	q1	q2	OK	10.7714	4.47587	-1.26696	-3.13343	5e-05	0.00052399	yes
203228	203228	C9orf72	chr09:54881940-54910325	q1	q2	OK	23.6508	11.3688	-1.05682	-2.64872	5e-05	0.00052399	yes
2034	2034	EPAS1	chr02a:47024974-47115619	q1	q2	OK	0.166354	1.64563	3.30631	4.04766	5e-05	0.00052399	yes
2042	2042	EPHA3	chr03:183933377-184221035	q1	q2	OK	2.69052	0.496977	-2.43663	-3.36487	5e-05	0.00052399	yes
2045	2045	EPHA7	chr06:91286762-91465593	q1	q2	OK	12.1605	6.5583	-0.890808	-2.37599	5e-05	0.00052399	yes
2055	2055	CLN8	chr08:1496482-1507222	q1	q2	OK	4.25172	9.7068	1.19095	2.65316	5e-05	0.00052399	yes
2060	2060	EPS15	chr01:50634121-50796973	q1	q2	OK	11.7185	4.86279	-1.26894	-3.1096	5e-05	0.00052399	yes
2079	2079	ERH	chr14:131378950-131397516	q1	q2	OK	96.4271	189.679	0.97605	3.41325	5e-05	0.00052399	yes
2086	2086	ERV3-1	chr07:51043483-51059749	q1	q2	OK	13.7489	3.15409	-2.12402	-4.90154	5e-05	0.00052399	yes
2091	2091	FBL	chr19:35204544-35217319	q1	q2	OK	145.851	321.605	1.14079	3.63871	5e-05	0.00052399	yes
21	21	ABCA3	chr16:2289294-2350324	q1	q2	OK	1.98079	0.669108	-1.56576	-2.83131	5e-05	0.00052399	yes
2109	2109	ETFB	chr19:46097732-46118499	q1	q2	OK	129.327	289.215	1.16112	4.02839	5e-05	0.00052399	yes
2119	2119	ETV5	chr03:91334551-91396762	q1	q2	OK	25.4735	8.12631	-1.64832	-4.27718	5e-05	0.00052399	yes
2147	2147	F2	chr11:19127501-19146596	q1	q2	OK	1.01577	3.78937	1.89938	2.94896	5e-05	0.00052399	yes
2149	2149	F2R	chr05:73207888-73260436	q1	q2	OK	42.5601	18.2765	-1.21951	-3.15112	5e-05	0.00052399	yes
2168	2168	FABP1	chr02a:89568994-89575498	q1	q2	OK	0	4.2201	inf	#NAME?	5e-05	0.00052399	yes
2170	2170	FABP3	chr01:30230986-30238655	q1	q2	OK	26.4984	85.2696	1.68613	5.07376	5e-05	0.00052399	yes
2171	2171	FABP5	chr08:79368786-79373249	q1	q2	OK	278.859	1018.26	1.8685	7.00544	5e-05	0.00052399	yes
219348	219348	PLAC9	chr10:52442359-52454524	q1	q2	OK	2.47066	14.1114	2.51389	4.67215	5e-05	0.00052399	yes
2197	2197	FAU	chr11:10151712-10152911	q1	q2	OK	584.681	1377.73	1.23657	5.86012	5e-05	0.00052399	yes
219902	219902	TMEM136	chr11:112399182-112407308	q1	q2	OK	4.57047	1.58448	-1.52833	-3.06971	5e-05	0.00052399	yes
2200	2200	FBN1	chr14:24693483-24931928	q1	q2	OK	4.65643	1.61581	-1.52697	-3.6775	5e-05	0.00052399	yes
220963	220963	SLC16A9	chr10:72939650-72998437	q1	q2	OK	47.5485	19.0122	-1.32248	-3.56941	5e-05	0.00052399	yes
220988	220988	HNRNPA3	chr02b:64156161-64167124	q1	q2	OK	36.357	75.2495	1.04945	2.78148	5e-05	0.00052399	yes
221044	221044	UCMA	chr10:13259475-13273189	q1	q2	OK	1.1004	14.3217	3.7021	5.67256	5e-05	0.00052399	yes
221079	221079	ARL5B	chr10:18878621-18897227	q1	q2	OK	10.7321	4.90342	-1.13007	-2.68393	5e-05	0.00052399	yes
2244	2244	FGB	chr04:154373492-154383324	q1	q2	OK	0.961377	8.40623	3.12828	5.08387	5e-05	0.00052399	yes
2246	2246	FGF1	chr05:140166848-140172331	q1	q2	OK	1.21944	3.96645	1.70163	2.82238	5e-05	0.00052399	yes
22795	22795	NID2	chr14:113804295-113867638	q1	q2	OK	9.00075	3.97496	-1.17911	-2.75528	5e-05	0.00052399	yes
22835	22835	ZFP30	chr19:33070021-33093496	q1	q2	OK	3.00167	0.55548	-2.43396	-4.01395	5e-05	0.00052399	yes
2286	2286	FKBP2	chr11:9185965-9187963	q1	q2	OK	81.7641	193.159	1.24025	4.67807	5e-05	0.00052399	yes
22874	22874	PLEKHA6	chr01:161776396-161915431	q1	q2	OK	1.54271	0.579072	-1.41365	-2.53248	5e-05	0.00052399	yes
22915	22915	MMRN1	chr04:88267385-88327348	q1	q2	OK	2.43904	0.622136	-1.97101	-3.23303	5e-05	0.00052399	yes
22934	22934	RPIA	chr02a:90186056-90240940	q1	q2	OK	5.69344	15.4574	1.44093	3.41522	5e-05	0.00052399	yes
22943	22943	DKK1	chr10:80379473-80382809	q1	q2	OK	21.7813	6.77871	-1.68401	-3.7825	5e-05	0.00052399	yes
23012	23012	STK38L	chr12:28216605-28295794	q1	q2	OK	57.6898	27.3243	-1.07813	-2.88991	5e-05	0.00052399	yes
23016	23016	EXOSC7	chr03:100624604-100658529	q1	q2	OK	107.501	212.13	0.980598	3.2338	5e-05	0.00052399	yes
23029	23029	RBM34	chr01:210874127-210900731	q1	q2	OK	16.6747	31.9216	0.936872	2.57656	5e-05	0.00052399	yes
23091	23091	ZC3H13	chr13:25099437-25190694	q1	q2	OK	19.6172	37.1075	0.91959	2.49272	5e-05	0.00052399	yes
23133	23133	PHF8	chrX:53206708-53314995	q1	q2	OK	16.3588	8.44589	-0.953746	-2.3686	5e-05	0.00052399	yes
23142	23142	DCUN1D4	chr04:82811975-82865463	q1	q2	OK	18.8045	9.69863	-0.955227	-2.43674	5e-05	0.00052399	yes
23168	23168	RTF1	chr14:17752733-17822975	q1	q2	OK	12.0306	26.6967	1.14995	3.07853	5e-05	0.00052399	yes
23212	23212	RRS1	chr08:64410674-64412376	q1	q2	OK	12.1961	27.5321	1.1747	3.11806	5e-05	0.00052399	yes
23220	23220	DTX4	chr11:14655699-14692122	q1	q2	OK	6.68771	3.09392	-1.11208	-2.60083	5e-05	0.00052399	yes
23228	23228	PLCL2	chr03:30970135-31165006	q1	q2	OK	11.2373	1.96613	-2.51486	-4.98174	5e-05	0.00052399	yes
23302	23302	WSCD1	chr17:5968748-6015387	q1	q2	OK	3.52635	1.45235	-1.27979	-2.63579	5e-05	0.00052399	yes
23306	23306	TMEM194A	chr12:55311355-55336210	q1	q2	OK	26.5014	10.6963	-1.30896	-3.29304	5e-05	0.00052399	yes
23331	23331	TTC28	chr15:69723489-70491820	q1	q2	OK	3.7333	1.25763	-1.56974	-3.59752	5e-05	0.00052399	yes
23333	23333	DPY19L1	chr07:73263893-73354185	q1	q2	OK	12.7964	4.77238	-1.42295	-3.53107	5e-05	0.00052399	yes
23341	23341	DNAJC16	chr01:14322845-14372042	q1	q2	OK	4.46611	1.66007	-1.42777	-3.08928	5e-05	0.00052399	yes
23349	23349	KIAA1045	chr09:61871110-61896042	q1	q2	OK	0.926394	2.97244	1.68195	3.23668	5e-05	0.00052399	yes
23366	23366	KIAA0895	chr07:72160726-72202639	q1	q2	OK	5.55431	1.6353	-1.76405	-3.52942	5e-05	0.00052399	yes
23378	23378	RRP8	chr11:60000130-60004165	q1	q2	OK	8.79785	19.407	1.14136	2.89854	5e-05	0.00052399	yes
23414	23414	ZFPM2	chr08:103844647-104389831	q1	q2	OK	0.434226	4.34921	3.32423	5.30896	5e-05	0.00052399	yes
23426	23426	GRIP1	chr12:64580528-64898641	q1	q2	OK	7.27778	3.24398	-1.16573	-2.71703	5e-05	0.00052399	yes
23429	23429	RYBP	chr03:128592153-128660669	q1	q2	OK	3.30048	7.3225	1.14966	2.64234	5e-05	0.00052399	yes
23479	23479	ISCU	chr12:107876288-107883082	q1	q2	OK	76.9288	158.432	1.04227	3.46112	5e-05	0.00052399	yes
2348	2348	FOLR1	chr11:63401574-63408172	q1	q2	OK	3.24865	12.6219	1.95802	3.87456	5e-05	0.00052399	yes
23480	23480	SEC61G	chr07:53847001-53853874	q1	q2	OK	311.461	835.448	1.4235	7.11223	5e-05	0.00052399	yes
23516	23516	SLC39A14	chr08:22194047-22266362	q1	q2	OK	119.83	58.7143	-1.02921	-2.52065	5e-05	0.00052399	yes
23521	23521	RPL13A	chr19:44385891-44390545	q1	q2	OK	335.714	825.827	1.2986	3.95991	5e-05	0.00052399	yes
23564	23564	DDAH2	chr06:32507620-32510855	q1	q2	OK	88.8472	170.257	0.938313	2.92017	5e-05	0.00052399	yes
23593	23593	HEBP2	chr06:128655891-128665657	q1	q2	OK	68.6402	174.659	1.34742	4.42789	5e-05	0.00052399	yes
23612	23612	PHLDA3	chr01:164798387-164802032	q1	q2	OK	9.0436	34.0379	1.91217	4.89259	5e-05	0.00052399	yes
23624	23624	CBLC	chr19:39651664-39675039	q1	q2	OK	6.79121	17.1307	1.33484	3.23535	5e-05	0.00052399	yes
23635	23635	SSBP2	chr05:78012415-78342670	q1	q2	OK	19.4363	8.21517	-1.24239	-3.21882	5e-05	0.00052399	yes
23640	23640	HSPBP1	chr19:49935025-49957550	q1	q2	OK	19.9616	38.3069	0.940375	2.6592	5e-05	0.00052399	yes
23657	23657	SLC7A11	chr04:138018265-138092093	q1	q2	OK	12.1526	2.45275	-2.3088	-4.87449	5e-05	0.00052399	yes
23658	23658	LSM5	chr07:75422282-75427287	q1	q2	OK	30.8456	65.1101	1.07782	3.06259	5e-05	0.00052399	yes
23753	23753	SDF2L1	chr15:63058204-63060236	q1	q2	OK	28.6123	73.073	1.3527	4.16552	5e-05	0.00052399	yes
246184	246184	CDC26	chr09:85031981-85038818	q1	q2	OK	47.2124	108.95	1.20643	3.9678	5e-05	0.00052399	yes
2483	2483	FRG1	chr04:190326590-190349295	q1	q2	OK	45.5367	88.9448	0.965881	3.05229	5e-05	0.00052399	yes
2523	2523	FUT1	chr19:43640179-43644810	q1	q2	OK	29.2879	10.2126	-1.51995	-4.01693	5e-05	0.00052399	yes
253559	253559	CADM2	chr03:187195138-187522122	q1	q2	OK	1.8145	0.655311	-1.46932	-2.76875	5e-05	0.00052399	yes
254863	254863	TMEM256	chr17:7303536-7304686	q1	q2	OK	31.529	76.5343	1.27943	4.59702	5e-05	0.00052399	yes
2549	2549	GAB1	chr04:143331410-143464595	q1	q2	OK	2.45036	0.923982	-1.40706	-2.72885	5e-05	0.00052399	yes
255324	255324	EPGN	chr04:60157584-60166206	q1	q2	OK	1.74936	5.20216	1.57228	2.9882	5e-05	0.00052399	yes
255919	255919	CNEP1R1	chr16:33886980-33898614	q1	q2	OK	13.7527	4.68879	-1.55243	-3.5743	5e-05	0.00052399	yes
256435	256435	ST6GALNAC3	chr01:75763830-76347874	q1	q2	OK	15.3142	7.52108	-1.02586	-2.55049	5e-05	0.00052399	yes
256536	256536	TCERG1L	chr10:127086066-127319182	q1	q2	OK	0	3.38007	inf	#NAME?	5e-05	0.00052399	yes
25764	25764	HYPK	chr14:20124095-20126555	q1	q2	OK	53.613	201.331	1.90891	5.74035	5e-05	0.00052399	yes
25782	25782	RAB3GAP2	chr01:145618410-145742136	q1	q2	OK	21.0693	8.98557	-1.22946	-3.24809	5e-05	0.00052399	yes
25796	25796	PGLS	chr19:17165496-17174175	q1	q2	OK	30.0421	71.5457	1.25188	3.82684	5e-05	0.00052399	yes
25801	25801	GCA	chr02b:48945950-48965739	q1	q2	OK	10.9701	23.1204	1.07559	2.9076	5e-05	0.00052399	yes
25817	25817	FAM19A5	chr15:90438194-90611993	q1	q2	OK	6.89051	13.9889	1.0216	2.54152	5e-05	0.00052399	yes
25858	25858	TEX40	chr11:9245718-9249780	q1	q2	OK	11.2202	30.8827	1.46071	3.81013	5e-05	0.00052399	yes
25873	25873	RPL36	chr19:5728276-5729354	q1	q2	OK	356.113	975.266	1.45346	6.50724	5e-05	0.00052399	yes
25896	25896	INTS7	chr01:154000581-154095042	q1	q2	OK	35.1889	19.2589	-0.869595	-2.39476	5e-05	0.00052399	yes
2590	2590	GALNT2	chr01:205689798-205909207	q1	q2	OK	24.4808	11.516	-1.08801	-2.91031	5e-05	0.00052399	yes
25906	25906	ANAPC15	chr11:63302810-63305992	q1	q2	OK	41.6781	99.3962	1.2539	4.08912	5e-05	0.00052399	yes
25911	25911	DPCD	chr10:97102550-97124434	q1	q2	OK	170.566	341.754	1.00263	3.55304	5e-05	0.00052399	yes
25913	25913	POT1	chr07:150515099-150630025	q1	q2	OK	84.9739	32.6835	-1.37846	-3.85703	5e-05	0.00052399	yes
25914	25914	RTTN	chr18:59965694-60159248	q1	q2	OK	15.1271	8.17331	-0.888145	-2.31924	5e-05	0.00052399	yes
25925	25925	ZNF521	chr18:13552627-13845040	q1	q2	OK	12.7068	5.03939	-1.33428	-3.28986	5e-05	0.00052399	yes
25932	25932	CLIC4	chr01:23415940-23513195	q1	q2	OK	91.9311	48.9679	-0.908718	-2.4257	5e-05	0.00052399	yes
25937	25937	WWTR1	chr03:61880091-62075866	q1	q2	OK	10.4835	4.18484	-1.32488	-3.09312	5e-05	0.00052399	yes
25943	25943	C20orf194	chr15:36085098-36249593	q1	q2	OK	3.25203	1.27172	-1.35456	-2.82929	5e-05	0.00052399	yes
25949	25949	SYF2	chr01:23891053-23901335	q1	q2	OK	17.7566	39.7333	1.162	3.22054	5e-05	0.00052399	yes
26002	26002	MOXD1	chr06:134820752-134924322	q1	q2	OK	4.83552	0.987295	-2.29212	-3.72931	5e-05	0.00052399	yes
26051	26051	PPP1R16B	chr15:25041663-25238259	q1	q2	OK	5.86859	2.00131	-1.55207	-3.24835	5e-05	0.00052399	yes
2617	2617	GARS	chr07:77269515-77310166	q1	q2	OK	211.176	106.099	-0.993034	-2.76629	5e-05	0.00052399	yes
2625	2625	GATA3	chr10:7990982-8011570	q1	q2	OK	2.67771	6.18276	1.20725	2.39068	5e-05	0.00052399	yes
26258	26258	BLOC1S6	chr14:21854540-21873378	q1	q2	OK	16.6782	32.4143	0.958664	2.66163	5e-05	0.00052399	yes
26355	26355	FAM162A	chr03:154460852-154486744	q1	q2	OK	35.0378	79.4828	1.18173	3.74315	5e-05	0.00052399	yes
2637	2637	GBX2	chr02b:124925558-124927901	q1	q2	OK	6.90283	1.57586	-2.13105	-3.64192	5e-05	0.00052399	yes
2644	2644	GCHFR	chr14:17097544-17101684	q1	q2	OK	32.3467	69.165	1.09643	3.54754	5e-05	0.00052399	yes
2647	2647	BLOC1S1	chr12:53944949-53948601	q1	q2	OK	35.1903	108.124	1.61943	5.68748	5e-05	0.00052399	yes
26472	26472	PPP1R14B	chr11:9188299-9190732	q1	q2	OK	215.85	503.71	1.22257	4.01032	5e-05	0.00052399	yes
26517	26517	TIMM13	chr19:2231509-2268654	q1	q2	OK	45.7202	100.413	1.13504	2.92533	5e-05	0.00052399	yes
26519	26519	TIMM10	chr11:15949234-15951809	q1	q2	OK	138.945	369.459	1.41089	5.52591	5e-05	0.00052399	yes
26521	26521	TIMM8B	chr11:104197538-104210077	q1	q2	OK	108.698	331.161	1.60721	3.82902	5e-05	0.00052399	yes
26589	26589	MRPL46	chr14:66342427-66350195	q1	q2	OK	74.3716	155.432	1.06346	3.51787	5e-05	0.00052399	yes
267	267	AMFR	chr16:40422244-40480612	q1	q2	OK	35.6993	17.2024	-1.05328	-2.85839	5e-05	0.00052399	yes
27000	27000	DNAJC2	chr07:128103900-128134858	q1	q2	OK	30.9149	59.4816	0.94414	2.42268	5e-05	0.00052399	yes
27018	27018	NGFRAP1	chrX:96993210-96994842	q1	q2	OK	275.188	592.263	1.10582	3.75848	5e-05	0.00052399	yes
27075	27075	TSPAN13	chr07:92433172-92464045	q1	q2	OK	16.0003	5.08566	-1.6536	-3.74235	5e-05	0.00052399	yes
27089	27089	UQCRQ	chr05:130350641-130352620	q1	q2	OK	50.3522	122.114	1.2781	3.81857	5e-05	0.00052399	yes
27128	27128	CYTH4	chr15:79185552-79218287	q1	q2	OK	3.79692	1.08162	-1.81164	-3.19363	5e-05	0.00052399	yes
27134	27134	TJP3	chr19:3674258-3708564	q1	q2	OK	4.33225	11.7042	1.43384	3.35377	5e-05	0.00052399	yes
27231	27231	NMRK2	chr19:3888381-3898494	q1	q2	OK	10.277	28.4339	1.46818	3.7588	5e-05	0.00052399	yes
27232	27232	GNMT	chr06:43857948-43860722	q1	q2	OK	6.52659	25.3524	1.95772	4.66128	5e-05	0.00052399	yes
27243	27243	CHMP2A	chr19:50244786-50248495	q1	q2	OK	179.276	367.424	1.03527	3.53406	5e-05	0.00052399	yes
27258	27258	LSM3	chr03:145848819-145867964	q1	q2	OK	195.268	535.724	1.45603	5.70914	5e-05	0.00052399	yes
27335	27335	EIF3K	chr19:33953346-33970538	q1	q2	OK	157.524	396.862	1.33307	4.51959	5e-05	0.00052399	yes
2760	2760	GM2A	chr05:149086152-149101800	q1	q2	OK	1.24869	9.16327	2.87545	4.97627	5e-05	0.00052399	yes
2787	2787	GNG5	chr01:84398696-84407337	q1	q2	OK	122.266	262.128	1.10024	3.8689	5e-05	0.00052399	yes
2799	2799	GNS	chr12:62930331-62976452	q1	q2	OK	44.5279	22.5165	-0.983729	-2.5909	5e-05	0.00052399	yes
280636	280636	C11orf31	chr11:15730467-15732627	q1	q2	OK	125.849	305.821	1.28099	3.92877	5e-05	0.00052399	yes
2810	2810	SFN	chr01:25528986-25529823	q1	q2	OK	6.49815	54.7574	3.07495	7.47605	5e-05	0.00052399	yes
283229	283229	EFCAB4A	chr11:677049-681475	q1	q2	OK	0.92416	7.57263	3.03458	4.87617	5e-05	0.00052399	yes
283871	283871	PGP	chr16:2220375-2223559	q1	q2	OK	16.2576	32.6539	1.00614	2.76314	5e-05	0.00052399	yes
284069	284069	FAM171A2	chr17:52224061-52233648	q1	q2	OK	17.6149	8.15688	-1.11071	-2.81264	5e-05	0.00052399	yes
284391	284391	ZNF844	chr19:11834166-11850906	q1	q2	OK	3.24687	0.284963	-3.5102	-4.52568	5e-05	0.00052399	yes
285672	285672	SREK1IP1	chr05:62763186-62807764	q1	q2	OK	14.0581	38.3739	1.44873	3.8581	5e-05	0.00052399	yes
285704	285704	RGMB	chr05:95511330-95539057	q1	q2	OK	12.5178	5.22058	-1.2617	-3.15655	5e-05	0.00052399	yes
286204	286204	CRB2	chr09:95447796-95470457	q1	q2	OK	8.76387	3.54181	-1.30708	-3.08618	5e-05	0.00052399	yes
2876	2876	GPX1	chr03:105196048-105197202	q1	q2	OK	206.475	411.512	0.994968	3.42042	5e-05	0.00052399	yes
2886	2886	GRB7	chr17:47553012-47562323	q1	q2	OK	19.9611	41.9219	1.07051	3.06362	5e-05	0.00052399	yes
2890	2890	GRIA1	chr05:151254286-151628183	q1	q2	OK	9.7458	4.33121	-1.17001	-2.92806	5e-05	0.00052399	yes
28956	28956	LAMTOR2	chr01:130224931-130228964	q1	q2	OK	104.587	199.827	0.934053	3.60721	5e-05	0.00052399	yes
28957	28957	MRPS28	chr08:77998370-78099617	q1	q2	OK	72.1587	138.24	0.93793	3.37128	5e-05	0.00052399	yes
28958	28958	COA3	chr17:50660414-50661510	q1	q2	OK	240.141	593.056	1.30429	4.59391	5e-05	0.00052399	yes
28971	28971	AAMDC	chr11:69282701-69334915	q1	q2	OK	87.5572	224.916	1.36109	5.68597	5e-05	0.00052399	yes
28974	28974	C19orf53	chr19:13517011-13527597	q1	q2	OK	57.3249	133.44	1.21896	3.9553	5e-05	0.00052399	yes
28985	28985	MCTS1	chrX:114149918-114167042	q1	q2	OK	4.98218	9.52438	0.934847	2.42835	5e-05	0.00052399	yes
28989	28989	NTMT1	chr09:102019810-102029748	q1	q2	OK	80.4497	148.101	0.880419	2.90048	5e-05	0.00052399	yes
29074	29074	MRPL18	chr06:160628472-160633678	q1	q2	OK	70.3572	138.185	0.973834	3.17477	5e-05	0.00052399	yes
29082	29082	CHMP4A	chr14:85431963-85436641	q1	q2	OK	31.7238	61.7893	0.96179	2.84944	5e-05	0.00052399	yes
29083	29083	GTPBP8	chr03:164027009-164037715	q1	q2	OK	8.81385	20.1012	1.18944	2.46136	5e-05	0.00052399	yes
29085	29085	PHPT1	chr09:109595393-109597356	q1	q2	OK	127.34	247.917	0.961166	3.19785	5e-05	0.00052399	yes
29087	29087	THYN1	chr11:126412070-126416978	q1	q2	OK	169.864	328.301	0.950641	2.49765	5e-05	0.00052399	yes
29088	29088	MRPL15	chr08:51894981-51908418	q1	q2	OK	81.9722	147.953	0.851931	2.58154	5e-05	0.00052399	yes
29098	29098	RANGRF	chr17:8211245-8217986	q1	q2	OK	18.0214	100.868	2.48469	5.37789	5e-05	0.00052399	yes
29100	29100	TMEM208	chr16:51400146-51402276	q1	q2	OK	96.173	195.124	1.02068	3.63455	5e-05	0.00052399	yes
29107	29107	NXT1	chr15:56467596-56471631	q1	q2	OK	32.6917	69.8636	1.09562	3.34686	5e-05	0.00052399	yes
29116	29116	MYLIP	chr06:16396515-16415243	q1	q2	OK	11.9826	22.9936	0.940287	2.52442	5e-05	0.00052399	yes
2950	2950	GSTP1	chr11:6715825-6718890	q1	q2	OK	1198.6	2469.86	1.04308	3.11149	5e-05	0.00052399	yes
2960	2960	GTF2E1	chr03:156152521-156189523	q1	q2	OK	26.9937	12.4432	-1.11726	-2.99468	5e-05	0.00052399	yes
2963	2963	GTF2F2	chr13:24293969-24465394	q1	q2	OK	27.2055	55.5076	1.02879	2.78316	5e-05	0.00052399	yes
29796	29796	UQCR10	chr15:71526831-71530391	q1	q2	OK	111.625	279.439	1.32388	3.38536	5e-05	0.00052399	yes
29911	29911	HOOK2	chr19:12474838-12487942	q1	q2	OK	0.872113	19.0957	4.45259	7.84293	5e-05	0.00052399	yes
29923	29923	HILPDA	chr07:154287197-154290086	q1	q2	OK	55.1551	127.346	1.20718	3.11837	5e-05	0.00052399	yes
29934	29934	SNX12	chrX:65609252-65623975	q1	q2	OK	1.15639	4.56817	1.98199	3.04291	5e-05	0.00052399	yes
29941	29941	PKN3	chr09:100972769-100990191	q1	q2	OK	2.23934	16.9988	2.92429	6.51095	5e-05	0.00052399	yes
29968	29968	PSAT1	chr09:16648615-16681407	q1	q2	OK	473.308	116.944	-2.01696	-5.42538	5e-05	0.00052399	yes
29997	29997	GLTSCR2	chr19:42687685-42699958	q1	q2	OK	31.1284	80.9415	1.37865	4.06475	5e-05	0.00052399	yes
3005	3005	H1F0	chr15:79722921-79725264	q1	q2	OK	61.2002	22.946	-1.41529	-4.0632	5e-05	0.00052399	yes
3007	3007	HIST1H1D	chr06:26763534-26764272	q1	q2	OK	59.6273	142.677	1.25871	4.26476	5e-05	0.00052399	yes
3009	3009	HIST1H1B	chr06:28220284-28221074	q1	q2	OK	28.2708	93.6507	1.72798	5.37082	5e-05	0.00052399	yes
3020	3020	H3F3A	chr01:139763881-139773673	q1	q2	OK	723.26	1736.63	1.2637	3.71054	5e-05	0.00052399	yes
3028	3028	HSD17B10	chrX:52713747-52716913	q1	q2	OK	121.761	230.322	0.919594	3.12028	5e-05	0.00052399	yes
307	307	ANXA4	chr02a:70837219-70916868	q1	q2	OK	16.5017	32.0523	0.957813	2.66921	5e-05	0.00052399	yes
30834	30834	ZNRD1	chr06:30699954-30703816	q1	q2	OK	53.8364	119.372	1.14881	3.95911	5e-05	0.00052399	yes
30845	30845	EHD3	chr02a:31698046-31731163	q1	q2	OK	37.1118	11.8805	-1.64328	-4.33971	5e-05	0.00052399	yes
3149	3149	HMGB3	chrX:144405337-144412414	q1	q2	OK	67.7856	134.807	0.991849	2.73137	5e-05	0.00052399	yes
3161	3161	HMMR	chr05:161242551-161277903	q1	q2	OK	13.8768	26.2031	0.917063	2.34388	5e-05	0.00052399	yes
3163	3163	HMOX2	chr16:4471750-4488559	q1	q2	OK	17.6608	40.8231	1.20883	2.91907	5e-05	0.00052399	yes
3170	3170	FOXA2	chr15:55687483-55690979	q1	q2	OK	3.18246	8.15408	1.35738	2.65747	5e-05	0.00052399	yes
318	318	NUDT2	chr09:61287526-61292192	q1	q2	OK	18.3452	50.9498	1.47367	4.35104	5e-05	0.00052399	yes
3291	3291	HSD11B2	chr16:51606186-51612765	q1	q2	OK	26.7979	58.0478	1.11512	3.23344	5e-05	0.00052399	yes
3301	3301	DNAJA1	chr09:60280271-60294537	q1	q2	OK	196.775	367.29	0.900376	2.73402	5e-05	0.00052399	yes
3303	3303	HSPA1A	chr06:32597409-32599866	q1	q2	OK	14.4177	30.9526	1.10222	2.74933	5e-05	0.00052399	yes
3312	3312	HSPA8	chr11:115109444-115114088	q1	q2	OK	442.452	1252.9	1.50168	3.8215	5e-05	0.00052399	yes
3336	3336	HSPE1	chr02b:84983859-85037014	q1	q2	OK	384.26	875.859	1.18862	3.33354	5e-05	0.00052399	yes
335	335	APOA1	chr11:108890703-108892345	q1	q2	OK	35.9348	172.671	2.26457	7.09805	5e-05	0.00052399	yes
3382	3382	ICA1	chr07:100176935-100333426	q1	q2	OK	4.62281	10.4712	1.17959	2.67723	5e-05	0.00052399	yes
3397	3397	ID1	chr15:32464313-32465531	q1	q2	OK	101.046	284.804	1.49495	3.88703	5e-05	0.00052399	yes
339829	339829	CCDC39	chr03:85656202-85720715	q1	q2	OK	1.01832	2.87804	1.4989	2.64197	5e-05	0.00052399	yes
340543	340543	TCEAL5	chrX:96893864-96897036	q1	q2	OK	6.75336	21.2084	1.65096	3.90003	5e-05	0.00052399	yes
341	341	APOC1	chr19:39791342-39795596	q1	q2	OK	30.9781	102.768	1.73007	7.01561	5e-05	0.00052399	yes
343450	343450	KCNT2	chr01:169780403-170180098	q1	q2	OK	2.47625	0.764257	-1.69603	-3.1007	5e-05	0.00052399	yes
345557	345557	PLCXD3	chr05:41787079-41981012	q1	q2	OK	0.641516	2.03089	1.66255	2.99084	5e-05	0.00052399	yes
347252	347252	IGFBPL1	chr09:65577212-65592740	q1	q2	OK	27.3768	6.18034	-2.1472	-4.97542	5e-05	0.00052399	yes
3475	3475	IFRD1	chr07:137542401-137596875	q1	q2	OK	42.1252	13.0408	-1.69165	-4.37523	5e-05	0.00052399	yes
3476	3476	IGBP1	chrX:64638603-64670566	q1	q2	OK	30.3729	61.2904	1.01288	3.02729	5e-05	0.00052399	yes
347744	347744	C6orf52	chr06:10832003-10847760	q1	q2	OK	25.8025	59.9648	1.2166	4.09731	5e-05	0.00052399	yes
348	348	APOE	chr19:39782392-39786407	q1	q2	OK	468.635	1058.94	1.17608	3.54765	5e-05	0.00052399	yes
3481	3481	IGF2	chr11:1922002-1954648	q1	q2	OK	0.332401	1.72055	2.37188	3.27445	5e-05	0.00052399	yes
353189	353189	SLCO4C1	chr05:99310196-99380780	q1	q2	OK	1.56006	0.476063	-1.71238	-2.70059	5e-05	0.00052399	yes
3619	3619	INCENP	chr11:11968692-11997246	q1	q2	OK	2.36485	5.81251	1.29741	2.76708	5e-05	0.00052399	yes
3641	3641	INSL4	chr09:32023610-32026128	q1	q2	OK	0	1.91769	inf	#NAME?	5e-05	0.00052399	yes
3678	3678	ITGA5	chr12:52590770-52614811	q1	q2	OK	81.8227	33.0514	-1.30779	-3.43451	5e-05	0.00052399	yes
3685	3685	ITGAV	chr02b:73773955-73865407	q1	q2	OK	9.72044	4.82144	-1.01156	-2.52271	5e-05	0.00052399	yes
3692	3692	EIF6	chr15:28817753-28823277	q1	q2	OK	239.558	440.291	0.878079	2.30225	5e-05	0.00052399	yes
3730	3730	KAL1	chrX:7494832-7708992	q1	q2	OK	106.173	49.8261	-1.09144	-2.92688	5e-05	0.00052399	yes
373156	373156	GSTK1	chr07:169409425-169415106	q1	q2	OK	14.9013	32.6475	1.13154	3.11129	5e-05	0.00052399	yes
374383	374383	NCR3LG1	chr11:48848484-48874541	q1	q2	OK	1.38209	0.118313	-3.54617	-4.08	5e-05	0.00052399	yes
374879	374879	ZNF699	chr19:9154450-9163696	q1	q2	OK	7.63435	2.93479	-1.37925	-2.80924	5e-05	0.00052399	yes
374882	374882	TMEM205	chr19:11150042-11153466	q1	q2	OK	103.919	214.125	1.043	3.75628	5e-05	0.00052399	yes
375033	375033	PEAR1	chr01:131102062-131114401	q1	q2	OK	2.60871	0.407166	-2.67965	-3.99133	5e-05	0.00052399	yes
3751	3751	KCND2	chr07:145847338-146331257	q1	q2	OK	8.92228	3.66927	-1.28192	-3.09939	5e-05	0.00052399	yes
375757	375757	SWI5	chr09:100515143-100535146	q1	q2	OK	68.6431	156.616	1.19005	3.84746	5e-05	0.00052399	yes
3855	3855	KRT7	chr12:50401232-50415796	q1	q2	OK	5.03502	15.5687	1.62857	3.7052	5e-05	0.00052399	yes
3856	3856	KRT8	chr12:51049671-51102976	q1	q2	OK	155.766	400.382	1.362	2.84894	5e-05	0.00052399	yes
387103	387103	CENPW	chr06:141032539-141042525	q1	q2	OK	37.6432	87.1429	1.21099	3.62286	5e-05	0.00052399	yes
387597	387597	ILDR2	chr01:200231181-200292621	q1	q2	OK	2.49599	0.756418	-1.72236	-3.26694	5e-05	0.00052399	yes
387758	387758	FIBIN	chr11:38825621-38828633	q1	q2	OK	3.52381	0.603182	-2.54647	-3.92778	5e-05	0.00052399	yes
387763	387763	C11orf96	chr11:21936156-21937353	q1	q2	OK	7.07023	19.0445	1.42955	3.32759	5e-05	0.00052399	yes
3880	3880	KRT19	chr17:49321531-49326408	q1	q2	OK	93.2419	334.411	1.84257	5.60938	5e-05	0.00052399	yes
388561	388561	ZNF761	chr19:48218706-48233124	q1	q2	OK	3.10703	7.05841	1.18381	2.59399	5e-05	0.00052399	yes
389	389	RHOC	chr01:113307001-113312919	q1	q2	OK	57.1271	121.679	1.09083	3.52053	5e-05	0.00052399	yes
389114	389114	ZNF662	chr03:98489622-98501576	q1	q2	OK	3.29267	1.25258	-1.39435	-2.8014	5e-05	0.00052399	yes
389362	389362	PSMG4	chr06:3141144-3150385	q1	q2	OK	37.6569	101.127	1.42518	4.59831	5e-05	0.00052399	yes
389541	389541	LAMTOR4	chr07:125370457-125374488	q1	q2	OK	232.713	648.619	1.47882	5.84406	5e-05	0.00052399	yes
3897	3897	L1CAM	chrX:147111995-147126881	q1	q2	OK	23.484	10.4725	-1.16507	-2.9525	5e-05	0.00052399	yes
3898	3898	LAD1	chr01:164868892-164887742	q1	q2	OK	2.27465	25.0818	3.46293	7.43404	5e-05	0.00052399	yes
391	391	RHOG	chr11:62868414-62869649	q1	q2	OK	12.1774	25.8243	1.08452	2.83418	5e-05	0.00052399	yes
3910	3910	LAMA4	chr06:155432311-155583793	q1	q2	OK	2.17056	0.78602	-1.46543	-2.64727	5e-05	0.00052399	yes
391059	391059	FRRS1	chr01:100215372-100273691	q1	q2	OK	8.95966	3.64227	-1.29861	-2.81928	5e-05	0.00052399	yes
3920	3920	LAMP2	chrX:113969148-114011654	q1	q2	OK	16.7513	8.07159	-1.05335	-2.61277	5e-05	0.00052399	yes
3921	3921	RPSA	chr03:94922919-94928094	q1	q2	OK	762.418	1790.5	1.23171	3.57134	5e-05	0.00052399	yes
3936	3936	LCP1	chr13:25312866-25347027	q1	q2	OK	1.52395	4.23114	1.47323	2.78387	5e-05	0.00052399	yes
3958	3958	LGALS3	chr14:116912967-116929231	q1	q2	OK	9.22212	23.2126	1.33174	2.56782	5e-05	0.00052399	yes
400506	400506	C16orf88	chr16:18818455-18828170	q1	q2	OK	58.7114	118.653	1.01503	3.00285	5e-05	0.00052399	yes
400569	400569	MED11	chr17:4600087-4602069	q1	q2	OK	28.0326	74.9052	1.41796	4.46554	5e-05	0.00052399	yes
4008	4008	LMO7	chr13:56721797-56823643	q1	q2	OK	0.515564	1.56056	1.59784	2.69417	5e-05	0.00052399	yes
400916	400916	CHCHD10	chr15:65619117-65624007	q1	q2	OK	105.279	290.883	1.46622	3.54421	5e-05	0.00052399	yes
401152	401152	C4orf3	chr04:118215506-118219938	q1	q2	OK	28.6062	65.0548	1.18533	3.29458	5e-05	0.00052399	yes
401265	401265	KLHL31	chr06:54491598-54509758	q1	q2	OK	0.85835	2.49885	1.54162	2.89209	5e-05	0.00052399	yes
401505	401505	TOMM5	chr09:64741362-64745574	q1	q2	OK	210.911	495.371	1.23187	4.58635	5e-05	0.00052399	yes
402	402	ARL2	chr11:10036054-10043054	q1	q2	OK	164.091	298.284	0.862192	2.26279	5e-05	0.00052399	yes
4038	4038	LRP4	chr11:18947310-19008698	q1	q2	OK	10.8898	4.45533	-1.28937	-3.1773	5e-05	0.00052399	yes
4055	4055	LTBR	chr12:6596144-6603498	q1	q2	OK	2.49836	11.4235	2.19295	4.49753	5e-05	0.00052399	yes
4061	4061	LY6E	chr08:142023928-142027804	q1	q2	OK	42.6358	82.7366	0.956459	2.41401	5e-05	0.00052399	yes
4072	4072	EPCAM	chr02a:48098437-48118702	q1	q2	OK	122.328	318.986	1.38274	4.10019	5e-05	0.00052399	yes
410	410	ARSA	chr15:92486799-92492746	q1	q2	OK	3.73613	8.00021	1.09849	2.5381	5e-05	0.00052399	yes
4116	4116	MAGOH	chr01:52573928-52585840	q1	q2	OK	116.27	241.649	1.05544	3.80416	5e-05	0.00052399	yes
4133	4133	MAP2	chr02b:97358478-97521881	q1	q2	OK	8.90382	3.83578	-1.21491	-2.97332	5e-05	0.00052399	yes
4148	4148	MATN3	chr02a:19976783-19998110	q1	q2	OK	9.43711	3.99997	-1.23836	-2.73622	5e-05	0.00052399	yes
4211	4211	MEIS1	chr02a:67428348-67567457	q1	q2	OK	9.25118	4.01188	-1.20536	-2.61498	5e-05	0.00052399	yes
4214	4214	MAP3K1	chr05:57676376-57754484	q1	q2	OK	14.4618	7.73481	-0.902805	-2.38914	5e-05	0.00052399	yes
4234	4234	METTL1	chr12:56052180-56055685	q1	q2	OK	41.7372	75.5785	0.856642	2.21818	5e-05	0.00052399	yes
4282	4282	MIF	chr15:65745525-65746309	q1	q2	OK	1210.77	3012.06	1.31482	5.67779	5e-05	0.00052399	yes
4301	4301	MLLT4	chr06:169079667-169221588	q1	q2	OK	5.58099	11.7908	1.07907	2.77399	5e-05	0.00052399	yes
4330	4330	MN1	chr15:69493794-69547544	q1	q2	OK	1.38434	0.445867	-1.63451	-2.70038	5e-05	0.00052399	yes
4353	4353	MPO	chr17:34938322-34949414	q1	q2	OK	1.44756	4.46186	1.62402	3.06667	5e-05	0.00052399	yes
440	440	ASNS	chr07:122964847-122984521	q1	q2	OK	280.898	126.826	-1.14719	-2.88562	5e-05	0.00052399	yes
440400	440400	RNASEK	chr17:6901271-6903380	q1	q2	OK	65.9885	137.522	1.05938	3.59728	5e-05	0.00052399	yes
440574	440574	MINOS1	chr01:18273168-18337959	q1	q2	OK	16.6114	44.4491	1.41998	3.55015	5e-05	0.00052399	yes
440957	440957	SMIM4	chr03:108548499-108552695	q1	q2	OK	18.8674	51.6566	1.45306	5.00788	5e-05	0.00052399	yes
445	445	ASS1	chr09:22742882-22744407	q1	q2	OK	149.836	322.678	1.10671	3.39215	5e-05	0.00052399	yes
4521	4521	NUDT1	chr07:36123518-36137397	q1	q2	OK	54.8439	192.684	1.81283	6.49003	5e-05	0.00052399	yes
4548	4548	MTR	chr01:212624575-212735309	q1	q2	OK	6.07309	2.80529	-1.11428	-2.81275	5e-05	0.00052399	yes
4552	4552	MTRR	chr05:7771434-7803146	q1	q2	OK	40.0996	21.5706	-0.894523	-2.4545	5e-05	0.00052399	yes
4597	4597	MVD	chr16:73268072-73279161	q1	q2	OK	59.9667	121.538	1.01918	3.05083	5e-05	0.00052399	yes
4610	4610	MYCL1	chr01:38924575-38931020	q1	q2	OK	28.7544	14.6699	-0.970923	-2.63354	5e-05	0.00052399	yes
4637	4637	MYL6	chr12:54403086-54406292	q1	q2	OK	1023.34	2661.12	1.37875	4.77021	5e-05	0.00052399	yes
4666	4666	NACA	chr12:54977011-54986702	q1	q2	OK	711.443	1656.94	1.2197	3.03207	5e-05	0.00052399	yes
467	467	ATF3	chr01:153410741-153422592	q1	q2	OK	21.9477	5.48695	-1.99999	-4.80623	5e-05	0.00052399	yes
4678	4678	NASP	chr01:44880120-44919948	q1	q2	OK	191.888	414.084	1.10965	2.67432	5e-05	0.00052399	yes
4694	4694	NDUFA1	chrX:113497708-113502918	q1	q2	OK	508.04	1012.15	0.994409	4.57013	5e-05	0.00052399	yes
4697	4697	NDUFA4	chr07:97408774-97416979	q1	q2	OK	188.582	391.44	1.0536	2.9323	5e-05	0.00052399	yes
4700	4700	NDUFA6	chr15:84086729-84096073	q1	q2	OK	48.4075	105.51	1.12407	3.44041	5e-05	0.00052399	yes
4702	4702	NDUFA8	chr09:94025130-94040826	q1	q2	OK	107.596	228.933	1.0893	3.85564	5e-05	0.00052399	yes
4706	4706	NDUFAB1	chr16:22236970-22249112	q1	q2	OK	310.733	580.947	0.902733	3.47831	5e-05	0.00052399	yes
4707	4707	NDUFB1	chr14:154512161-154518201	q1	q2	OK	247.073	640.889	1.37514	7.07078	5e-05	0.00052399	yes
4708	4708	NDUFB2	chr07:166649884-166659561	q1	q2	OK	306.421	724.335	1.24114	5.21773	5e-05	0.00052399	yes
4709	4709	NDUFB3	chr02b:88692896-88705887	q1	q2	OK	184.597	408.778	1.14694	4.55482	5e-05	0.00052399	yes
4710	4710	NDUFB4	chr03:156309712-156315708	q1	q2	OK	444.654	954.338	1.10182	2.81022	5e-05	0.00052399	yes
4712	4712	NDUFB6	chr09:59806086-59825964	q1	q2	OK	71.4827	152.016	1.08856	2.80873	5e-05	0.00052399	yes
4713	4713	NDUFB7	chr19:14340048-14345977	q1	q2	OK	234.752	572.738	1.28674	5.4119	5e-05	0.00052399	yes
4714	4714	NDUFB8	chr10:95956680-95962600	q1	q2	OK	411.844	803.935	0.964982	3.59926	5e-05	0.00052399	yes
4715	4715	NDUFB9	chr08:123481401-123491824	q1	q2	OK	176.261	393.806	1.15977	4.31221	5e-05	0.00052399	yes
4716	4716	NDUFB10	chr16:1930095-1932930	q1	q2	OK	219.718	451.984	1.04062	3.89911	5e-05	0.00052399	yes
4717	4717	NDUFC1	chr04:139226851-139232639	q1	q2	OK	233.719	499.424	1.09549	5.19959	5e-05	0.00052399	yes
4725	4725	NDUFS5	chr01:37992641-37997542	q1	q2	OK	470.83	1297.6	1.46257	6.56298	5e-05	0.00052399	yes
4726	4726	NDUFS6	chr05:1601203-1616216	q1	q2	OK	223.063	482.643	1.1135	4.70257	5e-05	0.00052399	yes
4728	4728	NDUFS8	chr11:6532923-6539484	q1	q2	OK	325.525	700.103	1.1048	3.9992	5e-05	0.00052399	yes
4736	4736	RPL10A	chr06:36272623-36275286	q1	q2	OK	440.667	992.693	1.17166	4.26554	5e-05	0.00052399	yes
475	475	ATOX1	chr05:149598380-149614100	q1	q2	OK	132.898	346.206	1.38131	6.13932	5e-05	0.00052399	yes
4779	4779	NFE2L1	chr17:45391638-45404864	q1	q2	OK	84.5367	44.5518	-0.924093	-2.53363	5e-05	0.00052399	yes
4780	4780	NFE2L2	chr02b:64173082-64209365	q1	q2	OK	58.8122	29.1938	-1.01045	-2.93582	5e-05	0.00052399	yes
4784	4784	NFIX	chr19:12754096-12827748	q1	q2	OK	0.500415	1.68145	1.74851	2.76733	5e-05	0.00052399	yes
4792	4792	NFKBIA	chr14:96608567-96611835	q1	q2	OK	22.5043	48.0013	1.09287	3.13983	5e-05	0.00052399	yes
4804	4804	NGFR	chr17:43590776-43611429	q1	q2	OK	4.86563	1.35915	-1.83992	-3.45259	5e-05	0.00052399	yes
4811	4811	NID1	chr01:211706022-211801139	q1	q2	OK	15.0932	7.53675	-1.00188	-2.47472	5e-05	0.00052399	yes
4833	4833	NME4	chr16:377766-381442	q1	q2	OK	254.599	512.379	1.00899	3.31171	5e-05	0.00052399	yes
4835	4835	NQO2	chr06:2921451-2933585	q1	q2	OK	76.1436	233.526	1.61679	5.59047	5e-05	0.00052399	yes
4879	4879	NPPB	chr01:11050192-11051661	q1	q2	OK	10.6488	31.6408	1.57109	3.94124	5e-05	0.00052399	yes
4913	4913	NTHL1	chr16:2015357-2023608	q1	q2	OK	41.0894	80.2131	0.965072	3.0041	5e-05	0.00052399	yes
4915	4915	NTRK2	chr09:10110714-10256296	q1	q2	OK	4.34072	1.83873	-1.23922	-2.63508	5e-05	0.00052399	yes
4986	4986	OPRK1	chr08:48119087-48144746	q1	q2	OK	2.9091	0.943301	-1.62478	-2.85269	5e-05	0.00052399	yes
5036	5036	PA2G4	chr12:54338128-54348086	q1	q2	OK	118.446	221.517	0.903191	2.54838	5e-05	0.00052399	yes
503834	503834	DPRX	chr19:48444766-48449268	q1	q2	OK	0	2.85074	inf	#NAME?	5e-05	0.00052399	yes
50486	50486	G0S2	chr01:156347514-156348449	q1	q2	OK	151.677	8.8751	-4.0951	-10.2262	5e-05	0.00052399	yes
5050	5050	PAFAH1B3	chr19:37686136-37701881	q1	q2	OK	135.595	273.539	1.01244	3.39028	5e-05	0.00052399	yes
5052	5052	PRDX1	chr01:44812149-44820333	q1	q2	OK	1166.42	2787.7	1.25699	3.04686	5e-05	0.00052399	yes
5054	5054	SERPINE1	chr07:126211131-126222561	q1	q2	OK	18.5554	7.75383	-1.25886	-2.62996	5e-05	0.00052399	yes
5066	5066	PAM	chr05:99948739-100118093	q1	q2	OK	25.5628	13.7128	-0.898526	-2.40394	5e-05	0.00052399	yes
5077	5077	PAX3	chr02b:110525465-110633585	q1	q2	OK	5.74619	1.66811	-1.78439	-3.20394	5e-05	0.00052399	yes
5089	5089	PBX2	chr06:32929702-32935170	q1	q2	OK	1.39505	4.07291	1.54575	2.90715	5e-05	0.00052399	yes
5093	5093	PCBP1	chr02a:71204310-71206063	q1	q2	OK	105.811	191.357	0.85477	2.57811	5e-05	0.00052399	yes
50964	50964	SOST	chr17:51537279-51542381	q1	q2	OK	4.00314	0.49502	-3.01557	-3.85035	5e-05	0.00052399	yes
5100	5100	PCDH8	chr13:32033096-32037710	q1	q2	OK	18.71	7.80794	-1.26079	-2.92375	5e-05	0.00052399	yes
51010	51010	EXOSC3	chr09:64940884-64946373	q1	q2	OK	30.0376	58.5197	0.962154	2.82339	5e-05	0.00052399	yes
51024	51024	FIS1	chr07:126314887-126320191	q1	q2	OK	128.551	245.615	0.934055	3.4272	5e-05	0.00052399	yes
51031	51031	GLOD4	chr17:612423-632659	q1	q2	OK	37.2081	11.1088	-1.74392	-4.64225	5e-05	0.00052399	yes
51035	51035	UBXN1	chr11:11478463-11481022	q1	q2	OK	39.4002	89.7973	1.18847	3.6021	5e-05	0.00052399	yes
51042	51042	ZNF593	chr01:24816915-24817890	q1	q2	OK	39.9817	123.186	1.62343	5.54904	5e-05	0.00052399	yes
5106	5106	PCK2	chr14:85312701-85322675	q1	q2	OK	84.8004	18.9871	-2.15905	-5.35989	5e-05	0.00052399	yes
51065	51065	RPS27L	chr14:39677623-39681593	q1	q2	OK	51.0647	152.381	1.57728	4.94264	5e-05	0.00052399	yes
51066	51066	SSUH2	chr03:140397738-140429898	q1	q2	OK	12.4314	2.62663	-2.24271	-3.94782	5e-05	0.00052399	yes
51070	51070	NOSIP	chr19:44467199-44493745	q1	q2	OK	59.021	138.967	1.23544	3.87665	5e-05	0.00052399	yes
51073	51073	MRPL4	chr19:10080815-10089002	q1	q2	OK	45.4623	84.2983	0.890833	2.30081	5e-05	0.00052399	yes
51079	51079	NDUFA13	chr19:19317398-19330902	q1	q2	OK	368.185	894.478	1.28062	5.40955	5e-05	0.00052399	yes
51082	51082	POLR1D	chr13:7159953-7161519	q1	q2	OK	29.9155	107.76	1.84886	6.03107	5e-05	0.00052399	yes
51083	51083	GAL	chr11:5833006-5839651	q1	q2	OK	34.6586	111.038	1.67977	5.92167	5e-05	0.00052399	yes
51116	51116	MRPS2	chr09:108201213-108204959	q1	q2	OK	54.3294	102.73	0.919057	2.83172	5e-05	0.00052399	yes
51118	51118	UTP11L	chr01:36981035-36995088	q1	q2	OK	23.7062	59.0771	1.31733	3.82449	5e-05	0.00052399	yes
51142	51142	CHCHD2	chr07:55385236-55390111	q1	q2	OK	788.02	1666.14	1.0802	3.60769	5e-05	0.00052399	yes
51154	51154	MRTO4	chr01:17933120-17941200	q1	q2	OK	48.0461	97.0908	1.01491	3.12158	5e-05	0.00052399	yes
51155	51155	HN1	chr17:68554400-68575528	q1	q2	OK	84.0877	158.587	0.915306	2.7704	5e-05	0.00052399	yes
5118	5118	PCOLCE	chr07:125712479-125718753	q1	q2	OK	5.65814	20.5434	1.86028	4.41783	5e-05	0.00052399	yes
51186	51186	WBP5	chrX:96972755-96974766	q1	q2	OK	43.2298	89.6554	1.05237	2.60736	5e-05	0.00052399	yes
51195	51195	RAPGEFL1	chr17:48003153-48021196	q1	q2	OK	3.10686	9.73714	1.64804	3.75235	5e-05	0.00052399	yes
51239	51239	ANKRD39	chr02a:92575444-92587017	q1	q2	OK	82.2608	159.472	0.955023	3.24942	5e-05	0.00052399	yes
51248	51248	PDZD11	chrX:64787499-64791080	q1	q2	OK	58.9348	111.991	0.926186	2.91817	5e-05	0.00052399	yes
51255	51255	RNF181	chr02a:87364096-87366033	q1	q2	OK	101.19	288.529	1.51165	5.48323	5e-05	0.00052399	yes
51258	51258	MRPL51	chr12:6714600-6715634	q1	q2	OK	331.314	738.589	1.15657	4.77591	5e-05	0.00052399	yes
51264	51264	MRPL27	chr17:42722088-42727357	q1	q2	OK	167.288	506.29	1.59763	5.85975	5e-05	0.00052399	yes
5128	5128	CDK17	chr12:95482900-95600968	q1	q2	OK	17.1196	6.38223	-1.42352	-3.36677	5e-05	0.00052399	yes
51282	51282	SCAND1	chr15:28111205-28112941	q1	q2	OK	16.4533	40.8287	1.3112	3.64002	5e-05	0.00052399	yes
51287	51287	COA4	chr11:65174518-65175251	q1	q2	OK	43.9218	123.56	1.49221	5.11367	5e-05	0.00052399	yes
51293	51293	CD320	chr19:8292740-8299310	q1	q2	OK	48.1885	102.669	1.09123	3.36998	5e-05	0.00052399	yes
513	513	ATP5D	chr19:1002803-1005971	q1	q2	OK	102.058	205.255	1.00803	3.36497	5e-05	0.00052399	yes
51302	51302	CYP39A1	chr06:47569481-47675056	q1	q2	OK	7.54081	2.52364	-1.57921	-3.23636	5e-05	0.00052399	yes
51303	51303	FKBP11	chr12:47096494-47116670	q1	q2	OK	7.75184	21.9429	1.50114	3.13017	5e-05	0.00052399	yes
51320	51320	MEX3C	chr18:40211829-40234660	q1	q2	OK	19.8338	9.11687	-1.12135	-2.95227	5e-05	0.00052399	yes
51329	51329	ARL6IP4	chr12:122671668-122674359	q1	q2	OK	60.5995	152.408	1.33056	3.42888	5e-05	0.00052399	yes
51360	51360	MBTPS2	chrX:21170229-21216118	q1	q2	OK	7.17178	3.23666	-1.14782	-2.55249	5e-05	0.00052399	yes
51367	51367	POP5	chr12:120188447-120190793	q1	q2	OK	98.1792	253.796	1.37018	3.51067	5e-05	0.00052399	yes
51371	51371	POMP	chr13:8181005-8199974	q1	q2	OK	89.0812	192.602	1.11243	3.42433	5e-05	0.00052399	yes
51372	51372	TMA7	chr03:126117973-126213383	q1	q2	OK	55.8928	146.576	1.39091	3.50576	5e-05	0.00052399	yes
51373	51373	MRPS17	chr07:55177594-55181281	q1	q2	OK	89.6389	190.619	1.08849	4.24258	5e-05	0.00052399	yes
51389	51389	RWDD1	chr06:150972735-150996523	q1	q2	OK	44.1603	91.5006	1.05103	2.61385	5e-05	0.00052399	yes
51398	51398	WDR83OS	chr19:12373191-12374767	q1	q2	OK	159.402	324.004	1.02334	3.54389	5e-05	0.00052399	yes
514	514	ATP5E	chr15:5385191-5389178	q1	q2	OK	497.08	1358.87	1.45086	7.08232	5e-05	0.00052399	yes
51427	51427	ZNF107	chr07:51436079-51455361	q1	q2	OK	11.4202	4.04502	-1.49737	-3.74836	5e-05	0.00052399	yes
51430	51430	SUCO	chr01:194419525-194501031	q1	q2	OK	9.81287	5.15914	-0.927544	-2.28158	5e-05	0.00052399	yes
51444	51444	RNF138	chr18:20661399-20700656	q1	q2	OK	16.6048	7.41098	-1.16387	-3.00505	5e-05	0.00052399	yes
51454	51454	GULP1	chr02b:75612892-75919420	q1	q2	OK	20.9089	10.8184	-0.950631	-2.54462	5e-05	0.00052399	yes
51465	51465	UBE2J1	chr06:87281592-87304631	q1	q2	OK	15.7796	8.03674	-0.97338	-2.56961	5e-05	0.00052399	yes
51491	51491	NOP16	chr05:174544245-174548836	q1	q2	OK	144.24	422.3	1.5498	5.38662	5e-05	0.00052399	yes
51503	51503	CWC15	chr11:86810804-86821968	q1	q2	OK	57.7086	140.934	1.28816	3.87333	5e-05	0.00052399	yes
51504	51504	TRMT112	chr11:9250575-9262337	q1	q2	OK	231.909	593.613	1.35597	3.35409	5e-05	0.00052399	yes
51545	51545	ZNF581	chr19:52977520-52979505	q1	q2	OK	21.5795	47.5622	1.14015	3.29543	5e-05	0.00052399	yes
51550	51550	CINP	chr14:164747192-164762294	q1	q2	OK	58.3056	128.981	1.14546	3.76906	5e-05	0.00052399	yes
51574	51574	LARP7	chr04:111505001-111527753	q1	q2	OK	53.9224	116.383	1.10992	3.1554	5e-05	0.00052399	yes
51575	51575	ESF1	chr15:46727035-46796843	q1	q2	OK	7.80249	17.0742	1.12982	2.80691	5e-05	0.00052399	yes
51588	51588	PIAS4	chr19:3975226-4034883	q1	q2	OK	19.2703	37.1244	0.945991	2.68438	5e-05	0.00052399	yes
5159	5159	PDGFRB	chr05:147986045-148028233	q1	q2	OK	6.34602	3.0144	-1.07398	-2.49301	5e-05	0.00052399	yes
51596	51596	CUTA	chr06:34171340-34172896	q1	q2	OK	133.997	248.231	0.889483	3.26103	5e-05	0.00052399	yes
516	516	ATP5G1	chr17:44211922-44214912	q1	q2	OK	273.975	796.341	1.53934	6.24857	5e-05	0.00052399	yes
5160	5160	PDHA1	chrX:18652626-18822521	q1	q2	OK	37.0871	68.75	0.890443	2.47822	5e-05	0.00052399	yes
51606	51606	ATP6V1H	chr08:51485507-51608265	q1	q2	OK	25.4563	66.625	1.38804	3.63393	5e-05	0.00052399	yes
51649	51649	MRPS23	chr17:35378084-35389125	q1	q2	OK	75.9345	145.344	0.936641	2.84241	5e-05	0.00052399	yes
51651	51651	PTRH2	chr17:55170089-55180597	q1	q2	OK	45.7325	154.769	1.75882	5.93843	5e-05	0.00052399	yes
5168	5168	ENPP2	chr08:118488354-118576326	q1	q2	OK	25.9284	9.81615	-1.4013	-3.48957	5e-05	0.00052399	yes
51690	51690	LSM7	chr19:2164645-2171068	q1	q2	OK	177.596	505.117	1.50802	6.6455	5e-05	0.00052399	yes
517	517	ATP5G2	chr12:51828100-51839397	q1	q2	OK	311.408	621.22	0.996297	3.2889	5e-05	0.00052399	yes
51719	51719	CAB39	chr02b:119224972-119329487	q1	q2	OK	40.7429	21.7345	-0.90656	-2.36787	5e-05	0.00052399	yes
51728	51728	POLR3K	chr16:1333-8429	q1	q2	OK	85.5681	198.874	1.21671	3.89079	5e-05	0.00052399	yes
51747	51747	LUC7L3	chr17:42348350-42380356	q1	q2	OK	32.6557	70.9947	1.12038	2.772	5e-05	0.00052399	yes
51773	51773	RSF1	chr11:69130959-69282374	q1	q2	OK	13.0445	25.0372	0.940629	2.53441	5e-05	0.00052399	yes
5191	5191	PEX7	chr06:130143159-130236787	q1	q2	OK	1.1114	7.62345	2.77806	4.31618	5e-05	0.00052399	yes
5202	5202	PFDN2	chr01:135384806-135402901	q1	q2	OK	74.748	161.276	1.10943	4.17552	5e-05	0.00052399	yes
5203	5203	PFDN4	chr15:10210903-10222577	q1	q2	OK	33.3283	63.9308	0.939765	2.82311	5e-05	0.00052399	yes
5204	5204	PFDN5	chr12:51437735-51442016	q1	q2	OK	77.6683	227.591	1.55104	3.8682	5e-05	0.00052399	yes
521	521	ATP5I	chr04:634918-636858	q1	q2	OK	305.664	985.233	1.68852	10.1354	5e-05	0.00052399	yes
5216	5216	PFN1	chr17:4837530-4840593	q1	q2	OK	879.363	1950.97	1.14966	3.45374	5e-05	0.00052399	yes
522	522	ATP5J	chr07:21199178-21209971	q1	q2	OK	173.597	351.25	1.01675	3.71584	5e-05	0.00052399	yes
5228	5228	PGF	chr14:137044852-137058546	q1	q2	OK	4.58113	11.3328	1.30673	2.85718	5e-05	0.00052399	yes
5245	5245	PHB	chr17:43690912-43700122	q1	q2	OK	306.17	604.457	0.981305	2.78554	5e-05	0.00052399	yes
5269	5269	SERPINB6	chr06:2860326-2871660	q1	q2	OK	212.244	514.704	1.27802	3.9529	5e-05	0.00052399	yes
5325	5325	PLAGL1	chr06:122899034-122925507	q1	q2	OK	4.09765	1.4428	-1.50593	-2.66475	5e-05	0.00052399	yes
5352	5352	PLOD2	chr03:49024505-49115707	q1	q2	OK	16.2605	6.80285	-1.25716	-3.16529	5e-05	0.00052399	yes
5366	5366	PMAIP1	chr18:49346296-49350492	q1	q2	OK	163.19	56.4726	-1.53093	-4.56938	5e-05	0.00052399	yes
53820	53820	DSCR6	chr07:9659452-9673188	q1	q2	OK	1.20165	4.56179	1.92458	3.2148	5e-05	0.00052399	yes
53833	53833	IL20RB	chr03:39667554-39710755	q1	q2	OK	22.5812	1.85937	-3.60224	-7.07339	5e-05	0.00052399	yes
539	539	ATP5O	chr07:12722003-12734438	q1	q2	OK	476.555	882.478	0.888917	3.10604	5e-05	0.00052399	yes
53905	53905	DUOX1	chr14:21394615-21430646	q1	q2	OK	3.29561	0.733941	-2.16681	-3.99756	5e-05	0.00052399	yes
54187	54187	NANS	chr09:69597111-69623131	q1	q2	OK	58.7258	126.337	1.10522	3.50311	5e-05	0.00052399	yes
54332	54332	GDAP1	chr08:72436890-72453277	q1	q2	OK	32.4806	11.9399	-1.44379	-3.84185	5e-05	0.00052399	yes
5434	5434	POLR2E	chr19:839268-847590	q1	q2	OK	80.6891	145.58	0.85137	2.47425	5e-05	0.00052399	yes
5435	5435	POLR2F	chr15:79877119-79903327	q1	q2	OK	57.7853	150.351	1.37956	3.51803	5e-05	0.00052399	yes
5436	5436	POLR2G	chr11:11392457-11397721	q1	q2	OK	517.482	1016.36	0.973836	3.45311	5e-05	0.00052399	yes
54361	54361	WNT4	chr01:20763142-20789358	q1	q2	OK	6.66241	2.63138	-1.34022	-2.81687	5e-05	0.00052399	yes
5437	5437	POLR2H	chr03:89548756-89553177	q1	q2	OK	78.7383	165.789	1.07421	3.78234	5e-05	0.00052399	yes
5438	5438	POLR2I	chr19:31670470-31674755	q1	q2	OK	98.4039	239.224	1.28157	3.295	5e-05	0.00052399	yes
54407	54407	SLC38A2	chr12:44420611-44434111	q1	q2	OK	77.7379	38.7224	-1.00545	-2.75967	5e-05	0.00052399	yes
5441	5441	POLR2L	chr11:689050-691675	q1	q2	OK	100.038	316.212	1.66034	5.96988	5e-05	0.00052399	yes
54437	54437	SEMA5B	chr03:153849888-153970886	q1	q2	OK	37.6476	12.2177	-1.62359	-4.13898	5e-05	0.00052399	yes
54458	54458	PRR13	chr12:51589104-51594897	q1	q2	OK	50.0852	94.8046	0.920572	2.90738	5e-05	0.00052399	yes
54460	54460	MRPS21	chr01:124258899-124272013	q1	q2	OK	232.403	664.013	1.51458	7.31916	5e-05	0.00052399	yes
54510	54510	PCDH18	chr04:137353574-137367156	q1	q2	OK	17.0784	8.18698	-1.06077	-2.58044	5e-05	0.00052399	yes
54512	54512	EXOSC4	chr08:143039574-143041503	q1	q2	OK	101.987	220.535	1.11262	3.97689	5e-05	0.00052399	yes
54539	54539	NDUFB11	chrX:47194136-47196604	q1	q2	OK	201.442	444.73	1.14256	4.67607	5e-05	0.00052399	yes
54541	54541	DDIT4	chr10:60018464-60020569	q1	q2	OK	250.014	58.727	-2.08991	-5.96556	5e-05	0.00052399	yes
54543	54543	TOMM7	chr07:85200541-85211173	q1	q2	OK	86.2374	279.783	1.69792	5.82084	5e-05	0.00052399	yes
54583	54583	EGLN1	chr01:207048910-207109526	q1	q2	OK	3.96889	1.90342	-1.06014	-2.39066	5e-05	0.00052399	yes
54663	54663	WDR74	chr11:11313710-11321363	q1	q2	OK	75.2096	138.074	0.876452	2.79895	5e-05	0.00052399	yes
54737	54737	MPHOSPH8	chr13:256950-312173	q1	q2	OK	8.98916	20.004	1.15403	2.98556	5e-05	0.00052399	yes
5479	5479	PPIB	chr14:40690815-40702133	q1	q2	OK	237.571	481.969	1.02058	2.58279	5e-05	0.00052399	yes
5481	5481	PPID	chr04:158560205-158574106	q1	q2	OK	46.4261	139.058	1.58267	4.74629	5e-05	0.00052399	yes
54865	54865	GPATCH4	chr01:130783550-130791036	q1	q2	OK	23.063	54.1878	1.23238	3.1205	5e-05	0.00052399	yes
54869	54869	EPS8L1	chr19:49722650-49736174	q1	q2	OK	8.72492	19.4284	1.15495	2.66164	5e-05	0.00052399	yes
54880	54880	BCOR	chrX:39858358-39986224	q1	q2	OK	20.0992	10.6516	-0.916064	-2.34035	5e-05	0.00052399	yes
54887	54887	UHRF1BP1	chr06:35560631-35639927	q1	q2	OK	17.5166	6.69096	-1.38844	-3.60273	5e-05	0.00052399	yes
54935	54935	DUSP23	chr01:134060082-134061563	q1	q2	OK	50.2009	118.35	1.23728	4.33428	5e-05	0.00052399	yes
54939	54939	COMMD4	chr14:52563664-52567940	q1	q2	OK	82.2932	196.65	1.25678	4.21734	5e-05	0.00052399	yes
54948	54948	MRPL16	chr11:14162042-14166925	q1	q2	OK	75.486	147.642	0.967822	3.22566	5e-05	0.00052399	yes
54949	54949	SDHAF2	chr11:12844601-12863522	q1	q2	OK	59.2768	109.179	0.881154	2.80033	5e-05	0.00052399	yes
54969	54969	C4orf27	chr04:169853605-169883556	q1	q2	OK	44.8035	86.7451	0.953171	2.97683	5e-05	0.00052399	yes
54976	54976	C20orf27	chr15:36600334-36615390	q1	q2	OK	47.7924	87.5758	0.873751	2.61517	5e-05	0.00052399	yes
54984	54984	PINX1	chr08:8877339-8953930	q1	q2	OK	32.0808	73.6885	1.19973	3.6807	5e-05	0.00052399	yes
54987	54987	C1orf123	chr01:52561164-52567765	q1	q2	OK	87.0337	149.236	0.777947	2.5653	5e-05	0.00052399	yes
55009	55009	C19orf24	chr19:1037245-1040942	q1	q2	OK	19.8663	48.6581	1.29236	3.72479	5e-05	0.00052399	yes
55011	55011	PIH1D1	chr19:44340906-44345833	q1	q2	OK	91.3318	170.675	0.90206	2.8718	5e-05	0.00052399	yes
55040	55040	EPN3	chr17:42557552-42568558	q1	q2	OK	0.429111	5.39528	3.65228	5.73535	5e-05	0.00052399	yes
55049	55049	C19orf60	chr19:18362117-18366099	q1	q2	OK	170.785	327.376	0.938771	3.48802	5e-05	0.00052399	yes
55052	55052	MRPL20	chr01:499397-499756	q1	q2	OK	188.32	505.272	1.42387	8.63184	5e-05	0.00052399	yes
55089	55089	SLC38A4	chr12:44814683-44876172	q1	q2	OK	5.63635	1.90554	-1.56456	-3.21313	5e-05	0.00052399	yes
55111	55111	PLEKHJ1	chr19:2072154-2075300	q1	q2	OK	85.2249	157.568	0.886629	2.85659	5e-05	0.00052399	yes
55112	55112	WDR60	chr07:184723426-184828590	q1	q2	OK	0.685721	2.41308	1.81518	2.89144	5e-05	0.00052399	yes
55117	55117	SLC6A15	chr12:83420614-83475267	q1	q2	OK	8.94377	3.39665	-1.39677	-3.22194	5e-05	0.00052399	yes
55144	55144	LRRC8D	chr01:89645279-89764556	q1	q2	OK	47.257	18.0883	-1.38547	-3.58836	5e-05	0.00052399	yes
55151	55151	TMEM38B	chr09:77319123-77398867	q1	q2	OK	6.44517	1.92804	-1.74108	-3.50691	5e-05	0.00052399	yes
55159	55159	RFWD3	chr16:58730094-58779261	q1	q2	OK	25.4869	12.4018	-1.03921	-2.72537	5e-05	0.00052399	yes
55243	55243	KIRREL	chr01:132191405-132296523	q1	q2	OK	12.5312	5.59202	-1.16408	-2.7961	5e-05	0.00052399	yes
55244	55244	SLC47A1	chr17:19206267-19253299	q1	q2	OK	6.65166	2.29958	-1.53234	-3.22094	5e-05	0.00052399	yes
55251	55251	PCMTD2	chr15:11541-25169	q1	q2	OK	22.251	8.86397	-1.32784	-3.26852	5e-05	0.00052399	yes
55256	55256	ADI1	chr02a:3453248-3480652	q1	q2	OK	11.5644	23.151	1.00139	2.60533	5e-05	0.00052399	yes
55270	55270	NUDT15	chr13:27149969-27159481	q1	q2	OK	28.4782	52.1614	0.873123	2.56636	5e-05	0.00052399	yes
55272	55272	IMP3	chr14:52920167-52921290	q1	q2	OK	33.7914	102.153	1.59601	4.92493	5e-05	0.00052399	yes
55352	55352	COPRS	chr17:25832705-25841071	q1	q2	OK	71.9907	145.717	1.01728	3.38082	5e-05	0.00052399	yes
55366	55366	LGR4	chr11:38300658-38409818	q1	q2	OK	57.8534	26.375	-1.13323	-2.71521	5e-05	0.00052399	yes
55454	55454	CSGALNACT2	chr10:38547509-38577393	q1	q2	OK	9.08774	2.031	-2.16173	-4.70606	5e-05	0.00052399	yes
55505	55505	NOP10	chr14:10244860-10246228	q1	q2	OK	181.853	451.061	1.31055	5.53865	5e-05	0.00052399	yes
55559	55559	HAUS7	chrX:146698808-146719061	q1	q2	OK	24.9027	48.2591	0.954497	2.78577	5e-05	0.00052399	yes
55577	55577	NAGK	chr02a:72153653-72164482	q1	q2	OK	20.1264	41.9317	1.05895	3.006	5e-05	0.00052399	yes
55604	55604	LRRC16A	chr06:25805198-26148961	q1	q2	OK	13.7238	6.17784	-1.1515	-2.91896	5e-05	0.00052399	yes
55646	55646	LYAR	chr04:4479124-4498804	q1	q2	OK	44.925	88.8669	0.984127	2.99523	5e-05	0.00052399	yes
55651	55651	NHP2	chr05:176330176-176334617	q1	q2	OK	336.588	787.738	1.22673	3.122	5e-05	0.00052399	yes
5569	5569	PKIA	chr08:76616928-76705951	q1	q2	OK	14.4284	6.93587	-1.05676	-2.59665	5e-05	0.00052399	yes
55692	55692	LUC7L	chr16:152032-196726	q1	q2	OK	40.6675	88.5867	1.12321	2.90152	5e-05	0.00052399	yes
55714	55714	TENM3	chr04:182616040-183099285	q1	q2	OK	12.9263	6.7594	-0.935344	-2.47534	5e-05	0.00052399	yes
55733	55733	HHAT	chr01:155355880-155707219	q1	q2	OK	3.12684	0.819738	-1.93147	-3.06182	5e-05	0.00052399	yes
55737	55737	VPS35	chr16:30344501-30375572	q1	q2	OK	76.3586	42.4886	-0.845717	-2.39743	5e-05	0.00052399	yes
55751	55751	TMEM184C	chr04:147389552-147409575	q1	q2	OK	33.2755	14.594	-1.18908	-3.29061	5e-05	0.00052399	yes
55757	55757	UGGT2	chr13:77153992-77404662	q1	q2	OK	1.989	0.689384	-1.52866	-2.61927	5e-05	0.00052399	yes
55766	55766	H2AFJ	chr12:15407801-15412125	q1	q2	OK	4.18723	11.9362	1.51128	3.64014	5e-05	0.00052399	yes
55840	55840	EAF2	chr03:155032086-155082867	q1	q2	OK	32.8017	14.1095	-1.2171	-3.27178	5e-05	0.00052399	yes
55847	55847	CISD1	chr10:74393976-74414682	q1	q2	OK	36.3899	76.8952	1.07935	3.09941	5e-05	0.00052399	yes
55851	55851	PSENEN	chr19:31293627-31295041	q1	q2	OK	134.748	275.97	1.03424	3.91975	5e-05	0.00052399	yes
55859	55859	BEX1	chrX:96673878-96675644	q1	q2	OK	164.12	306.745	0.90229	3.03268	5e-05	0.00052399	yes
55970	55970	GNG12	chr01:67151343-67280983	q1	q2	OK	6.61454	2.84781	-1.21579	-2.75249	5e-05	0.00052399	yes
55997	55997	CFC1	chr02b:257347-264331	q1	q2	OK	1.30534	12.6517	3.27684	5.42297	5e-05	0.00052399	yes
56155	56155	TEX14	chr17:34563390-34659900	q1	q2	OK	3.42762	0.306474	-3.48337	-5.18202	5e-05	0.00052399	yes
56254	56254	RNF20	chr09:73157517-73186029	q1	q2	OK	26.2988	47.7482	0.860448	2.40911	5e-05	0.00052399	yes
56261	56261	GPCPD1	chr15:38383014-38449092	q1	q2	OK	11.4059	6.12284	-0.897507	-2.33755	5e-05	0.00052399	yes
5650	5650	KLK7	chr19:45816474-45828209	q1	q2	OK	5.35939	15.5069	1.53277	2.91141	5e-05	0.00052399	yes
5652	5652	PRSS8	chr16:28920204-28924240	q1	q2	OK	85.6237	219.223	1.35632	4.14074	5e-05	0.00052399	yes
56655	56655	POLE4	chr02a:76026232-76032863	q1	q2	OK	70.7194	146.545	1.05116	3.764	5e-05	0.00052399	yes
5683	5683	PSMA2	chr07:65588207-65603279	q1	q2	OK	310.475	582.515	0.90782	2.70039	5e-05	0.00052399	yes
5684	5684	PSMA3	chr14:120030666-120058343	q1	q2	OK	254.205	459.411	0.853794	2.82497	5e-05	0.00052399	yes
5688	5688	PSMA7	chr15:2222252-2229326	q1	q2	OK	459.584	1003.1	1.12606	3.51797	5e-05	0.00052399	yes
56904	56904	SH3GLB2	chr09:101292092-101311690	q1	q2	OK	22.3259	42.9611	0.944316	2.7261	5e-05	0.00052399	yes
5691	5691	PSMB3	chr17:46465172-46477362	q1	q2	OK	263.176	539.919	1.03671	3.77232	5e-05	0.00052399	yes
56915	56915	EXOSC5	chr19:36825681-36836984	q1	q2	OK	82.8578	160.557	0.954377	3.19319	5e-05	0.00052399	yes
5692	5692	PSMB4	chr01:125482995-125485365	q1	q2	OK	199.456	411.567	1.04506	3.57754	5e-05	0.00052399	yes
56935	56935	C11orf75	chr11:85365471-85436620	q1	q2	OK	58.1724	111.791	0.942401	3.1076	5e-05	0.00052399	yes
5694	5694	PSMB6	chr17:4670768-4673124	q1	q2	OK	590.754	1283.55	1.11951	3.72574	5e-05	0.00052399	yes
56943	56943	ENY2	chr08:107913348-107925182	q1	q2	OK	24.016	58.0946	1.27441	3.53198	5e-05	0.00052399	yes
5699	5699	PSMB10	chr16:52188840-52191211	q1	q2	OK	26.0045	68.7693	1.403	4.18581	5e-05	0.00052399	yes
5702	5702	PSMC3	chr11:18430340-18438286	q1	q2	OK	178.377	365.57	1.03522	3.07817	5e-05	0.00052399	yes
57085	57085	AGTRAP	chr01:10921549-10937468	q1	q2	OK	88.2211	207.622	1.23476	4.05795	5e-05	0.00052399	yes
57111	57111	RAB25	chr01:130231607-130241246	q1	q2	OK	3.68623	41.1385	3.48027	7.40109	5e-05	0.00052399	yes
57128	57128	LYRM4	chr06:5156390-5310105	q1	q2	OK	47.76	96.5963	1.01617	3.09202	5e-05	0.00052399	yes
57139	57139	RGL3	chr19:11202394-11227726	q1	q2	OK	4.94031	14.1048	1.51352	3.28196	5e-05	0.00052399	yes
57162	57162	PELI1	chr02a:65010359-65076583	q1	q2	OK	26.8963	13.0794	-1.04011	-2.83344	5e-05	0.00052399	yes
5720	5720	PSME1	chr14:85358480-85361234	q1	q2	OK	84.2579	168.567	1.00044	3.37534	5e-05	0.00052399	yes
5721	5721	PSME2	chr14:85365720-85368996	q1	q2	OK	187.337	378.455	1.01449	3.55444	5e-05	0.00052399	yes
57216	57216	VANGL2	chr01:134683689-134712112	q1	q2	OK	31.1479	15.0514	-1.04924	-2.8278	5e-05	0.00052399	yes
57228	57228	SMAGP	chr12:49462588-49488198	q1	q2	OK	6.82575	18.2626	1.41983	3.26221	5e-05	0.00052399	yes
5724	5724	PTAFR	chr01:26844193-26896894	q1	q2	OK	0.373885	1.5371	2.03955	2.69205	5e-05	0.00052399	yes
57498	57498	KIDINS220	chr02a:8744064-8854793	q1	q2	OK	26.2059	12.5998	-1.05648	-2.80185	5e-05	0.00052399	yes
57502	57502	NLGN4X	chrX:4855700-5197250	q1	q2	OK	33.4642	14.1141	-1.24548	-3.39326	5e-05	0.00052399	yes
57531	57531	HACE1	chr06:105240375-105374721	q1	q2	OK	22.5641	9.87387	-1.19234	-3.00489	5e-05	0.00052399	yes
57539	57539	WDR35	chr02a:19905232-19974852	q1	q2	OK	7.30591	3.1917	-1.19474	-2.94323	5e-05	0.00052399	yes
57561	57561	ARRDC3	chr05:88087179-88102146	q1	q2	OK	23.9273	11.5797	-1.04706	-2.83778	5e-05	0.00052399	yes
5757	5757	PTMA	chr02b:120272522-120277230	q1	q2	OK	196.403	840.26	2.09702	6.35456	5e-05	0.00052399	yes
57590	57590	WDFY1	chr02b:112221546-112290933	q1	q2	OK	50.8354	26.3449	-0.948312	-2.60157	5e-05	0.00052399	yes
57648	57648	KIAA1522	chr01:31632151-31641229	q1	q2	OK	3.41024	11.3192	1.73082	3.79982	5e-05	0.00052399	yes
57678	57678	GPAM	chr10:107886487-107920279	q1	q2	OK	18.0595	6.76541	-1.4223	-3.59251	5e-05	0.00052399	yes
57685	57685	CACHD1	chr01:63838678-64064339	q1	q2	OK	52.7989	23.27	-1.18204	-3.05194	5e-05	0.00052399	yes
57711	57711	ZNF529	chr19:32076249-32134445	q1	q2	OK	4.06895	0.875209	-2.21696	-3.75139	5e-05	0.00052399	yes
57761	57761	TRIB3	chr15:33140239-33151554	q1	q2	OK	146.119	10.5618	-3.79022	-9.92604	5e-05	0.00052399	yes
57819	57819	LSM2	chr06:32577338-32588888	q1	q2	OK	60.9534	122.398	1.0058	3.38985	5e-05	0.00052399	yes
57835	57835	SLC4A5	chr02a:75263418-75391798	q1	q2	OK	1.31997	0.208568	-2.66192	-3.30495	5e-05	0.00052399	yes
5796	5796	PTPRK	chr06:138726521-139334185	q1	q2	OK	57.0938	30.7604	-0.892261	-2.30144	5e-05	0.00052399	yes
581	581	BAX	chr19:43872911-43880435	q1	q2	OK	116.984	340.04	1.53939	5.5581	5e-05	0.00052399	yes
5833	5833	PCYT2	chr17:75434670-75443756	q1	q2	OK	20.4265	52.8769	1.37219	3.63274	5e-05	0.00052399	yes
58480	58480	RHOU	chr01:204392589-204403522	q1	q2	OK	4.82895	1.57615	-1.61531	-3.17345	5e-05	0.00052399	yes
58485	58485	TRAPPC1	chr17:7851489-7853126	q1	q2	OK	72.6145	151.919	1.06497	3.70934	5e-05	0.00052399	yes
58498	58498	MYL7	chr07:64426109-64428562	q1	q2	OK	6.12433	30.2828	2.30587	5.23595	5e-05	0.00052399	yes
58527	58527	ABRACL	chr06:128010427-128025186	q1	q2	OK	34.3089	80.1698	1.22448	3.8933	5e-05	0.00052399	yes
5874	5874	RAB27B	chr18:44215495-44283795	q1	q2	OK	1.0372	3.09592	1.57767	3.25874	5e-05	0.00052399	yes
59	59	ACTA2	chr10:83996583-84080066	q1	q2	OK	18.8643	53.4461	1.50243	3.24601	5e-05	0.00052399	yes
5906	5906	RAP1A	chr01:112206988-112301186	q1	q2	OK	12.172	23.9478	0.976329	2.2622	5e-05	0.00052399	yes
5919	5919	RARRES2	chr07:175981847-175985571	q1	q2	OK	46.8795	95.4918	1.02642	3.18375	5e-05	0.00052399	yes
5925	5925	RB1	chr13:27415798-27592048	q1	q2	OK	33.1987	13.7116	-1.27573	-3.28712	5e-05	0.00052399	yes
59286	59286	UBL5	chr19:9640521-9643011	q1	q2	OK	248.932	555.895	1.15906	5.55725	5e-05	0.00052399	yes
59307	59307	SIGIRR	chr11:252095-256429	q1	q2	OK	2.56399	8.2248	1.68159	3.20946	5e-05	0.00052399	yes
5992	5992	RFX4	chr12:105884786-106064103	q1	q2	OK	7.656	2.25826	-1.76138	-3.62532	5e-05	0.00052399	yes
6004	6004	RGS16	chr01:184245591-184251387	q1	q2	OK	24.558	49.0356	0.997634	2.70735	5e-05	0.00052399	yes
60314	60314	C12orf10	chr12:51442250-51450386	q1	q2	OK	24.7346	51.3134	1.05281	3.11503	5e-05	0.00052399	yes
6102	6102	RP2	chrX:46894317-46936874	q1	q2	OK	5.05213	1.87416	-1.43065	-2.81201	5e-05	0.00052399	yes
6119	6119	RPA3	chr07:100863515-100866776	q1	q2	OK	160.962	380.35	1.24061	5.25764	5e-05	0.00052399	yes
6122	6122	RPL3	chr15:81208712-81215528	q1	q2	OK	1098.4	2182.14	0.990338	2.67172	5e-05	0.00052399	yes
6124	6124	RPL4	chr14:43167481-43172695	q1	q2	OK	479.04	947.101	0.983371	2.80888	5e-05	0.00052399	yes
6125	6125	RPL5	chr01:93107894-93118364	q1	q2	OK	788.439	1601.1	1.02199	3.07646	5e-05	0.00052399	yes
6128	6128	RPL6	chr12:111816130-111820712	q1	q2	OK	335.768	748.884	1.15728	3.54002	5e-05	0.00052399	yes
6129	6129	RPL7	chr08:71379322-71382377	q1	q2	OK	666.377	1409.35	1.08062	3.16441	5e-05	0.00052399	yes
6130	6130	RPL7A	chr09:106054298-106057760	q1	q2	OK	335.986	942.864	1.48865	4.92657	5e-05	0.00052399	yes
6132	6132	RPL8	chr08:143795536-143797872	q1	q2	OK	877.309	2121.06	1.27363	4.05206	5e-05	0.00052399	yes
6133	6133	RPL9	chr04:39027431-39032093	q1	q2	OK	443.534	1252.01	1.49713	3.72504	5e-05	0.00052399	yes
6134	6134	RPL10	chrX:147551006-147558400	q1	q2	OK	181.405	372.563	1.03827	2.88406	5e-05	0.00052399	yes
6135	6135	RPL11	chr01:22343494-22348373	q1	q2	OK	282.579	817.835	1.53316	6.02756	5e-05	0.00052399	yes
6136	6136	RPL12	chr09:99650173-99653877	q1	q2	OK	387.12	1007.77	1.38031	5.29471	5e-05	0.00052399	yes
6137	6137	RPL13	chr16:74211175-74215347	q1	q2	OK	86.8716	233.748	1.428	3.99737	5e-05	0.00052399	yes
6139	6139	RPL17	chr18:38413677-38426811	q1	q2	OK	196.559	666.199	1.76099	3.56351	5e-05	0.00052399	yes
6141	6141	RPL18	chr19:43506433-43510569	q1	q2	OK	335.107	941.827	1.49084	5.67271	5e-05	0.00052399	yes
6142	6142	RPL18A	chr19:17525153-17528624	q1	q2	OK	551.564	1395.86	1.33955	5.25309	5e-05	0.00052399	yes
6143	6143	RPL19	chr17:46990100-46994902	q1	q2	OK	1044.44	2756.21	1.39995	4.75599	5e-05	0.00052399	yes
6144	6144	RPL21	chr13:6823660-6828835	q1	q2	OK	955.235	2376.06	1.31464	5.17278	5e-05	0.00052399	yes
6146	6146	RPL22	chr01:5287079-5303291	q1	q2	OK	41.8899	109.959	1.3923	3.97442	5e-05	0.00052399	yes
6147	6147	RPL23A	chr17:22598286-22602057	q1	q2	OK	601.458	1519.47	1.33703	4.94835	5e-05	0.00052399	yes
6150	6150	MRPL23	chr11:1762350-1771297	q1	q2	OK	111.68	238.449	1.0943	4.59067	5e-05	0.00052399	yes
6152	6152	RPL24	chr03:175437680-175443244	q1	q2	OK	277.285	735.343	1.40705	5.91476	5e-05	0.00052399	yes
6154	6154	RPL26	chr17:8293224-8299992	q1	q2	OK	380.985	962.833	1.33755	5.71131	5e-05	0.00052399	yes
6155	6155	RPL27	chr17:50869927-50875064	q1	q2	OK	738.793	1903.96	1.36576	5.9252	5e-05	0.00052399	yes
6156	6156	RPL30	chr08:96450901-96454937	q1	q2	OK	339.854	830.763	1.28952	5.60535	5e-05	0.00052399	yes
6157	6157	RPL27A	chr07:26930465-26931230	q1	q2	OK	374.778	1082.26	1.52994	5.27379	5e-05	0.00052399	yes
6158	6158	RPL28	chr19:50064754-50070744	q1	q2	OK	19.2395	48.5557	1.33557	3.62175	5e-05	0.00052399	yes
6159	6159	RPL29	chr03:107986386-107989019	q1	q2	OK	388.456	1153.69	1.57044	5.763	5e-05	0.00052399	yes
6160	6160	RPL31	chr02a:96332612-96336273	q1	q2	OK	210.811	650.784	1.62623	5.86895	5e-05	0.00052399	yes
6161	6161	RPL32	chr03:144537083-144542328	q1	q2	OK	113.157	304.272	1.42703	4.22199	5e-05	0.00052399	yes
6164	6164	RPL34	chr04:107473980-107483086	q1	q2	OK	144.471	388.354	1.4266	4.76651	5e-05	0.00052399	yes
6165	6165	RPL35A	chr03:185817-190061	q1	q2	OK	537.672	1298.04	1.27154	6.45303	5e-05	0.00052399	yes
6166	6166	RPL36AL	chr14:111439344-111439834	q1	q2	OK	264.276	955.504	1.85422	8.2962	5e-05	0.00052399	yes
6167	6167	RPL37	chr05:41279529-41283089	q1	q2	OK	109.613	307.631	1.48879	4.41826	5e-05	0.00052399	yes
6168	6168	RPL37A	chr02b:104655579-104658226	q1	q2	OK	757.284	3030.66	2.00073	11.7475	5e-05	0.00052399	yes
6169	6169	RPL38	chr17:67513162-67518666	q1	q2	OK	673.227	2072.34	1.6221	4.00953	5e-05	0.00052399	yes
6170	6170	RPL39	chrX:113396613-113401772	q1	q2	OK	447.624	858.662	0.939803	5.52052	5e-05	0.00052399	yes
6171	6171	RPL41	chr12:54357741-54358874	q1	q2	OK	903.013	2476.24	1.45533	6.40405	5e-05	0.00052399	yes
6176	6176	RPLP1	chr14:46350173-46352568	q1	q2	OK	858.198	2219.45	1.37082	5.90511	5e-05	0.00052399	yes
6181	6181	RPLP2	chr11:656881-662516	q1	q2	OK	271.244	783.821	1.53093	6.96428	5e-05	0.00052399	yes
6182	6182	MRPL12	chr17:75280865-75285403	q1	q2	OK	145.744	371.174	1.34866	4.41606	5e-05	0.00052399	yes
6183	6183	MRPS12	chr19:34276644-34278695	q1	q2	OK	135.009	237.847	0.816983	2.78496	5e-05	0.00052399	yes
6188	6188	RPS3	chr11:66808519-66816196	q1	q2	OK	205.687	519.76	1.3374	3.65353	5e-05	0.00052399	yes
6189	6189	RPS3A	chr04:150909360-150914306	q1	q2	OK	424.633	1012.61	1.2538	4.04938	5e-05	0.00052399	yes
6193	6193	RPS5	chr19:50427776-50436158	q1	q2	OK	515.772	1384.68	1.42475	5.18016	5e-05	0.00052399	yes
6194	6194	RPS6	chr09:46597803-46601764	q1	q2	OK	853.102	2389.04	1.48564	4.74002	5e-05	0.00052399	yes
6196	6196	RPS6KA2	chr06:167559101-168015058	q1	q2	OK	11.9451	4.6747	-1.35347	-3.33719	5e-05	0.00052399	yes
6201	6201	RPS7	chr02a:3538501-3544297	q1	q2	OK	436.727	1150.84	1.39789	4.99608	5e-05	0.00052399	yes
6202	6202	RPS8	chr01:44062496-44065612	q1	q2	OK	395.284	1053.25	1.41388	5.05426	5e-05	0.00052399	yes
6203	6203	RPS9	chr19:49007792-49014871	q1	q2	OK	390.524	920.628	1.23721	4.49974	5e-05	0.00052399	yes
6204	6204	RPS10	chr06:35047987-35190168	q1	q2	OK	546.282	1731.83	1.66458	3.31072	5e-05	0.00052399	yes
6205	6205	RPS11	chr19:44397058-44400341	q1	q2	OK	483.597	1163.29	1.26633	4.89181	5e-05	0.00052399	yes
6206	6206	RPS12	chr06:134407342-134410120	q1	q2	OK	487.256	1295.35	1.41059	6.78567	5e-05	0.00052399	yes
6207	6207	RPS13	chr11:49141537-49144700	q1	q2	OK	533.172	1357.85	1.34865	5.82241	5e-05	0.00052399	yes
6208	6208	RPS14	chr05:148309973-148315427	q1	q2	OK	483.339	1472.72	1.60737	5.66258	5e-05	0.00052399	yes
6209	6209	RPS15	chr19:1211725-1213876	q1	q2	OK	920.508	2791.59	1.60058	6.54273	5e-05	0.00052399	yes
6210	6210	RPS15A	chr16:17896540-17903977	q1	q2	OK	626.311	1467.73	1.22864	5.24956	5e-05	0.00052399	yes
6217	6217	RPS16	chr19:34781982-34784809	q1	q2	OK	560.917	1615.46	1.52609	6.07211	5e-05	0.00052399	yes
6218	6218	RPS17	chr14:60757964-60762012	q1	q2	OK	891.031	2033.3	1.19028	5.34447	5e-05	0.00052399	yes
6222	6222	RPS18	chr06:34018196-34022655	q1	q2	OK	1284.96	3165.32	1.30063	5.17361	5e-05	0.00052399	yes
6223	6223	RPS19	chr19:37201113-37212067	q1	q2	OK	363.311	1006.1	1.4695	4.82162	5e-05	0.00052399	yes
6224	6224	RPS20	chr08:53890532-53892202	q1	q2	OK	388.096	1020.56	1.39487	4.85615	5e-05	0.00052399	yes
6227	6227	RPS21	chr15:1960457-1961681	q1	q2	OK	641.846	1725.17	1.42644	10.1821	5e-05	0.00052399	yes
6228	6228	RPS23	chr05:78896763-78900899	q1	q2	OK	111.703	298.226	1.41674	3.90597	5e-05	0.00052399	yes
6229	6229	RPS24	chr10:54248474-54252298	q1	q2	OK	314.578	1027.35	1.70743	7.11163	5e-05	0.00052399	yes
6230	6230	RPS25	chr11:111067925-111087393	q1	q2	OK	478.451	1118.97	1.22573	2.95606	5e-05	0.00052399	yes
6231	6231	RPS26	chr12:54272680-54274726	q1	q2	OK	494.031	1217.27	1.30098	5.85905	5e-05	0.00052399	yes
6232	6232	RPS27	chr01:128164468-128165880	q1	q2	OK	388.71	1145.2	1.55884	9.90332	5e-05	0.00052399	yes
6233	6233	RPS27A	chr02a:52909953-52912893	q1	q2	OK	599.698	1447.72	1.27148	4.49438	5e-05	0.00052399	yes
6234	6234	RPS28	chr19:8312254-8313112	q1	q2	OK	136.784	419.406	1.61644	6.7665	5e-05	0.00052399	yes
6235	6235	RPS29	chr14:111404183-111406935	q1	q2	OK	1232.79	3372.52	1.4519	14.6984	5e-05	0.00052399	yes
6277	6277	S100A6	chr01:127698710-127700190	q1	q2	OK	23.169	84.0198	1.85853	6.22436	5e-05	0.00052399	yes
6281	6281	S100A10	chr01:126099903-126110553	q1	q2	OK	129.627	389.009	1.58543	5.85499	5e-05	0.00052399	yes
637	637	BID	chr15:60011351-60028737	q1	q2	OK	14.0685	29.2731	1.05711	2.90014	5e-05	0.00052399	yes
638	638	BIK	chr15:85165039-85171259	q1	q2	OK	17.321	40.5425	1.22691	3.46342	5e-05	0.00052399	yes
63875	63875	MRPL17	chr11:59921994-59924922	q1	q2	OK	46.6023	110.496	1.24552	3.59025	5e-05	0.00052399	yes
63898	63898	SH2D4A	chr08:19037842-19122130	q1	q2	OK	3.29144	7.25781	1.14082	2.54381	5e-05	0.00052399	yes
63901	63901	FAM111A	chr11:14714151-14720326	q1	q2	OK	2.37383	5.58554	1.23448	2.60548	5e-05	0.00052399	yes
63920	63920	C5orf54	chr05:158316174-158323165	q1	q2	OK	6.78274	2.77782	-1.28792	-2.73879	5e-05	0.00052399	yes
63931	63931	MRPS14	chr01:192000840-192011188	q1	q2	OK	34.1483	70.2298	1.04027	3.01898	5e-05	0.00052399	yes
63967	63967	CLSPN	chr01:34677060-34717145	q1	q2	OK	3.20103	6.48707	1.01903	2.54958	5e-05	0.00052399	yes
6400	6400	SEL1L	chr14:143680873-143752689	q1	q2	OK	16.8667	7.98383	-1.07903	-2.82052	5e-05	0.00052399	yes
64112	64112	MOAP1	chr14:155596328-155598807	q1	q2	OK	17.869	4.59027	-1.96081	-4.64064	5e-05	0.00052399	yes
6415	6415	SEPW1	chr19:42713626-42720191	q1	q2	OK	343.006	1105.86	1.68887	5.63274	5e-05	0.00052399	yes
64207	64207	IRF2BPL	chr14:139148130-139169832	q1	q2	OK	10.417	4.70138	-1.14778	-2.81314	5e-05	0.00052399	yes
64342	64342	HS1BP3	chr02a:20676196-20866431	q1	q2	OK	17.375	6.74911	-1.36424	-3.41616	5e-05	0.00052399	yes
643847	643847	PGA4	chr11:12658701-12667370	q1	q2	OK	34.2252	87.9806	1.36213	3.84786	5e-05	0.00052399	yes
644	644	BLVRA	chr07:64683166-64714438	q1	q2	OK	58.7854	130.883	1.15475	3.69964	5e-05	0.00052399	yes
644096	644096	SDHAF1	chr19:31551176-31552175	q1	q2	OK	16.2261	41.1524	1.34266	3.75268	5e-05	0.00052399	yes
64641	64641	EBF2	chr08:25782509-25986732	q1	q2	OK	1.70045	0.336327	-2.33798	-3.26929	5e-05	0.00052399	yes
647024	647024	C6orf132	chr06:42980903-43024145	q1	q2	OK	0.24631	1.2689	2.36503	3.39122	5e-05	0.00052399	yes
6472	6472	SHMT2	chr12:55492112-55499859	q1	q2	OK	154.249	74.3784	-1.05231	-3.03293	5e-05	0.00052399	yes
64744	64744	SMAP2	chr01:39415209-39463655	q1	q2	OK	14.6513	6.84141	-1.09866	-2.66821	5e-05	0.00052399	yes
6483	6483	ST3GAL2	chr16:54439937-54501540	q1	q2	OK	7.52363	3.28311	-1.19637	-2.75239	5e-05	0.00052399	yes
6489	6489	ST8SIA1	chr12:23020120-23164874	q1	q2	OK	2.38004	0.699129	-1.76736	-3.55491	5e-05	0.00052399	yes
64928	64928	MRPL14	chr06:45124034-45126715	q1	q2	OK	172.689	402.572	1.22107	4.7177	5e-05	0.00052399	yes
64960	64960	MRPS15	chr01:35431971-35441434	q1	q2	OK	149.453	358.706	1.26311	4.31985	5e-05	0.00052399	yes
64975	64975	MRPL41	chr09:110355942-110356572	q1	q2	OK	92.5204	284.344	1.6198	6.62216	5e-05	0.00052399	yes
64976	64976	MRPL40	chr15:61079174-61082695	q1	q2	OK	174.105	357.673	1.03868	3.69021	5e-05	0.00052399	yes
64978	64978	MRPL38	chr17:69341739-69348191	q1	q2	OK	58.7617	116.207	0.983746	3.00681	5e-05	0.00052399	yes
64979	64979	MRPL36	chr05:1598290-1598857	q1	q2	OK	106.782	227.123	1.08881	4.43986	5e-05	0.00052399	yes
64981	64981	MRPL34	chr19:16957338-16958520	q1	q2	OK	58.9358	131.692	1.15995	3.81483	5e-05	0.00052399	yes
65003	65003	MRPL11	chr11:7918243-7922011	q1	q2	OK	108.881	213.475	0.97131	2.9298	5e-05	0.00052399	yes
6509	6509	SLC1A4	chr02a:65918725-65954280	q1	q2	OK	21.1505	2.66247	-2.98985	-6.53222	5e-05	0.00052399	yes
652	652	BMP4	chr14:115730726-115735522	q1	q2	OK	18.1383	44.1484	1.28332	3.61409	5e-05	0.00052399	yes
6536	6536	SLC6A9	chr01:43220271-43255288	q1	q2	OK	23.9259	7.64541	-1.64591	-4.30322	5e-05	0.00052399	yes
6541	6541	SLC7A1	chr13:8844160-8888861	q1	q2	OK	43.9501	13.3387	-1.72025	-4.37818	5e-05	0.00052399	yes
654790	654790	PCP4L1	chr01:135542507-135568207	q1	q2	OK	28.4622	56.0503	0.977672	2.81608	5e-05	0.00052399	yes
6625	6625	SNRNP70	chr19:43996826-44020903	q1	q2	OK	82.3592	164.173	0.995214	2.94463	5e-05	0.00052399	yes
6629	6629	SNRPB2	chr15:49886638-49898366	q1	q2	OK	34.2704	72.8251	1.08747	3.20425	5e-05	0.00052399	yes
6631	6631	SNRPC	chr06:35533214-35549024	q1	q2	OK	320.624	665.45	1.05345	3.65408	5e-05	0.00052399	yes
6633	6633	SNRPD2	chr19:40595652-40600191	q1	q2	OK	320.379	919.605	1.52124	5.08574	5e-05	0.00052399	yes
6634	6634	SNRPD3	chr15:66611403-66628253	q1	q2	OK	161.064	412.863	1.35803	4.38465	5e-05	0.00052399	yes
6635	6635	SNRPE	chr01:162260626-162269860	q1	q2	OK	110.46	252.186	1.19096	3.52952	5e-05	0.00052399	yes
6636	6636	SNRPF	chr12:95079650-95087155	q1	q2	OK	144.346	408.786	1.50182	5.21835	5e-05	0.00052399	yes
6637	6637	SNRPG	chr02a:71395888-71408352	q1	q2	OK	381.712	942.318	1.30373	5.42349	5e-05	0.00052399	yes
6641	6641	SNTB1	chr08:119500380-119770693	q1	q2	OK	6.86948	2.95575	-1.21668	-2.76936	5e-05	0.00052399	yes
6647	6647	SOD1	chr07:14933289-14942555	q1	q2	OK	219.51	449.022	1.0325	3.45377	5e-05	0.00052399	yes
6649	6649	SOD3	chr04:24150939-24156237	q1	q2	OK	2.40073	9.11871	1.92536	3.71764	5e-05	0.00052399	yes
6662	6662	SOX9	chr17:65365832-65371253	q1	q2	OK	6.47443	2.93382	-1.14197	-2.52658	5e-05	0.00052399	yes
6664	6664	SOX11	chr02a:5707303-5716048	q1	q2	OK	2.16694	5.17463	1.2558	2.8747	5e-05	0.00052399	yes
6692	6692	SPINT1	chr14:17190784-17204537	q1	q2	OK	30.8861	80.2051	1.37674	4.0029	5e-05	0.00052399	yes
6697	6697	SPR	chr02a:74005127-74009815	q1	q2	OK	17.7669	35.3493	0.992486	2.78616	5e-05	0.00052399	yes
6717	6717	SRI	chr07:105558388-105573581	q1	q2	OK	67.9589	143.052	1.0738	3.13711	5e-05	0.00052399	yes
6728	6728	SRP19	chr05:110097403-110104465	q1	q2	OK	48.3476	95.2575	0.978389	2.99637	5e-05	0.00052399	yes
6741	6741	SSB	chr02b:56627886-56654857	q1	q2	OK	627.543	1446.46	1.20474	3.02623	5e-05	0.00052399	yes
6742	6742	SSBP1	chr07:167680949-167692018	q1	q2	OK	286.876	617.503	1.10602	4.30365	5e-05	0.00052399	yes
6748	6748	SSR4	chrX:147047049-147050976	q1	q2	OK	104.229	203.881	0.967973	3.54551	5e-05	0.00052399	yes
6768	6768	ST14	chr11:122083647-122134802	q1	q2	OK	4.68346	20.2261	2.11058	5.20931	5e-05	0.00052399	yes
6795	6795	AURKC	chr19:51523973-51528532	q1	q2	OK	0.764939	20.7121	4.75899	7.07411	5e-05	0.00052399	yes
6832	6832	SUPV3L1	chr10:63173857-63203602	q1	q2	OK	45.5204	18.2826	-1.31604	-3.727	5e-05	0.00052399	yes
6850	6850	SYK	chr09:4274322-4370573	q1	q2	OK	0.505628	2.45684	2.28066	3.41562	5e-05	0.00052399	yes
6863	6863	TAC1	chr07:122881769-122890230	q1	q2	OK	6.98362	0.939735	-2.89365	-4.12694	5e-05	0.00052399	yes
6869	6869	TACR1	chr02a:76109557-76262347	q1	q2	OK	3.91261	0.456574	-3.09921	-3.15207	5e-05	0.00052399	yes
689	689	BTF3	chr05:69956395-69963672	q1	q2	OK	289.801	583.61	1.00994	2.60858	5e-05	0.00052399	yes
6890	6890	TAP1	chr06:33563630-33571650	q1	q2	OK	15.8836	5.76569	-1.46197	-3.6445	5e-05	0.00052399	yes
6900	6900	CNTN2	chr01:161008106-161042736	q1	q2	OK	3.85083	0.777929	-2.30746	-4.34883	5e-05	0.00052399	yes
6902	6902	TBCA	chr05:74171192-74255013	q1	q2	OK	129.926	306.631	1.23882	4.64102	5e-05	0.00052399	yes
6935	6935	ZEB1	chr10:31443840-31666352	q1	q2	OK	7.69439	2.36111	-1.70434	-3.8659	5e-05	0.00052399	yes
6938	6938	TCF12	chr14:33341657-33714087	q1	q2	OK	42.2656	21.5217	-0.973693	-2.67669	5e-05	0.00052399	yes
6939	6939	TCF15	chr15:33372563-33379097	q1	q2	OK	4.57063	11.8162	1.3703	2.97225	5e-05	0.00052399	yes
6997	6997	TDGF1	chr03:102242379-102245962	q1	q2	OK	26.9684	66.7989	1.30855	3.52206	5e-05	0.00052399	yes
70	70	ACTC1	chr14:10770584-10778142	q1	q2	OK	20.4064	39.1567	0.940241	2.63484	5e-05	0.00052399	yes
7018	7018	TF	chr03:36460729-36493436	q1	q2	OK	0.380981	2.09611	2.45993	3.20079	5e-05	0.00052399	yes
7020	7020	TFAP2A	chr06:10527574-10543187	q1	q2	OK	1.77715	4.76227	1.42208	2.79246	5e-05	0.00052399	yes
7058	7058	THBS2	chr06:170464389-170502460	q1	q2	OK	65.9227	16.9244	-1.96167	-4.8703	5e-05	0.00052399	yes
7071	7071	KLF10	chr08:101138123-101144800	q1	q2	OK	52.5239	14.74	-1.83324	-4.91742	5e-05	0.00052399	yes
7114	7114	TMSB4X	chrX:12084206-12085175	q1	q2	OK	1761.71	3696.9	1.06934	4.21687	5e-05	0.00052399	yes
7137	7137	TNNI3	chr19:49805236-49810548	q1	q2	OK	33.3559	77.6594	1.21922	3.84438	5e-05	0.00052399	yes
7138	7138	TNNT1	chr19:49776330-49801259	q1	q2	OK	48.5211	105.331	1.11824	2.75943	5e-05	0.00052399	yes
7178	7178	TPT1	chr13:24517418-24521417	q1	q2	OK	318.171	672.851	1.08048	3.69789	5e-05	0.00052399	yes
723790	723790	HIST2H2AA4	chr01:123794968-123795504	q1	q2	OK	34.7088	79.3537	1.193	4.13898	5e-05	0.00052399	yes
7265	7265	TTC1	chr05:157934927-157989729	q1	q2	OK	61.1752	119.719	0.96863	2.98079	5e-05	0.00052399	yes
7270	7270	TTF1	chr09:104991990-105028978	q1	q2	OK	9.78975	19.1002	0.964241	2.36691	5e-05	0.00052399	yes
7276	7276	TTR	chr18:20144190-20151785	q1	q2	OK	5.31723	44.4935	3.06485	6.53774	5e-05	0.00052399	yes
728215	728215	FAM155A	chr13:88568169-89313233	q1	q2	OK	0.777815	2.44036	1.64959	2.74816	5e-05	0.00052399	yes
7286	7286	TUFT1	chr01:125630026-125674120	q1	q2	OK	20.1425	8.13097	-1.30874	-3.40085	5e-05	0.00052399	yes
728642	728642	CDK11A	chr01:688208-713976	q1	q2	OK	8.10075	17.4435	1.10656	2.5586	5e-05	0.00052399	yes
7287	7287	TULP1	chr06:36306348-36320579	q1	q2	OK	8.75945	18.1832	1.05369	2.60269	5e-05	0.00052399	yes
7295	7295	TXN	chr09:81870827-81883818	q1	q2	OK	282.789	665.282	1.23424	4.48061	5e-05	0.00052399	yes
7307	7307	U2AF1	chr07:3555892-3570527	q1	q2	OK	149.848	318.592	1.08821	3.66735	5e-05	0.00052399	yes
7311	7311	UBA52	chr19:18336636-18338813	q1	q2	OK	313.929	880.976	1.48867	5.44987	5e-05	0.00052399	yes
7351	7351	UCP2	chr11:65326295-65333498	q1	q2	OK	51.3302	102.948	1.00404	3.07474	5e-05	0.00052399	yes
7353	7353	UFD1L	chr15:61097042-61127462	q1	q2	OK	43.8262	80.1801	0.87145	2.62853	5e-05	0.00052399	yes
7381	7381	UQCRB	chr08:94674994-94684605	q1	q2	OK	7.83615	20.24	1.36899	3.39081	5e-05	0.00052399	yes
7388	7388	UQCRH	chr01:45636132-45647963	q1	q2	OK	348.638	921.541	1.40232	6.03447	5e-05	0.00052399	yes
7391	7391	USF1	chr01:135323707-135330797	q1	q2	OK	3.04945	26.8599	3.13883	6.82888	5e-05	0.00052399	yes
7403	7403	KDM6A	chrX:44863127-45099214	q1	q2	OK	12.7462	6.24081	-1.03026	-2.6329	5e-05	0.00052399	yes
7422	7422	VEGFA	chr06:44773265-44789276	q1	q2	OK	44.4829	10.8035	-2.04175	-5.41001	5e-05	0.00052399	yes
7436	7436	VLDLR	chr09:29335962-29368530	q1	q2	OK	28.0285	14.7307	-0.928064	-2.52335	5e-05	0.00052399	yes
7447	7447	VSNL1	chr02a:17559101-17675274	q1	q2	OK	1.59019	10.6689	2.74614	5.17088	5e-05	0.00052399	yes
7453	7453	WARS	chr14:162837157-162881361	q1	q2	OK	176.88	95.2694	-0.892683	-2.49973	5e-05	0.00052399	yes
746	746	TMEM258	chr11:12346629-12350385	q1	q2	OK	82.6989	180.26	1.12414	3.68494	5e-05	0.00052399	yes
7464	7464	CORO2A	chr09:69661322-69713263	q1	q2	OK	2.95722	6.17565	1.06235	2.49494	5e-05	0.00052399	yes
7494	7494	XBP1	chr15:70605536-70612721	q1	q2	OK	199.585	86.7774	-1.20162	-3.6038	5e-05	0.00052399	yes
7529	7529	YWHAB	chr15:19534661-19557482	q1	q2	OK	145.403	271.317	0.899925	2.44878	5e-05	0.00052399	yes
7531	7531	YWHAE	chr17:1206313-1267585	q1	q2	OK	54.918	124.168	1.17694	3.446	5e-05	0.00052399	yes
7538	7538	ZFP36	chr19:34752832-34755385	q1	q2	OK	4.05771	16.0743	1.98602	4.08153	5e-05	0.00052399	yes
7547	7547	ZIC3	chrX:131270747-131276365	q1	q2	OK	47.274	20.3376	-1.2169	-3.30284	5e-05	0.00052399	yes
755	755	C21orf2	chr07:2370038-2379710	q1	q2	OK	14.6455	28.6769	0.969434	2.35733	5e-05	0.00052399	yes
7552	7552	ZNF711	chrX:79226557-79255345	q1	q2	OK	18.6093	9.63506	-0.949657	-2.55843	5e-05	0.00052399	yes
7556	7556	ZNF10	chr12:132926863-132959378	q1	q2	OK	6.54126	3.03462	-1.10805	-2.52588	5e-05	0.00052399	yes
760	760	CA2	chr08:83671012-83689059	q1	q2	OK	21.2161	9.16498	-1.21096	-3.08176	5e-05	0.00052399	yes
7779	7779	SLC30A1	chr01:154455549-154459102	q1	q2	OK	28.6999	9.50076	-1.59493	-4.06734	5e-05	0.00052399	yes
7873	7873	MANF	chr03:107274434-107278506	q1	q2	OK	146.851	290.646	0.984908	3.38444	5e-05	0.00052399	yes
78989	78989	COLEC11	chr02a:3556591-3604891	q1	q2	OK	3.68294	12.1003	1.71611	3.10165	5e-05	0.00052399	yes
79002	79002	C19orf43	chr19:12442700-12446774	q1	q2	OK	99.7804	206.042	1.04611	3.52784	5e-05	0.00052399	yes
79064	79064	TMEM223	chr11:11364087-11368398	q1	q2	OK	50.2736	138.299	1.45991	3.63203	5e-05	0.00052399	yes
79068	79068	FTO	chr16:37665030-38079374	q1	q2	OK	46.8447	17.2752	-1.43918	-3.89549	5e-05	0.00052399	yes
79077	79077	DCTPP1	chr16:27925197-27931482	q1	q2	OK	122.659	239.778	0.96705	3.17866	5e-05	0.00052399	yes
79081	79081	C11orf48	chr11:11484178-11495845	q1	q2	OK	69.1907	223.489	1.69156	3.93219	5e-05	0.00052399	yes
79090	79090	TRAPPC6A	chr19:40047536-40063569	q1	q2	OK	63.0686	128.008	1.02124	2.57081	5e-05	0.00052399	yes
79094	79094	CHAC1	chr14:17302467-17305579	q1	q2	OK	147.839	18.8592	-2.97069	-8.21996	5e-05	0.00052399	yes
79095	79095	C9orf16	chr09:100396894-100397381	q1	q2	OK	51.8958	128.485	1.30791	5.18331	5e-05	0.00052399	yes
79101	79101	TAF1D	chr11:85631960-85635361	q1	q2	OK	23.3331	46.1482	0.983897	2.83108	5e-05	0.00052399	yes
79132	79132	DHX58	chr17:49957624-49968956	q1	q2	OK	4.04436	10.2712	1.34462	3.05997	5e-05	0.00052399	yes
79174	79174	CRELD2	chr15:91796122-91808414	q1	q2	OK	47.7404	97.0712	1.02383	3.13798	5e-05	0.00052399	yes
79176	79176	FBXL15	chr10:97975755-97977851	q1	q2	OK	4.45531	12.0292	1.43294	3.03674	5e-05	0.00052399	yes
79583	79583	TMEM231	chr16:59689192-59708978	q1	q2	OK	9.96572	4.57817	-1.12221	-2.5633	5e-05	0.00052399	yes
79590	79590	MRPL24	chr01:130929063-130933189	q1	q2	OK	105.882	278.437	1.3949	3.63802	5e-05	0.00052399	yes
79647	79647	AKIRIN1	chr01:37955901-37969665	q1	q2	OK	107.813	58.9091	-0.871974	-2.27256	5e-05	0.00052399	yes
79763	79763	ISOC2	chr19:50125824-50129801	q1	q2	OK	31.3283	63.7396	1.02472	3.1604	5e-05	0.00052399	yes
7979	7979	SHFM1	chr07:121796986-121819182	q1	q2	OK	251.531	728.012	1.53322	7.01148	5e-05	0.00052399	yes
79811	79811	SLTM	chr14:35384526-35440348	q1	q2	OK	27.7426	59.6898	1.10538	3.00756	5e-05	0.00052399	yes
79833	79833	GEMIN6	chr02a:39280061-39283583	q1	q2	OK	18.1191	49.6454	1.45415	4.30909	5e-05	0.00052399	yes
79862	79862	ZNF669	chr01:223155458-223162131	q1	q2	OK	44.3146	22.8556	-0.955235	-2.77672	5e-05	0.00052399	yes
79863	79863	RBFA	chr18:69891480-69904816	q1	q2	OK	51.1137	102.752	1.00739	2.84034	5e-05	0.00052399	yes
79924	79924	ADM2	chr15:92337377-92340715	q1	q2	OK	7.2282	1.36986	-2.3996	-4.51544	5e-05	0.00052399	yes
79977	79977	GRHL2	chr08:99974548-100160076	q1	q2	OK	3.0186	11.0297	1.86944	4.40336	5e-05	0.00052399	yes
80020	80020	FOXRED2	chr15:78325327-78346854	q1	q2	OK	4.86297	1.86125	-1.38557	-2.93014	5e-05	0.00052399	yes
80097	80097	MZT2B	chr02b:102926-111469	q1	q2	OK	107.435	241.556	1.1689	4.50337	5e-05	0.00052399	yes
80164	80164	FLJ22184	chr19:7879762-7884701	q1	q2	OK	2.31854	5.5608	1.26208	2.68324	5e-05	0.00052399	yes
8027	8027	STAM	chr10:17722408-17797029	q1	q2	OK	28.4682	15.4525	-0.881512	-2.41128	5e-05	0.00052399	yes
80273	80273	GRPEL1	chr04:7256294-7265040	q1	q2	OK	89.4091	178.325	0.99602	3.06226	5e-05	0.00052399	yes
80329	80329	ULBP1	chr06:116233903-116246431	q1	q2	OK	4.46161	0.429408	-3.37714	-4.75426	5e-05	0.00052399	yes
8036	8036	SHOC2	chr10:106726325-106774022	q1	q2	OK	25.3329	12.438	-1.02626	-2.74693	5e-05	0.00052399	yes
80709	80709	AKNA	chr09:86089927-86153121	q1	q2	OK	12.8775	6.19808	-1.05496	-2.78534	5e-05	0.00052399	yes
80755	80755	AARSD1	chr17:50820455-50848924	q1	q2	OK	40.769	77.0547	0.918409	2.75096	5e-05	0.00052399	yes
80775	80775	TMEM177	chr02b:11434586-11435874	q1	q2	OK	27.3089	52.9681	0.955754	2.86186	5e-05	0.00052399	yes
80781	80781	COL18A1	chr07:1219277-1323739	q1	q2	OK	11.4674	22.7045	0.985445	2.5771	5e-05	0.00052399	yes
80824	80824	DUSP16	chr12:13088403-13181330	q1	q2	OK	5.51029	2.55567	-1.10843	-2.60766	5e-05	0.00052399	yes
81031	81031	SLC2A10	chr15:17755552-17780683	q1	q2	OK	11.5001	4.43713	-1.37395	-3.26457	5e-05	0.00052399	yes
8106	8106	PABPN1	chr14:84472671-84492018	q1	q2	OK	124.355	298.363	1.2626	3.09326	5e-05	0.00052399	yes
8125	8125	ANP32A	chr14:45644456-45685315	q1	q2	OK	10.5237	29.3317	1.47882	3.85409	5e-05	0.00052399	yes
81466	81466	OR2L5	chr01:224207666-224208605	q1	q2	OK	2.15331	0	#NAME?	#NAME?	5e-05	0.00052399	yes
81688	81688	C6orf62	chr06:25181527-25197228	q1	q2	OK	5.73843	15.8555	1.46625	3.57559	5e-05	0.00052399	yes
8175	8175	SF3A2	chr19:2083269-2092553	q1	q2	OK	44.7027	80.8036	0.854056	2.23209	5e-05	0.00052399	yes
81892	81892	SLIRP	chr14:139860767-139869966	q1	q2	OK	642.61	1548.47	1.26883	6.82095	5e-05	0.00052399	yes
822	822	CAPG	chr02a:87158577-87178397	q1	q2	OK	45.7517	89.05	0.960791	2.50622	5e-05	0.00052399	yes
8226	8226	HDHD1	chrX:5991273-6092558	q1	q2	OK	62.918	29.1068	-1.11212	-3.2639	5e-05	0.00052399	yes
8242	8242	KDM5C	chrX:52463750-52498621	q1	q2	OK	23.3219	12.3961	-0.911801	-2.4359	5e-05	0.00052399	yes
8293	8293	SERF1A	chr05:67779373-67797235	q1	q2	OK	49.2034	106.443	1.11325	2.53163	5e-05	0.00052399	yes
83443	83443	SF3B5	chr06:122772674-122773411	q1	q2	OK	124.348	282.326	1.18298	4.24934	5e-05	0.00052399	yes
83444	83444	INO80B	chr02a:75508151-75511042	q1	q2	OK	12.7158	28.3626	1.15737	3.04557	5e-05	0.00052399	yes
83460	83460	EMC6	chr17:3506299-3506876	q1	q2	OK	130.877	267.641	1.03208	4.18475	5e-05	0.00052399	yes
83481	83481	EPPK1	chr08:142850523-142859619	q1	q2	OK	2.05802	4.6041	1.16166	2.79774	5e-05	0.00052399	yes
83604	83604	TMEM47	chrX:34456345-34486858	q1	q2	OK	19.747	10.0053	-0.980865	-2.62571	5e-05	0.00052399	yes
83648	83648	FAM167A	chr08:8236824-8260298	q1	q2	OK	3.85162	1.31458	-1.55086	-2.98214	5e-05	0.00052399	yes
83658	83658	DYNLRB1	chr15:29574770-29600436	q1	q2	OK	169.604	351.654	1.05198	3.97202	5e-05	0.00052399	yes
83667	83667	SESN2	chr01:26964912-26989343	q1	q2	OK	94.3804	11.6357	-3.01992	-8.09729	5e-05	0.00052399	yes
8367	8367	HIST1H4E	chr06:26733220-26733598	q1	q2	OK	22.0088	70.2247	1.6739	6.49355	5e-05	0.00052399	yes
83690	83690	CRISPLD1	chr08:73031027-73077393	q1	q2	OK	40.0666	17.8963	-1.16274	-3.17362	5e-05	0.00052399	yes
83729	83729	INHBE	chr12:55726749-55729477	q1	q2	OK	4.99031	0.875432	-2.51106	-4.13013	5e-05	0.00052399	yes
83982	83982	IFI27L2	chr14:156575620-156577453	q1	q2	OK	62.9616	185.71	1.56051	6.85792	5e-05	0.00052399	yes
8399	8399	PLA2G10	chr16:14773321-14799265	q1	q2	OK	1.60675	7.19222	2.16229	3.53187	5e-05	0.00052399	yes
84000	84000	TMPRSS13	chr11:109970783-109999213	q1	q2	OK	0.614677	3.28806	2.41933	3.85462	5e-05	0.00052399	yes
84061	84061	MAGT1	chrX:71567483-71629543	q1	q2	OK	26.177	13.2743	-0.979665	-2.67851	5e-05	0.00052399	yes
8407	8407	TAGLN2	chr01:134198515-134205875	q1	q2	OK	44.2912	89.1375	1.00901	2.9563	5e-05	0.00052399	yes
84081	84081	NSRP1	chr17:24037789-24105104	q1	q2	OK	22.7148	53.7756	1.24332	3.5046	5e-05	0.00052399	yes
8409	8409	UXT	chrX:47740395-47747814	q1	q2	OK	64.6704	140.885	1.12335	4.21302	5e-05	0.00052399	yes
84107	84107	ZIC4	chr03:50315817-50334180	q1	q2	OK	2.90975	1.09491	-1.41008	-2.41122	5e-05	0.00052399	yes
8416	8416	ANXA9	chr01:125039531-125053887	q1	q2	OK	3.30662	9.03485	1.45015	3.02627	5e-05	0.00052399	yes
8417	8417	STX7	chr06:134714761-134769697	q1	q2	OK	13.5328	6.65449	-1.02406	-2.6361	5e-05	0.00052399	yes
84221	84221	SPATC1L	chr07:590470-614406	q1	q2	OK	2.67452	10.0522	1.91016	3.56739	5e-05	0.00052399	yes
84233	84233	TMEM126A	chr11:77484380-77493710	q1	q2	OK	92.9644	174.832	0.911217	2.34707	5e-05	0.00052399	yes
84236	84236	RHBDD1	chr02b:115277656-115451047	q1	q2	OK	13.0097	5.63897	-1.20609	-2.8939	5e-05	0.00052399	yes
84248	84248	FYTTD1	chr03:359696-393574	q1	q2	OK	16.1649	6.03599	-1.42121	-3.62722	5e-05	0.00052399	yes
84266	84266	ALKBH7	chr19:6442709-6445194	q1	q2	OK	28.7071	59.9674	1.06277	3.21343	5e-05	0.00052399	yes
84269	84269	CHCHD5	chr02a:107555245-107559922	q1	q2	OK	32.5626	80.0174	1.2971	4.27091	5e-05	0.00052399	yes
84298	84298	LLPH	chr12:64371113-64378911	q1	q2	OK	36.0318	114.455	1.66743	5.05526	5e-05	0.00052399	yes
84300	84300	MNF1	chr06:34463087-34477872	q1	q2	OK	25.1594	60.8446	1.27403	3.67954	5e-05	0.00052399	yes
84316	84316	LSMD1	chr17:7776194-7781809	q1	q2	OK	23.2047	59.3283	1.35431	3.26684	5e-05	0.00052399	yes
84317	84317	CCDC115	chr02b:51860-56277	q1	q2	OK	59.7249	115.944	0.957027	2.92627	5e-05	0.00052399	yes
84324	84324	SARNP	chr12:53988499-54054735	q1	q2	OK	226.543	521.494	1.20287	3.98584	5e-05	0.00052399	yes
84326	84326	C16orf13	chr16:615775-617591	q1	q2	OK	57.8871	123.326	1.09117	2.67474	5e-05	0.00052399	yes
84541	84541	KBTBD8	chr03:123091485-123104319	q1	q2	OK	5.22158	2.39911	-1.12199	-2.46225	5e-05	0.00052399	yes
84545	84545	MRPL43	chr10:96473771-96489141	q1	q2	OK	69.5415	146.423	1.07419	2.64301	5e-05	0.00052399	yes
84612	84612	PARD6B	chr15:13641393-13663165	q1	q2	OK	9.29415	2.86992	-1.69531	-3.7585	5e-05	0.00052399	yes
8462	8462	KLF11	chr02a:10123393-10134632	q1	q2	OK	13.5247	4.85554	-1.47789	-3.68737	5e-05	0.00052399	yes
84650	84650	EBPL	chr13:28910385-28942958	q1	q2	OK	72.2638	144.802	1.00274	3.32545	5e-05	0.00052399	yes
84661	84661	DPY30	chr02a:32548158-32564158	q1	q2	OK	131.003	260.397	0.991116	3.54306	5e-05	0.00052399	yes
84671	84671	ZNF347	chr19:47951132-47971628	q1	q2	OK	9.27401	4.63677	-1.00007	-2.48721	5e-05	0.00052399	yes
84681	84681	HINT2	chr09:62755373-62757464	q1	q2	OK	121.097	231.301	0.933608	3.52014	5e-05	0.00052399	yes
84707	84707	BEX2	chrX:96924906-96926624	q1	q2	OK	124.305	247.918	0.995983	2.55844	5e-05	0.00052399	yes
84775	84775	ZNF607	chr19:33122583-33139247	q1	q2	OK	6.66297	2.89814	-1.20104	-2.69399	5e-05	0.00052399	yes
84790	84790	TUBA1C	chr12:47456715-47465022	q1	q2	OK	114.236	262.803	1.20197	3.66079	5e-05	0.00052399	yes
84817	84817	TXNDC17	chr17:6533846-6535885	q1	q2	OK	174.585	425.791	1.28622	5.94439	5e-05	0.00052399	yes
84842	84842	HPDL	chr01:44626571-44628374	q1	q2	OK	4.73132	11.8339	1.32261	2.98855	5e-05	0.00052399	yes
84886	84886	C1orf198	chr01:206514989-206546623	q1	q2	OK	6.23865	14.7845	1.24478	3.20239	5e-05	0.00052399	yes
84924	84924	ZNF566	chr19:31975780-32022457	q1	q2	OK	3.90262	7.878	1.01339	2.46213	5e-05	0.00052399	yes
84928	84928	TMEM209	chr07:155845873-155889796	q1	q2	OK	30.3547	12.9094	-1.23349	-3.27723	5e-05	0.00052399	yes
8495	8495	PPFIBP2	chr11:58742614-58882796	q1	q2	OK	1.97183	5.07588	1.36412	2.74351	5e-05	0.00052399	yes
84961	84961	FBXL20	chr17:47043759-47198777	q1	q2	OK	9.08031	4.51584	-1.00775	-2.51238	5e-05	0.00052399	yes
84962	84962	AJUBA	chr14:84122355-84133789	q1	q2	OK	43.8984	21.8067	-1.0094	-2.71741	5e-05	0.00052399	yes
84987	84987	COX14	chr12:48300942-48310011	q1	q2	OK	67.4477	146.574	1.11979	4.14548	5e-05	0.00052399	yes
85235	85235	HIST1H2AH	chr06:27491694-27492133	q1	q2	OK	23.5607	76.7026	1.70289	3.10895	5e-05	0.00052399	yes
8532	8532	CPZ	chr04:8812359-8841861	q1	q2	OK	2.58198	10.9797	2.08829	4.40103	5e-05	0.00052399	yes
85363	85363	TRIM5	chr11:60735438-60763368	q1	q2	OK	8.98599	3.26082	-1.46244	-3.3027	5e-05	0.00052399	yes
85395	85395	FAM207A	chr07:1719404-1755628	q1	q2	OK	21.1406	54.9505	1.37811	4.11798	5e-05	0.00052399	yes
85403	85403	EAF1	chr03:32630796-32647625	q1	q2	OK	8.13054	3.61795	-1.16818	-2.79519	5e-05	0.00052399	yes
85416	85416	ZIC5	chr13:81341315-81350285	q1	q2	OK	16.2773	7.14203	-1.18845	-3.13567	5e-05	0.00052399	yes
85457	85457	KIAA1737	chr14:139236883-139256261	q1	q2	OK	26.8547	10.3339	-1.37779	-3.71075	5e-05	0.00052399	yes
8549	8549	LGR5	chr12:69712110-69857392	q1	q2	OK	20.2641	9.4705	-1.09741	-2.60885	5e-05	0.00052399	yes
85509	85509	MBD3L1	chr19:8731913-8732661	q1	q2	OK	1.56515	0	#NAME?	#NAME?	5e-05	0.00052399	yes
8614	8614	STC2	chr05:171313129-171327903	q1	q2	OK	14.5385	2.96055	-2.29594	-5.49999	5e-05	0.00052399	yes
8635	8635	RNASET2	chr06:168085799-168116184	q1	q2	OK	62.7546	118.23	0.913804	2.92413	5e-05	0.00052399	yes
8642	8642	DCHS1	chr11:59962963-59982548	q1	q2	OK	3.73604	1.49374	-1.32258	-3.03677	5e-05	0.00052399	yes
8655	8655	DYNLL1	chr12:120095525-120097942	q1	q2	OK	542.946	1198.78	1.14268	4.1344	5e-05	0.00052399	yes
8665	8665	EIF3F	chr11:58311672-58320826	q1	q2	OK	132.072	301.868	1.19259	3.75491	5e-05	0.00052399	yes
8666	8666	EIF3G	chr19:9923058-9936655	q1	q2	OK	80.0399	188.137	1.23299	2.59197	5e-05	0.00052399	yes
8673	8673	VAMP8	chr02a:87345773-87350891	q1	q2	OK	17.1121	50.725	1.56768	4.50019	5e-05	0.00052399	yes
8677	8677	STX10	chr19:12877695-12882979	q1	q2	OK	22.3664	45.1203	1.01244	2.44782	5e-05	0.00052399	yes
8706	8706	B3GALNT1	chr03:64622447-64645268	q1	q2	OK	25.0429	10.5332	-1.24946	-3.35404	5e-05	0.00052399	yes
8721	8721	EDF1	chr09:109608320-109612630	q1	q2	OK	236.325	499.839	1.08069	4.13471	5e-05	0.00052399	yes
873	873	CBR1	chr07:10584348-10587512	q1	q2	OK	71.7535	138.008	0.94363	3.00358	5e-05	0.00052399	yes
8754	8754	ADAM9	chr08:39235816-39348979	q1	q2	OK	14.0313	6.32743	-1.14896	-2.88315	5e-05	0.00052399	yes
8815	8815	BANF1	chr11:8350175-8351837	q1	q2	OK	208.706	467.696	1.1641	4.23978	5e-05	0.00052399	yes
8820	8820	HESX1	chr03:113280390-113282737	q1	q2	OK	21.0531	43.4283	1.04461	2.93453	5e-05	0.00052399	yes
8828	8828	NRP2	chr02b:93539206-93600807	q1	q2	OK	15.7334	6.85814	-1.19794	-2.94446	5e-05	0.00052399	yes
8829	8829	NRP1	chr10:33391709-33549285	q1	q2	OK	10.7554	4.16215	-1.36966	-2.65941	5e-05	0.00052399	yes
8835	8835	SOCS2	chr12:92690352-92694334	q1	q2	OK	18.8263	9.57609	-0.97524	-2.52023	5e-05	0.00052399	yes
8842	8842	PROM1	chr04:15238950-15348714	q1	q2	OK	80.4074	41.7884	-0.944225	-2.62128	5e-05	0.00052399	yes
887	887	CCKBR	chr11:60336174-60348777	q1	q2	OK	10.6655	23.7018	1.15205	2.91261	5e-05	0.00052399	yes
8872	8872	CDC123	chr10:12222320-12276411	q1	q2	OK	6.46007	130.261	4.33371	10.8515	5e-05	0.00052399	yes
8877	8877	SPHK1	chr17:69861536-69864822	q1	q2	OK	5.15658	13.3249	1.36964	3.08369	5e-05	0.00052399	yes
8879	8879	SGPL1	chr10:61434918-61470368	q1	q2	OK	39.7735	22.6363	-0.813167	-2.2373	5e-05	0.00052399	yes
8914	8914	TIMELESS	chr12:54688906-54724640	q1	q2	OK	18.7152	7.44923	-1.32905	-3.51245	5e-05	0.00052399	yes
8933	8933	FAM127A	chrX:128853882-128855123	q1	q2	OK	21.0202	50.3734	1.26089	3.6332	5e-05	0.00052399	yes
8942	8942	KYNU	chr02b:29175070-29339624	q1	q2	OK	8.57048	22.7856	1.41068	3.15597	5e-05	0.00052399	yes
89932	89932	PAPLN	chr14:135368240-135407064	q1	q2	OK	2.93902	1.13335	-1.37475	-2.70923	5e-05	0.00052399	yes
9028	9028	RHBDL1	chr16:660011-662215	q1	q2	OK	13.3065	4.49436	-1.56594	-3.34518	5e-05	0.00052399	yes
9040	9040	UBE2M	chr19:50241351-50244067	q1	q2	OK	38.5967	149.734	1.95585	6.24966	5e-05	0.00052399	yes
9045	9045	RPL14	chr03:95984792-95989589	q1	q2	OK	295.465	817.288	1.46786	3.6952	5e-05	0.00052399	yes
90480	90480	GADD45GIP1	chr19:12678501-12681495	q1	q2	OK	167.112	436.804	1.38617	5.07191	5e-05	0.00052399	yes
90522	90522	YIF1B	chr19:33629808-33643658	q1	q2	OK	12.3527	41.1422	1.73579	4.72466	5e-05	0.00052399	yes
9074	9074	CLDN6	chr16:3893785-3897553	q1	q2	OK	420.533	1009.56	1.26343	3.70327	5e-05	0.00052399	yes
90871	90871	C9orf123	chr09:34632091-34635355	q1	q2	OK	13.8079	27.6055	0.999463	2.69321	5e-05	0.00052399	yes
91057	91057	CCDC34	chr11:38412524-38437108	q1	q2	OK	9.91732	21.1894	1.09532	2.32117	5e-05	0.00052399	yes
9107	9107	MTMR6	chr13:4928613-4970512	q1	q2	OK	8.39429	3.97709	-1.07769	-2.6293	5e-05	0.00052399	yes
912	912	CD1D	chr01:132382122-132389973	q1	q2	OK	7.5688	14.2306	0.910858	2.34073	5e-05	0.00052399	yes
9141	9141	PDCD5	chr19:28054615-28061091	q1	q2	OK	162.719	402.404	1.30626	5.22502	5e-05	0.00052399	yes
91419	91419	XRCC6BP1	chr12:56237323-56251680	q1	q2	OK	20.7478	49.4303	1.25244	3.63436	5e-05	0.00052399	yes
91452	91452	ACBD5	chr10:27128102-27177115	q1	q2	OK	11.4166	5.40138	-1.07973	-2.5568	5e-05	0.00052399	yes
91582	91582	RPS19BP1	chr15:81444128-81447725	q1	q2	OK	58.5165	112.57	0.943912	3.11072	5e-05	0.00052399	yes
91624	91624	NEXN	chr01:77612454-77666035	q1	q2	OK	10.3016	20.0836	0.963149	2.50707	5e-05	0.00052399	yes
91653	91653	BOC	chr03:163600399-163820789	q1	q2	OK	11.1552	3.80935	-1.5501	-2.99177	5e-05	0.00052399	yes
9167	9167	COX7A2L	chr02a:42997181-43010254	q1	q2	OK	25.8973	54.2246	1.06614	3.15466	5e-05	0.00052399	yes
9168	9168	TMSB10	chr02a:86658135-86659174	q1	q2	OK	2008.74	4550.88	1.17985	4.98957	5e-05	0.00052399	yes
91694	91694	LONRF1	chr08:11539912-11573267	q1	q2	OK	15.7522	6.77019	-1.21829	-3.02921	5e-05	0.00052399	yes
9181	9181	ARHGEF2	chr01:130097805-130130570	q1	q2	OK	34.3003	16.2423	-1.07846	-2.91568	5e-05	0.00052399	yes
91862	91862	MARVELD3	chr16:55924553-55939870	q1	q2	OK	7.03391	17.366	1.30386	2.71555	5e-05	0.00052399	yes
91894	91894	C11orf52	chr11:104033860-104041254	q1	q2	OK	4.27682	13.3181	1.63878	3.42373	5e-05	0.00052399	yes
91947	91947	ARRDC4	chr14:76374649-76387782	q1	q2	OK	14.5487	1.44069	-3.33605	-6.56477	5e-05	0.00052399	yes
9212	9212	AURKB	chr17:8132182-8138032	q1	q2	OK	101.335	217.832	1.10408	3.55348	5e-05	0.00052399	yes
9232	9232	PTTG1	chr05:158344631-158351074	q1	q2	OK	369.274	919.359	1.31594	4.83442	5e-05	0.00052399	yes
92359	92359	CRB3	chr19:6539142-6541699	q1	q2	OK	28.2163	91.2474	1.69326	5.56046	5e-05	0.00052399	yes
9244	9244	CRLF1	chr19:18366392-18373634	q1	q2	OK	6.33941	14.4462	1.18827	2.77638	5e-05	0.00052399	yes
9255	9255	AIMP1	chr04:103987508-104011373	q1	q2	OK	27.5932	53.0499	0.943039	2.68986	5e-05	0.00052399	yes
92715	92715	WDR85	chr09:110358885-110380382	q1	q2	OK	10.7041	34.9657	1.70778	4.58071	5e-05	0.00052399	yes
92815	92815	HIST3H2A	chr01:138985894-138986388	q1	q2	OK	57.34	131.626	1.19883	4.84004	5e-05	0.00052399	yes
93010	93010	B3GNT7	chr02b:119917984-119922825	q1	q2	OK	20.6832	41.2971	0.99758	2.81469	5e-05	0.00052399	yes
93380	93380	MMGT1	chrX:129582219-129594863	q1	q2	OK	14.3696	7.04802	-1.02773	-2.66237	5e-05	0.00052399	yes
9349	9349	RPL23	chr17:46611088-46614763	q1	q2	OK	264.029	797.703	1.59516	6.49225	5e-05	0.00052399	yes
9350	9350	CER1	chr09:41982519-41985500	q1	q2	OK	130.393	319.031	1.29083	3.29326	5e-05	0.00052399	yes
93621	93621	MRFAP1	chr04:6835963-6838822	q1	q2	OK	102.968	203.284	0.981291	2.54387	5e-05	0.00052399	yes
9368	9368	SLC9A3R1	chr17:68157840-68177292	q1	q2	OK	61.2196	119.253	0.961962	2.8566	5e-05	0.00052399	yes
9377	9377	COX5A	chr14:52057141-52077913	q1	q2	OK	335.129	684.353	1.03002	3.50595	5e-05	0.00052399	yes
9380	9380	GRHPR	chr09:64566518-64580613	q1	q2	OK	29.4459	62.6485	1.08921	3.31281	5e-05	0.00052399	yes
93974	93974	ATPIF1	chr01:26938482-26940445	q1	q2	OK	474.101	1072.16	1.17725	5.62681	5e-05	0.00052399	yes
94015	94015	TTYH2	chr17:67522651-67572075	q1	q2	OK	8.27854	3.68426	-1.168	-2.62571	5e-05	0.00052399	yes
94240	94240	EPSTI1	chr13:22037146-22150295	q1	q2	OK	2.40884	5.95196	1.30503	2.75955	5e-05	0.00052399	yes
943	943	TNFRSF8	chr01:11270402-11356293	q1	q2	OK	7.4458	2.90449	-1.35814	-2.63743	5e-05	0.00052399	yes
9439	9439	MED23	chr06:135619680-135681093	q1	q2	OK	20.2829	9.72146	-1.06102	-2.63747	5e-05	0.00052399	yes
9446	9446	GSTO1	chr10:99915250-99927878	q1	q2	OK	19.4227	56.6483	1.54429	4.53567	5e-05	0.00052399	yes
9451	9451	EIF2AK3	chr02a:90041181-90119753	q1	q2	OK	7.59957	3.27117	-1.21611	-2.83833	5e-05	0.00052399	yes
9452	9452	ITM2A	chrX:73265358-73272521	q1	q2	OK	20.3587	64.1096	1.65489	3.89432	5e-05	0.00052399	yes
9470	9470	EIF4E2	chr02b:121122463-121140468	q1	q2	OK	121.231	226.224	0.89999	3.07582	5e-05	0.00052399	yes
9518	9518	GDF15	chr19:18116219-18119501	q1	q2	OK	13.5024	2.97849	-2.18056	-4.2897	5e-05	0.00052399	yes
9524	9524	TECR	chr19:14302725-14339952	q1	q2	OK	114.902	254.141	1.14523	3.77786	5e-05	0.00052399	yes
9541	9541	CIR1	chr02b:61254939-61302165	q1	q2	OK	19.7818	37.9788	0.94102	2.59628	5e-05	0.00052399	yes
9552	9552	SPAG7	chr17:4851257-4860835	q1	q2	OK	97.6211	196.861	1.01191	3.37461	5e-05	0.00052399	yes
9556	9556	C14orf2	chr14:166432919-166436127	q1	q2	OK	133.821	305.007	1.18854	4.83691	5e-05	0.00052399	yes
9573	9573	GDF3	chr12:8022321-8027584	q1	q2	OK	4.05761	23.4052	2.52813	5.29026	5e-05	0.00052399	yes
9588	9588	PRDX6	chr01:193555045-193566393	q1	q2	OK	186.798	376.143	1.0098	2.98139	5e-05	0.00052399	yes
9638	9638	FEZ1	chr11:117405025-117454709	q1	q2	OK	171.106	78.6877	-1.12068	-3.3613	5e-05	0.00052399	yes
9658	9658	ZNF516	chr18:66414664-66521258	q1	q2	OK	3.54527	1.07266	-1.7247	-3.68955	5e-05	0.00052399	yes
9667	9667	SAFB2	chr19:5623169-5659505	q1	q2	OK	11.3262	24.1555	1.09268	2.95594	5e-05	0.00052399	yes
9669	9669	EIF5B	chr02a:94597949-94662035	q1	q2	OK	21.5639	49.057	1.18584	3.18902	5e-05	0.00052399	yes
9706	9706	ULK2	chr17:19435970-19538608	q1	q2	OK	4.91435	2.09763	-1.22824	-2.72472	5e-05	0.00052399	yes
9709	9709	HERPUD1	chr16:41031781-41044165	q1	q2	OK	85.7075	20.266	-2.08036	-5.34362	5e-05	0.00052399	yes
9734	9734	HDAC9	chr07:94244379-94417143	q1	q2	OK	3.03343	0.972487	-1.6412	-2.75384	5e-05	0.00052399	yes
9735	9735	KNTC1	chr12:122312490-122412830	q1	q2	OK	13.8998	6.94285	-1.00146	-2.57354	5e-05	0.00052399	yes
9783	9783	RIMS3	chr01:39659750-39706566	q1	q2	OK	8.45695	2.43532	-1.79602	-4.28494	5e-05	0.00052399	yes
9805	9805	SCRN1	chr07:77891169-77963919	q1	q2	OK	56.8998	24.2911	-1.22799	-3.21543	5e-05	0.00052399	yes
9839	9839	ZEB2	chr02b:30672983-30809179	q1	q2	OK	4.43984	1.06	-2.06644	-4.44853	5e-05	0.00052399	yes
9860	9860	LRIG2	chr01:113681341-113739563	q1	q2	OK	15.9515	7.34721	-1.11842	-2.89041	5e-05	0.00052399	yes
9865	9865	TRIL	chr07:78946527-78951950	q1	q2	OK	6.00102	2.14366	-1.48513	-3.20034	5e-05	0.00052399	yes
9867	9867	PJA2	chr05:106646183-106721118	q1	q2	OK	32.6338	16.3391	-0.998043	-2.68004	5e-05	0.00052399	yes
9879	9879	DDX46	chr05:132262121-132339191	q1	q2	OK	18.3826	34.6977	0.9165	2.47092	5e-05	0.00052399	yes
9899	9899	SV2B	chr14:69216101-69410044	q1	q2	OK	3.39784	0.45361	-2.90509	-5.08529	5e-05	0.00052399	yes
991	991	CDC20	chr01:42572773-42577034	q1	q2	OK	345.212	651.626	0.916559	2.64496	5e-05	0.00052399	yes
9939	9939	RBM8A	chr01:123019635-123024826	q1	q2	OK	42.5225	106.176	1.32016	3.54871	5e-05	0.00052399	yes
9978	9978	RBX1	chr15:82889054-82911902	q1	q2	OK	147.138	335.629	1.18969	4.08922	5e-05	0.00052399	yes
999	999	CDH1	chr16:53018279-53120944	q1	q2	OK	1.35227	5.45618	2.01251	4.205	5e-05	0.00052399	yes
10011	10011	SRA1	chr05:138095217-138103964	q1	q2	OK	20.4368	37.5473	0.87754	2.4857	0.0001	0.000965769	yes
10276	10276	NET1	chr10:5270943-5314829	q1	q2	OK	25.6464	14.1016	-0.862901	-2.24647	0.0001	0.000965769	yes
10485	10485	C1orf61	chr01:130589780-130612522	q1	q2	OK	1.86493	7.56451	2.02013	3.37578	0.0001	0.000965769	yes
10512	10512	SEMA3C	chr07:113030451-113210312	q1	q2	OK	4.43346	2.01053	-1.14085	-2.42978	0.0001	0.000965769	yes
10781	10781	ZNF266	chr19:9258030-9280506	q1	q2	OK	2.20072	0.584087	-1.91372	-2.82866	0.0001	0.000965769	yes
11211	11211	FZD10	chr12:130122257-130124003	q1	q2	OK	6.39082	1.74461	-1.8731	-3.16659	0.0001	0.000965769	yes
116068	116068	LYSMD3	chr05:87247758-87260106	q1	q2	OK	6.11522	2.09398	-1.54615	-3.0257	0.0001	0.000965769	yes
1163	1163	CKS1B	chr01:129240176-129244735	q1	q2	OK	442.101	848.186	0.940005	3.35026	0.0001	0.000965769	yes
1293	1293	COL6A3	chr02b:126151255-126195063	q1	q2	OK	2.2759	0.649002	-1.81015	-2.78225	0.0001	0.000965769	yes
1301	1301	COL11A1	chr01:103376197-103594559	q1	q2	OK	4.27306	1.85167	-1.20644	-2.72628	0.0001	0.000965769	yes
131870	131870	NUDT16	chr03:34131979-34139106	q1	q2	OK	5.48251	10.7071	0.965656	2.40356	0.0001	0.000965769	yes
1399	1399	CRKL	chr15:62607361-62650085	q1	q2	OK	41.5276	22.2655	-0.899263	-2.39424	0.0001	0.000965769	yes
143888	143888	KDELC2	chr11:100612432-100639192	q1	q2	OK	5.80832	2.48665	-1.22392	-2.68491	0.0001	0.000965769	yes
148362	148362	BROX	chr01:143064279-143087724	q1	q2	OK	12.2649	6.4904	-0.918151	-2.347	0.0001	0.000965769	yes
149428	149428	BNIPL	chr01:125099397-125111956	q1	q2	OK	0.31732	3.71183	3.54812	4.29451	0.0001	0.000965769	yes
151903	151903	CCDC12	chr03:102604669-102658783	q1	q2	OK	67.3829	125.504	0.897278	3.02235	0.0001	0.000965769	yes
152559	152559	PAQR3	chr04:55534139-55555123	q1	q2	OK	18.9074	9.48187	-0.995708	-2.51297	0.0001	0.000965769	yes
16	16	AARS	chr16:54304868-54341612	q1	q2	OK	171.862	97.6802	-0.815114	-2.2347	0.0001	0.000965769	yes
1607	1607	DGKB	chr07:89717735-90424499	q1	q2	OK	3.12883	1.37714	-1.18395	-2.45969	0.0001	0.000965769	yes
166929	166929	SGMS2	chr04:106670054-106760834	q1	q2	OK	2.13135	0.538392	-1.98504	-3.03439	0.0001	0.000965769	yes
1937	1937	EEF1G	chr11:11590222-11603158	q1	q2	OK	638.752	1183.11	0.889261	2.5128	0.0001	0.000965769	yes
1999	1999	ELF3	chr01:164237248-164243953	q1	q2	OK	1.44907	4.22317	1.5432	2.91876	0.0001	0.000965769	yes
20	20	ABCA2	chr09:109749924-109782581	q1	q2	OK	3.68356	1.66923	-1.14192	-2.368	0.0001	0.000965769	yes
2009	2009	EML1	chr14:162345730-162438578	q1	q2	OK	20.6255	11.0903	-0.895125	-2.26207	0.0001	0.000965769	yes
2020	2020	EN2	chr07:181262199-181268830	q1	q2	OK	2.40748	0.758761	-1.66581	-2.46525	0.0001	0.000965769	yes
2054	2054	STX2	chr12:130758433-130812634	q1	q2	OK	6.92401	3.22511	-1.10226	-2.32435	0.0001	0.000965769	yes
219927	219927	MRPL21	chr11:5625432-5633211	q1	q2	OK	93.9665	191.734	1.02889	2.39516	0.0001	0.000965769	yes
221092	221092	HNRNPUL2	chr11:11429229-11444532	q1	q2	OK	2.52574	5.44856	1.10917	2.47431	0.0001	0.000965769	yes
2263	2263	FGFR2	chr10:117279604-117402969	q1	q2	OK	53.8254	27.872	-0.94947	-2.29427	0.0001	0.000965769	yes
22890	22890	ZBTB1	chr14:126255498-126274322	q1	q2	OK	8.65491	4.2065	-1.0409	-2.47568	0.0001	0.000965769	yes
22998	22998	LIMCH1	chr04:41333494-41420459	q1	q2	OK	4.48392	2.12203	-1.07932	-2.36678	0.0001	0.000965769	yes
23473	23473	CAPN7	chr03:32817343-32864991	q1	q2	OK	9.72894	4.88562	-0.993743	-2.44388	0.0001	0.000965769	yes
23788	23788	MTCH2	chr11:18200583-18228460	q1	q2	OK	56.8647	104.239	0.874293	2.53093	0.0001	0.000965769	yes
2487	2487	FRZB	chr02b:69842303-69874261	q1	q2	OK	5.78678	2.26573	-1.35279	-2.68342	0.0001	0.000965769	yes
2562	2562	GABRB3	chr14:3130813-3356155	q1	q2	OK	69.1712	37.2373	-0.893424	-2.37423	0.0001	0.000965769	yes
25824	25824	PRDX5	chr11:9262908-9267556	q1	q2	OK	175.043	348.877	0.995011	4.0155	0.0001	0.000965769	yes
26286	26286	ARFGAP3	chr15:84839293-84904459	q1	q2	OK	18.2585	8.87961	-1.04	-2.4739	0.0001	0.000965769	yes
2675	2675	GFRA2	chr08:21505554-21604583	q1	q2	OK	4.77202	2.06202	-1.21054	-2.21482	0.0001	0.000965769	yes
2710	2710	GK	chrX:30210289-30290092	q1	q2	OK	1.04892	3.1848	1.60229	2.87626	0.0001	0.000965769	yes
2887	2887	GRB10	chr07:57752723-57896052	q1	q2	OK	42.318	23.4921	-0.849095	-2.3308	0.0001	0.000965769	yes
290	290	ANPEP	chr14:67676314-67699612	q1	q2	OK	10.5042	5.2909	-0.989382	-2.38486	0.0001	0.000965769	yes
29957	29957	SLC25A24	chr01:108658294-108713379	q1	q2	OK	17.2912	8.85657	-0.965218	-2.47798	0.0001	0.000965769	yes
3257	3257	HPS1	chr10:93799592-93817755	q1	q2	OK	20.1988	9.89687	-1.02922	-2.61273	0.0001	0.000965769	yes
3265	3265	HRAS	chr11:376765-378919	q1	q2	OK	34.9165	69.3957	0.990939	3.06863	0.0001	0.000965769	yes
3326	3326	HSP90AB1	chr06:45256892-45263349	q1	q2	OK	747.194	1444.59	0.951103	2.26531	0.0001	0.000965769	yes
3363	3363	HTR7	chr10:85862374-85976144	q1	q2	OK	8.08232	3.59939	-1.16702	-2.59707	0.0001	0.000965769	yes
342897	342897	NCCRP1	chr19:34536178-34541100	q1	q2	OK	2.77155	7.14506	1.36625	2.73873	0.0001	0.000965769	yes
3780	3780	KCNN1	chr19:17653259-17698942	q1	q2	OK	4.19844	1.50622	-1.47892	-2.67166	0.0001	0.000965769	yes
3790	3790	KCNS3	chr02a:17901637-17956297	q1	q2	OK	9.92129	20.0791	1.01709	2.66904	0.0001	0.000965769	yes
3915	3915	LAMC1	chr01:183708804-183830913	q1	q2	OK	24.3666	12.969	-0.909834	-2.40947	0.0001	0.000965769	yes
404672	404672	GTF2H5	chr06:107614975-107626682	q1	q2	OK	262.831	495.313	0.914203	4.23077	0.0001	0.000965769	yes
4212	4212	MEIS2	chr14:13107302-13318982	q1	q2	OK	5.3551	2.26051	-1.24427	-2.46245	0.0001	0.000965769	yes
4534	4534	MTM1	chrX:143997977-144099077	q1	q2	OK	8.7165	4.10346	-1.08691	-2.48954	0.0001	0.000965769	yes
5092	5092	PCBD1	chr10:61427589-61432608	q1	q2	OK	74.9667	136.967	0.86951	2.85452	0.0001	0.000965769	yes
51	51	ACOX1	chr17:69386149-69427976	q1	q2	OK	3.51015	6.98456	0.992638	2.44883	0.0001	0.000965769	yes
51002	51002	TPRKB	chr02a:74784015-74791751	q1	q2	OK	43.8215	85.4517	0.96347	3.2492	0.0001	0.000965769	yes
51231	51231	VRK3	chr19:44900867-44950757	q1	q2	OK	26.5197	47.5824	0.843366	2.21205	0.0001	0.000965769	yes
51650	51650	MRPS33	chr07:166944192-166953236	q1	q2	OK	79.0533	153.294	0.955403	2.40792	0.0001	0.000965769	yes
5218	5218	CDK14	chr07:102393926-102969354	q1	q2	OK	18.6743	10.0789	-0.889711	-2.40497	0.0001	0.000965769	yes
5327	5327	PLAT	chr08:42395177-42428231	q1	q2	OK	15.5524	8.15404	-0.93155	-2.23248	0.0001	0.000965769	yes
53349	53349	ZFYVE1	chr14:135037749-135089398	q1	q2	OK	12.5753	6.50542	-0.950879	-2.44345	0.0001	0.000965769	yes
54069	54069	MIS18A	chr07:14326067-14336502	q1	q2	OK	28.2125	50.3458	0.835535	2.42942	0.0001	0.000965769	yes
54478	54478	FAM64A	chr17:6338811-6344806	q1	q2	OK	59.8245	107.227	0.84186	2.56768	0.0001	0.000965769	yes
54998	54998	AURKAIP1	chr01:470390-471682	q1	q2	OK	89.3478	182.599	1.03117	3.72272	0.0001	0.000965769	yes
55329	55329	MNS1	chr14:32801395-32901731	q1	q2	OK	14.9662	34.6352	1.21054	2.60007	0.0001	0.000965769	yes
55585	55585	UBE2Q1	chr01:128756847-128767194	q1	q2	OK	11.7881	22.4249	0.927773	2.50914	0.0001	0.000965769	yes
56704	56704	JPH1	chr08:72327091-72407524	q1	q2	OK	1.16894	2.89703	1.30937	2.48646	0.0001	0.000965769	yes
6388	6388	SDF2	chr17:22526633-22540938	q1	q2	OK	66.6471	121.392	0.865063	2.74623	0.0001	0.000965769	yes
64121	64121	RRAGC	chr01:37794926-37815415	q1	q2	OK	4.24117	9.31997	1.13586	2.38169	0.0001	0.000965769	yes
64756	64756	ATPAF1	chr01:45953217-45987492	q1	q2	OK	37.9941	19.7008	-0.947519	-2.55734	0.0001	0.000965769	yes
64843	64843	ISL2	chr14:53682779-53688438	q1	q2	OK	4.28875	0.969801	-2.1448	-3.33157	0.0001	0.000965769	yes
65084	65084	TMEM135	chr11:78856515-79114845	q1	q2	OK	12.6501	5.33586	-1.24536	-2.81271	0.0001	0.000965769	yes
65109	65109	UPF3B	chrX:113451007-113469994	q1	q2	OK	22.5044	41.7037	0.889972	2.49236	0.0001	0.000965769	yes
6585	6585	SLIT1	chr10:92360877-92545715	q1	q2	OK	2.66358	0.987127	-1.43206	-2.75884	0.0001	0.000965769	yes
65991	65991	FUNDC2	chrX:148169794-148198925	q1	q2	OK	19.8081	34.4226	0.797268	2.24683	0.0001	0.000965769	yes
6628	6628	SNRPB	chr15:35284912-35294036	q1	q2	OK	427.66	783.391	0.873268	2.19863	0.0001	0.000965769	yes
6670	6670	SP3	chr02b:60813002-60871151	q1	q2	OK	31.611	17.9951	-0.812826	-2.13193	0.0001	0.000965769	yes
6723	6723	SRM	chr01:10254580-10259962	q1	q2	OK	229.703	438.681	0.933404	2.92305	0.0001	0.000965769	yes
6813	6813	STXBP2	chr19:7657983-7668056	q1	q2	OK	40.9509	73.9492	0.85264	2.27897	0.0001	0.000965769	yes
6993	6993	DYNLT1	chr06:107157267-107165135	q1	q2	OK	269.097	490.958	0.867475	3.15938	0.0001	0.000965769	yes
7059	7059	THBS3	chr01:129464280-129478076	q1	q2	OK	20.9202	10.9119	-0.938987	-2.52718	0.0001	0.000965769	yes
7168	7168	TPM1	chr14:39578995-39608369	q1	q2	OK	85.9689	158.782	0.885166	2.29599	0.0001	0.000965769	yes
741	741	ZNHIT2	chr11:10147307-10148606	q1	q2	OK	11.8886	25.0414	1.07474	2.81497	0.0001	0.000965769	yes
79169	79169	C1orf35	chr01:138631747-138634294	q1	q2	OK	26.2448	48.9698	0.899862	2.63132	0.0001	0.000965769	yes
79665	79665	DHX40	chr17:55035174-55080922	q1	q2	OK	25.1023	13.0395	-0.944928	-2.39397	0.0001	0.000965769	yes
80000	80000	GREB1L	chr18:9667015-9960844	q1	q2	OK	4.64734	1.89224	-1.29631	-2.53918	0.0001	0.000965769	yes
80055	80055	PGAP1	chr02b:84271665-84348400	q1	q2	OK	3.98591	1.71955	-1.21288	-2.53154	0.0001	0.000965769	yes
81704	81704	DOCK8	chr09:26910443-27143976	q1	q2	OK	1.15281	0.296139	-1.96081	-2.86424	0.0001	0.000965769	yes
8260	8260	NAA10	chrX:147186979-147192211	q1	q2	OK	97.6815	184.727	0.919235	3.08597	0.0001	0.000965769	yes
84517	84517	ACTRT3	chr03:74187282-74190435	q1	q2	OK	0.635105	3.05899	2.26799	3.1535	0.0001	0.000965769	yes
84844	84844	PHF5A	chr15:83436882-83446212	q1	q2	OK	158.84	277.407	0.804429	2.78033	0.0001	0.000965769	yes
8780	8780	RIOK3	chr18:11914585-11943655	q1	q2	OK	29.5808	15.1888	-0.961653	-2.66098	0.0001	0.000965769	yes
90580	90580	C19orf52	chr19:10767012-10768403	q1	q2	OK	22.1539	43.2048	0.963632	2.7695	0.0001	0.000965769	yes
9261	9261	MAPKAPK2	chr01:159387263-159435965	q1	q2	OK	2.11232	5.15774	1.28791	2.54807	0.0001	0.000965769	yes
93	93	ACVR2B	chr03:93969686-93985555	q1	q2	OK	5.00972	9.54821	0.930499	2.44404	0.0001	0.000965769	yes
9360	9360	PPIG	chr02b:56395344-56452747	q1	q2	OK	49.2073	91.9759	0.902382	2.53723	0.0001	0.000965769	yes
9551	9551	ATP5J2	chr07:124582468-124590730	q1	q2	OK	402.434	765.297	0.927268	4.14402	0.0001	0.000965769	yes
9637	9637	FEZ2	chr02a:37036696-37080983	q1	q2	OK	10.2997	20.3178	0.98015	2.53617	0.0001	0.000965769	yes
9880	9880	ZBTB39	chr12:55253545-55259678	q1	q2	OK	7.03504	3.48951	-1.01153	-2.44809	0.0001	0.000965769	yes
1000	1000	CDH2	chr18:16451481-16684329	q1	q2	OK	67.3419	38.0282	-0.824436	-2.29869	0.00015	0.00136637	yes
10245	10245	TIMM17B	chrX:49004359-49009084	q1	q2	OK	109.599	196.891	0.845159	2.84443	0.00015	0.00136637	yes
10558	10558	SPTLC1	chr09:3044967-3120517	q1	q2	OK	44.5556	23.4651	-0.925091	-2.56265	0.00015	0.00136637	yes
10672	10672	GNA13	chr17:58189064-58237820	q1	q2	OK	13.0462	7.15268	-0.867073	-2.2943	0.00015	0.00136637	yes
10980	10980	COPS6	chr07:125298451-125301683	q1	q2	OK	205.891	382.76	0.894563	2.73216	0.00015	0.00136637	yes
11167	11167	FSTL1	chr03:156464844-156519442	q1	q2	OK	150.038	83.4307	-0.846675	-2.28997	0.00015	0.00136637	yes
11260	11260	XPOT	chr12:62633829-62672564	q1	q2	OK	107.679	56.1405	-0.939622	-2.48194	0.00015	0.00136637	yes
115273	115273	RAB42	chr01:27358780-27361187	q1	q2	OK	8.54813	18.1358	1.08516	2.64837	0.00015	0.00136637	yes
126695	126695	C1orf172	chr01:25616454-25628505	q1	q2	OK	6.50716	14.1504	1.12075	2.6648	0.00015	0.00136637	yes
132014	132014	IL17RE	chr03:141668543-141682553	q1	q2	OK	0.330398	1.73159	2.38982	2.69374	0.00015	0.00136637	yes
1381	1381	CRABP1	chr14:55615612-55625235	q1	q2	OK	67.9611	32.0384	-1.08491	-2.71257	0.00015	0.00136637	yes
1460	1460	CSNK2B	chr06:32446173-32450018	q1	q2	OK	197.988	347.806	0.812874	2.84369	0.00015	0.00136637	yes
154661	154661	RUNDC3B	chr07:105942130-106315336	q1	q2	OK	3.09559	1.15024	-1.42828	-2.4682	0.00015	0.00136637	yes
1600	1600	DAB1	chr01:56372374-57618986	q1	q2	OK	5.74623	2.27727	-1.33531	-2.66268	0.00015	0.00136637	yes
199692	199692	ZNF627	chr19:11410530-11436538	q1	q2	OK	10.703	5.55508	-0.946133	-2.28399	0.00015	0.00136637	yes
200634	200634	KRTCAP3	chr02a:27778268-27780203	q1	q2	OK	10.3097	23.8795	1.21177	3.09856	0.00015	0.00136637	yes
22977	22977	AKR7A3	chr01:17959173-17965381	q1	q2	OK	0.631008	4.4345	2.81304	3.67006	0.00015	0.00136637	yes
23291	23291	FBXW11	chr05:169811015-169950845	q1	q2	OK	30.0623	16.8629	-0.834102	-2.22898	0.00015	0.00136637	yes
25803	25803	SPDEF	chr06:35302176-35321074	q1	q2	OK	0.754124	3.22533	2.09657	3.09582	0.00015	0.00136637	yes
26508	26508	HEYL	chr01:38656844-38672383	q1	q2	OK	5.42769	2.40809	-1.17245	-2.45694	0.00015	0.00136637	yes
2744	2744	GLS	chr02b:78384385-78471109	q1	q2	OK	5.07787	2.15647	-1.23555	-2.65869	0.00015	0.00136637	yes
2767	2767	GNA11	chr19:2969450-2998433	q1	q2	OK	19.3639	36.2967	0.906466	2.56766	0.00015	0.00136637	yes
28998	28998	MRPL13	chr08:119358813-119408390	q1	q2	OK	90.8198	159.407	0.811634	2.78955	0.00015	0.00136637	yes
29984	29984	RHOD	chr11:7264798-7280870	q1	q2	OK	6.4347	15.6342	1.28076	2.89848	0.00015	0.00136637	yes
3008	3008	HIST1H1E	chr06:26683690-26684350	q1	q2	OK	123.045	232.002	0.914956	3.31552	0.00015	0.00136637	yes
3337	3337	DNAJB1	chr19:14286872-14290015	q1	q2	OK	28.7323	50.8344	0.823133	2.41188	0.00015	0.00136637	yes
339896	339896	GADL1	chr03:15415221-15583121	q1	q2	OK	1.90535	4.56326	1.26001	2.58126	0.00015	0.00136637	yes
344558	344558	SH3RF3	chr02a:104703426-105075957	q1	q2	OK	3.11876	1.16043	-1.42631	-2.78876	0.00015	0.00136637	yes
3459	3459	IFNGR1	chr06:129856844-129876893	q1	q2	OK	71.8868	40.8052	-0.816973	-2.40394	0.00015	0.00136637	yes
374393	374393	FAM111B	chr11:14732726-14752096	q1	q2	OK	1.90893	0.375788	-2.34477	-3.04278	0.00015	0.00136637	yes
4643	4643	MYO1E	chr14:35647750-35889183	q1	q2	OK	19.8879	10.3517	-0.942024	-2.42283	0.00015	0.00136637	yes
4854	4854	NOTCH3	chr19:14794077-14835834	q1	q2	OK	16.5719	8.90486	-0.896071	-2.27019	0.00015	0.00136637	yes
4904	4904	YBX1	chr01:41748427-41768408	q1	q2	OK	107.33	187.229	0.802752	2.28623	0.00015	0.00136637	yes
4914	4914	NTRK1	chr01:131054633-131075907	q1	q2	OK	3.99902	1.39971	-1.51452	-2.62562	0.00015	0.00136637	yes
50507	50507	NOX4	chr11:81100894-81274741	q1	q2	OK	2.48133	0.982195	-1.33703	-2.35858	0.00015	0.00136637	yes
50865	50865	HEBP1	chr12:13609889-13636887	q1	q2	OK	13.9277	29.5045	1.08298	2.91958	0.00015	0.00136637	yes
51088	51088	KLHL5	chr04:38624423-38707465	q1	q2	OK	4.29122	2.14553	-1.00005	-2.28883	0.00015	0.00136637	yes
51506	51506	UFC1	chr01:135434296-135439114	q1	q2	OK	104.88	188.41	0.845129	2.87433	0.00015	0.00136637	yes
51529	51529	ANAPC11	chr17:75423779-75432922	q1	q2	OK	122.373	219.337	0.841867	2.18325	0.00015	0.00136637	yes
5300	5300	PIN1	chr19:9650140-9665210	q1	q2	OK	61.2421	109.984	0.844697	2.79277	0.00015	0.00136637	yes
5409	5409	PNMT	chr17:47479582-47481896	q1	q2	OK	6.29183	17.1351	1.4454	3.27372	0.00015	0.00136637	yes
5420	5420	PODXL	chr07:157188015-157244742	q1	q2	OK	198.043	100.343	-0.98088	-2.13035	0.00015	0.00136637	yes
54892	54892	NCAPG2	chr07:184494405-184564273	q1	q2	OK	50.2248	27.6956	-0.858742	-2.35313	0.00015	0.00136637	yes
55568	55568	GALNT10	chr05:152020795-152253694	q1	q2	OK	22.2687	12.0385	-0.88736	-2.40547	0.00015	0.00136637	yes
56931	56931	DUS3L	chr19:5818569-5826162	q1	q2	OK	20.4592	37.6776	0.880962	2.50353	0.00015	0.00136637	yes
56993	56993	TOMM22	chr15:80584634-80587628	q1	q2	OK	112.627	209.181	0.893196	2.82458	0.00015	0.00136637	yes
57458	57458	TMCC3	chr12:93742471-93756920	q1	q2	OK	3.84474	1.73995	-1.14384	-2.43362	0.00015	0.00136637	yes
5797	5797	PTPRM	chr18:1227633-2052489	q1	q2	OK	3.3787	1.28221	-1.39784	-2.7446	0.00015	0.00136637	yes
6138	6138	RPL15	chr03:23980861-23983818	q1	q2	OK	317.327	584.236	0.880581	2.44471	0.00015	0.00136637	yes
6339	6339	SCNN1D	chr01:373830-383926	q1	q2	OK	2.57899	0.475871	-2.43816	-3.39407	0.00015	0.00136637	yes
64412	64412	GZF1	chr15:56481863-56490849	q1	q2	OK	3.3422	6.46931	0.952813	2.23624	0.00015	0.00136637	yes
6443	6443	SGCB	chr04:82696431-82713460	q1	q2	OK	10.6104	5.49123	-0.950278	-2.39738	0.00015	0.00136637	yes
7045	7045	TGFBI	chr05:133525856-133559916	q1	q2	OK	1.30683	3.75848	1.52408	2.61116	0.00015	0.00136637	yes
7222	7222	TRPC3	chr04:120707288-120760567	q1	q2	OK	4.37227	1.80662	-1.27509	-2.46011	0.00015	0.00136637	yes
7347	7347	UCHL3	chr13:56512718-56571146	q1	q2	OK	109.503	198.208	0.856042	2.23635	0.00015	0.00136637	yes
79690	79690	GAL3ST4	chr07:125379538-125390419	q1	q2	OK	1.05545	2.91375	1.46501	2.51645	0.00015	0.00136637	yes
79759	79759	ZNF668	chr16:28992255-28996475	q1	q2	OK	8.2401	15.8483	0.943593	2.40013	0.00015	0.00136637	yes
79803	79803	HPS6	chr10:97607854-97610508	q1	q2	OK	7.77022	15.2591	0.973643	2.48965	0.00015	0.00136637	yes
79842	79842	ZBTB3	chr11:11405940-11409103	q1	q2	OK	29.7014	15.9127	-0.900353	-2.51149	0.00015	0.00136637	yes
79897	79897	RPP21	chr06:30985199-31003082	q1	q2	OK	97.4785	217.692	1.15913	2.19352	0.00015	0.00136637	yes
80854	80854	SETD7	chr04:139451699-139504149	q1	q2	OK	1.9352	0.812211	-1.25255	-2.33861	0.00015	0.00136637	yes
83452	83452	RAB33B	chr04:139395745-139419760	q1	q2	OK	4.42245	1.8349	-1.26915	-2.52728	0.00015	0.00136637	yes
83988	83988	NCALD	chr08:100163909-100193806	q1	q2	OK	4.1011	1.71061	-1.2615	-2.39877	0.00015	0.00136637	yes
84085	84085	FBXO30	chr06:120808345-120824902	q1	q2	OK	10.2001	5.22824	-0.96419	-2.3394	0.00015	0.00136637	yes
84299	84299	MIEN1	chr17:47544406-47545777	q1	q2	OK	34.7011	68.0875	0.972407	3.16425	0.00015	0.00136637	yes
84365	84365	MKI67IP	chr02b:9306891-9316780	q1	q2	OK	61.6091	109.41	0.828529	2.49319	0.00015	0.00136637	yes
84466	84466	MEGF10	chr05:124718996-124897756	q1	q2	OK	1.3063	0.464685	-1.49116	-2.37678	0.00015	0.00136637	yes
8822	8822	FGF17	chr08:21854820-21860920	q1	q2	OK	16.7274	42.9406	1.36013	3.2115	0.00015	0.00136637	yes
8936	8936	WASF1	chr06:157537362-157611735	q1	q2	OK	36.3175	20.8936	-0.797607	-2.2462	0.00015	0.00136637	yes
89782	89782	LMLN	chr03:105776-181632	q1	q2	OK	1.2683	0.430674	-1.55823	-2.58545	0.00015	0.00136637	yes
904	904	CCNT1	chr12:46882383-46917274	q1	q2	OK	1.99503	3.99835	1.00299	2.26414	0.00015	0.00136637	yes
9113	9113	LATS1	chr06:116618849-116660916	q1	q2	OK	7.62311	3.97497	-0.939437	-2.3787	0.00015	0.00136637	yes
91404	91404	SESTD1	chr02b:66069841-66152730	q1	q2	OK	29.4037	16.1417	-0.865204	-2.39886	0.00015	0.00136637	yes
9679	9679	FAM53B	chr10:120434070-120519753	q1	q2	OK	5.23394	2.29271	-1.19085	-2.46259	0.00015	0.00136637	yes
9829	9829	DNAJC6	chr01:64710923-64858757	q1	q2	OK	7.09842	3.54433	-1.00199	-2.35049	0.00015	0.00136637	yes
9847	9847	C2CD5	chr12:23260271-23354978	q1	q2	OK	33.3418	19.1869	-0.797208	-2.15011	0.00015	0.00136637	yes
1021	1021	CDK6	chr07:117604718-117843140	q1	q2	OK	2.0881	1.03501	-1.01255	-2.21222	0.0002	0.00173495	yes
10559	10559	SLC35A1	chr06:85484713-85512020	q1	q2	OK	17.2803	8.49942	-1.02369	-2.26069	0.0002	0.00173495	yes
10627	10627	MYL12A	chr18:6231855-6240303	q1	q2	OK	198.464	358.247	0.852076	2.71356	0.0002	0.00173495	yes
10826	10826	C5orf4	chr05:152652374-152671219	q1	q2	OK	9.47419	4.57844	-1.04915	-2.44221	0.0002	0.00173495	yes
114926	114926	C8orf40	chr08:42034234-42045821	q1	q2	OK	75.8019	137.763	0.861879	2.18241	0.0002	0.00173495	yes
115939	115939	TSR3	chr16:1301482-1313975	q1	q2	OK	27.0141	51.9672	0.943891	2.15997	0.0002	0.00173495	yes
1280	1280	COL2A1	chr12:46107973-46139185	q1	q2	OK	14.5723	7.68185	-0.923702	-2.26546	0.0002	0.00173495	yes
161394	161394	SAMD15	chr14:139524437-139539189	q1	q2	OK	1.35792	4.42611	1.70464	3.01385	0.0002	0.00173495	yes
170394	170394	PWWP2B	chr10:128396237-128413111	q1	q2	OK	0.620298	2.31132	1.89769	2.43257	0.0002	0.00173495	yes
1749	1749	DLX5	chr07:122160529-122164974	q1	q2	OK	0.643286	4.33677	2.75309	3.61747	0.0002	0.00173495	yes
1810	1810	DR1	chr01:93660008-93677358	q1	q2	OK	18.9686	9.93655	-0.932799	-2.4462	0.0002	0.00173495	yes
196051	196051	PPAPDC1A	chr10:116229080-116365189	q1	q2	OK	0.814357	6.20949	2.93074	3.7767	0.0002	0.00173495	yes
2040	2040	STOM	chr09:93220636-93254238	q1	q2	OK	24.8736	13.2852	-0.904792	-2.1081	0.0002	0.00173495	yes
2186	2186	BPTF	chr17:61039357-61193988	q1	q2	OK	11.6611	21.1032	0.855753	2.22341	0.0002	0.00173495	yes
222658	222658	KCTD20	chr06:37214099-37315266	q1	q2	OK	43.1769	24.6455	-0.808936	-2.04645	0.0002	0.00173495	yes
23089	23089	PEG10	chr07:119708144-119721603	q1	q2	OK	13.9339	7.61949	-0.870835	-2.24713	0.0002	0.00173495	yes
2318	2318	FLNC	chr07:154461127-154490016	q1	q2	OK	18.0626	10.0112	-0.851394	-2.12105	0.0002	0.00173495	yes
23266	23266	LPHN2	chr01:81645526-81803988	q1	q2	OK	39.5609	21.9719	-0.848416	-2.215	0.0002	0.00173495	yes
23411	23411	SIRT1	chr10:64586594-64622415	q1	q2	OK	26.2145	14.9125	-0.813844	-2.22869	0.0002	0.00173495	yes
25809	25809	TTLL1	chr15:85093522-85124309	q1	q2	OK	23.0323	11.4068	-1.01377	-2.62632	0.0002	0.00173495	yes
26018	26018	LRIG1	chr03:122311097-122598996	q1	q2	OK	54.946	24.3589	-1.17356	-2.33581	0.0002	0.00173495	yes
2678	2678	GGT1	chr15:66662156-66681516	q1	q2	OK	1.00399	3.26684	1.70215	2.64972	0.0002	0.00173495	yes
2879	2879	GPX4	chr19:859129-862055	q1	q2	OK	281.815	516.855	0.87501	2.27314	0.0002	0.00173495	yes
3127	3127	MAMU-DRB5	chr06:33249108-33257503	q1	q2	OK	3.09943	8.42169	1.4421	2.80412	0.0002	0.00173495	yes
375444	375444	C5orf34	chr05:44145305-44170529	q1	q2	OK	16.9668	8.73005	-0.95865	-2.46703	0.0002	0.00173495	yes
388536	388536	ZNF790	chr19:32352228-32359274	q1	q2	OK	8.74462	3.97901	-1.13599	-2.5242	0.0002	0.00173495	yes
4594	4594	MUT	chr06:50379412-50415731	q1	q2	OK	14.6907	7.52483	-0.965176	-2.48733	0.0002	0.00173495	yes
51188	51188	SS18L2	chr03:98180433-98184662	q1	q2	OK	49.1985	90.247	0.875265	2.90553	0.0002	0.00173495	yes
5189	5189	PEX1	chr07:117469062-117510807	q1	q2	OK	14.2025	7.6183	-0.898605	-2.28139	0.0002	0.00173495	yes
5439	5439	POLR2J	chr07:127533219-127538962	q1	q2	OK	213.04	375.226	0.816633	3.204	0.0002	0.00173495	yes
54414	54414	SIAE	chr11:116587597-116624831	q1	q2	OK	28.6712	15.6102	-0.877117	-2.37711	0.0002	0.00173495	yes
54954	54954	FAM120C	chrX:53444713-53454200	q1	q2	OK	2.44458	7.6337	1.64279	2.99244	0.0002	0.00173495	yes
55188	55188	RIC8B	chr12:106075304-106194263	q1	q2	OK	11.7511	6.37645	-0.881972	-2.23497	0.0002	0.00173495	yes
55504	55504	TNFRSF19	chr13:3690352-3787734	q1	q2	OK	18.2016	9.41406	-0.951174	-2.37077	0.0002	0.00173495	yes
55754	55754	TMEM30A	chr06:73264972-73297329	q1	q2	OK	33.2625	19.005	-0.807515	-2.16976	0.0002	0.00173495	yes
57084	57084	SLC17A6	chr11:43645664-43687086	q1	q2	OK	1.22489	0.212707	-2.52571	-2.96292	0.0002	0.00173495	yes
57161	57161	PELI2	chr14:117919647-118109169	q1	q2	OK	3.18592	1.38174	-1.20523	-2.45974	0.0002	0.00173495	yes
57515	57515	SERINC1	chr06:144972253-145000154	q1	q2	OK	43.8348	24.2629	-0.853326	-2.43827	0.0002	0.00173495	yes
57552	57552	NCEH1	chr03:77105786-77195295	q1	q2	OK	3.36911	1.4045	-1.26231	-2.44915	0.0002	0.00173495	yes
57589	57589	KIAA1432	chr09:32407482-32561153	q1	q2	OK	7.85193	4.04922	-0.955401	-2.28638	0.0002	0.00173495	yes
5763	5763	PTMS	chr12:7059517-7063995	q1	q2	OK	47.026	85.6643	0.865235	2.67225	0.0002	0.00173495	yes
58517	58517	RBM25	chr14:135184703-135254245	q1	q2	OK	33.9138	60.4808	0.834605	2.29902	0.0002	0.00173495	yes
6001	6001	RGS10	chr10:115269581-115312381	q1	q2	OK	7.01246	16.8037	1.26078	2.90784	0.0002	0.00173495	yes
6050	6050	RNH1	chr11:338102-352796	q1	q2	OK	33.048	56.9858	0.786039	2.06463	0.0002	0.00173495	yes
6447	6447	SCG5	chr14:8472820-8528769	q1	q2	OK	58.8845	105.401	0.839923	2.67353	0.0002	0.00173495	yes
64689	64689	GORASP1	chr03:94646947-94656383	q1	q2	OK	22.4724	10.8927	-1.04479	-2.64614	0.0002	0.00173495	yes
6595	6595	SMARCA2	chr09:28676409-28901475	q1	q2	OK	4.29708	2.0714	-1.05275	-2.31291	0.0002	0.00173495	yes
65993	65993	MRPS34	chr16:1753373-1754631	q1	q2	OK	178.378	322.709	0.855293	2.86866	0.0002	0.00173495	yes
66035	66035	SLC2A11	chr15:65708049-65736913	q1	q2	OK	43.3424	24.4207	-0.827673	-2.39847	0.0002	0.00173495	yes
7474	7474	WNT5A	chr03:111495802-111517780	q1	q2	OK	1.91883	0.740251	-1.37414	-2.47488	0.0002	0.00173495	yes
762	762	CA4	chr17:31557864-31567685	q1	q2	OK	14.4621	28.9121	0.999394	2.66489	0.0002	0.00173495	yes
778	778	CACNA1F	chrX:49313957-49340841	q1	q2	OK	2.08391	0.824859	-1.33707	-2.36367	0.0002	0.00173495	yes
79171	79171	RBM42	chr19:31183118-31192105	q1	q2	OK	54.8569	98.9764	0.851412	2.55707	0.0002	0.00173495	yes
79634	79634	SCRN3	chr02b:61302177-61328923	q1	q2	OK	2.76728	1.00619	-1.45957	-2.29029	0.0002	0.00173495	yes
79937	79937	CNTNAP3	chr09:4069-84556	q1	q2	OK	2.97854	1.13112	-1.39685	-2.52962	0.0002	0.00173495	yes
8338	8338	HIST2H2AC	chr01:123837345-123837783	q1	q2	OK	108.116	199.258	0.882056	4.07836	0.0002	0.00173495	yes
84330	84330	ZNF414	chr19:8502764-8505514	q1	q2	OK	21.9571	41.9423	0.933715	2.70534	0.0002	0.00173495	yes
84337	84337	ELOF1	chr19:11369344-11376279	q1	q2	OK	134.495	236.965	0.81712	2.72337	0.0002	0.00173495	yes
84890	84890	ADO	chr10:69807692-69811412	q1	q2	OK	19.9594	10.7317	-0.895191	-2.34631	0.0002	0.00173495	yes
84912	84912	SLC35B4	chr07:159997873-160024250	q1	q2	OK	24.4464	13.758	-0.829352	-2.29374	0.0002	0.00173495	yes
85450	85450	ITPRIP	chr10:99971149-99996547	q1	q2	OK	12.5	6.76047	-0.886736	-2.12379	0.0002	0.00173495	yes
89944	89944	GLB1L2	chr11:126555989-126599919	q1	q2	OK	9.58639	4.83209	-0.98834	-2.3147	0.0002	0.00173495	yes
90637	90637	ZFAND2A	chr07:34993295-34998534	q1	q2	OK	53.3934	102.568	0.94184	3.34427	0.0002	0.00173495	yes
91147	91147	TMEM67	chr08:92085588-92148805	q1	q2	OK	7.93377	4.03771	-0.974471	-2.24391	0.0002	0.00173495	yes
9249	9249	DHRS3	chr01:11781752-11836063	q1	q2	OK	8.35593	16.6542	0.995012	2.48148	0.0002	0.00173495	yes
9686	9686	VGLL4	chr03:143349778-143513528	q1	q2	OK	10.1048	18.7165	0.889265	2.20148	0.0002	0.00173495	yes
9911	9911	TMCC2	chr01:160811643-160855760	q1	q2	OK	8.81401	4.05544	-1.11994	-2.53426	0.0002	0.00173495	yes
10078	10078	TSSC4	chr11:2194128-2195724	q1	q2	OK	30.0277	53.0794	0.821858	2.44957	0.00025	0.00209272	yes
10802	10802	SEC24A	chr05:132157492-132237426	q1	q2	OK	7.11143	3.65748	-0.959287	-2.26121	0.00025	0.00209272	yes
10961	10961	ERP29	chr12:111410704-111414179	q1	q2	OK	66.2915	118.771	0.841287	2.20876	0.00025	0.00209272	yes
11243	11243	PMF1	chr01:130391086-130430157	q1	q2	OK	59.7509	110.656	0.889045	2.73869	0.00025	0.00209272	yes
11342	11342	RNF13	chr03:61559606-61715625	q1	q2	OK	22.1463	12.3825	-0.838767	-2.28106	0.00025	0.00209272	yes
124944	124944	C17orf49	chr17:6903584-6906373	q1	q2	OK	81.1665	145.185	0.83894	2.15093	0.00025	0.00209272	yes
1690	1690	COCH	chr14:92073645-92090683	q1	q2	OK	0.806203	2.58289	1.67977	2.36413	0.00025	0.00209272	yes
1933	1933	EEF1B2	chr02b:94015972-94019307	q1	q2	OK	459.457	843.81	0.876988	2.23532	0.00025	0.00209272	yes
1973	1973	EIF4A1	chr17:7473483-7480480	q1	q2	OK	626.399	1142.17	0.866619	2.32317	0.00025	0.00209272	yes
2173	2173	FABP7	chr06:144665810-144670484	q1	q2	OK	8.68783	19.6397	1.17671	2.79664	0.00025	0.00209272	yes
22838	22838	RNF44	chr05:174698107-174708894	q1	q2	OK	3.13161	6.14702	0.972982	2.17588	0.00025	0.00209272	yes
22858	22858	ICK	chr06:53842178-53903349	q1	q2	OK	4.07262	2.01597	-1.01448	-2.26327	0.00025	0.00209272	yes
23041	23041	MON2	chr12:60856355-60985396	q1	q2	OK	6.54471	3.2967	-0.989307	-2.34716	0.00025	0.00209272	yes
256380	256380	SCML4	chr06:106582960-106703784	q1	q2	OK	1.05053	2.55612	1.28283	2.38136	0.00025	0.00209272	yes
25804	25804	LSM4	chr19:18021325-18038455	q1	q2	OK	213.417	385.663	0.853661	2.1711	0.00025	0.00209272	yes
26009	26009	ZZZ3	chr01:77297934-77419651	q1	q2	OK	27.2488	15.0756	-0.853972	-2.31622	0.00025	0.00209272	yes
26580	26580	BSCL2	chr11:11450793-11467887	q1	q2	OK	105.661	182.382	0.787517	2.59256	0.00025	0.00209272	yes
2803	2803	GOLGA4	chr03:92704064-92823827	q1	q2	OK	15.8398	27.9805	0.820863	2.13987	0.00025	0.00209272	yes
3146	3146	HMGB1	chr13:10020174-10027641	q1	q2	OK	358.629	747.539	1.05966	2.52765	0.00025	0.00209272	yes
348793	348793	WDR53	chr03:1602241-1609814	q1	q2	OK	10.8786	22.8453	1.07041	2.73067	0.00025	0.00209272	yes
389203	389203	C4orf52	chr04:25279950-25295066	q1	q2	OK	88.3567	154.527	0.806442	2.67329	0.00025	0.00209272	yes
4869	4869	NPM1	chr05:169345184-169367205	q1	q2	OK	759.118	1394.13	0.876964	2.45736	0.00025	0.00209272	yes
51069	51069	MRPL2	chr06:43953679-43958658	q1	q2	OK	86.9093	157.006	0.853242	2.77528	0.00025	0.00209272	yes
51260	51260	PBDC1	chrX:70226308-70231512	q1	q2	OK	45.6738	86.0252	0.913392	2.84275	0.00025	0.00209272	yes
51582	51582	AZIN1	chr08:101319430-101357962	q1	q2	OK	92.291	49.7932	-0.890241	-2.41644	0.00025	0.00209272	yes
51634	51634	RBMX2	chrX:124120800-124131940	q1	q2	OK	11.8928	23.8133	1.00168	2.60821	0.00025	0.00209272	yes
54620	54620	FBXL19	chr16:28706531-28732910	q1	q2	OK	0.73579	2.12254	1.52843	2.48281	0.00025	0.00209272	yes
54858	54858	PGPEP1	chr19:18061676-18084972	q1	q2	OK	16.8216	7.47717	-1.16975	-2.77578	0.00025	0.00209272	yes
56099	56099	PCDHGB7	chr05:138855832-139043897	q1	q2	OK	18.7123	4.22433	-2.1472	-2.78091	0.00025	0.00209272	yes
5625	5625	PRODH	chr15:60559188-60585281	q1	q2	OK	5.24149	11.3497	1.11461	2.31791	0.00025	0.00209272	yes
5793	5793	PTPRG	chr03:117705397-118448007	q1	q2	OK	10.407	5.64748	-0.881869	-2.23696	0.00025	0.00209272	yes
58494	58494	JAM2	chr07:21216692-21295332	q1	q2	OK	14.2037	7.64699	-0.893301	-2.3401	0.00025	0.00209272	yes
58495	58495	OVOL2	chr15:51154364-51187904	q1	q2	OK	12.8345	25.568	0.994312	2.62805	0.00025	0.00209272	yes
58505	58505	OSTC	chr04:111564988-111566228	q1	q2	OK	92.7497	165.72	0.837337	2.75668	0.00025	0.00209272	yes
6282	6282	S100A11	chr01:126182548-126187067	q1	q2	OK	105.005	185.475	0.82076	3.18344	0.00025	0.00209272	yes
64094	64094	SMOC2	chr06:169698215-169923309	q1	q2	OK	5.67281	2.21997	-1.35352	-2.5418	0.00025	0.00209272	yes
64968	64968	MRPS6	chr07:12489797-12525509	q1	q2	OK	177.445	305.924	0.785804	2.83918	0.00025	0.00209272	yes
654364	654364	NME1-NME2	chr17:41918274-41942342	q1	q2	OK	365.64	845.186	1.20884	2.29677	0.00025	0.00209272	yes
6558	6558	SLC12A2	chr05:125528430-125631575	q1	q2	OK	5.36304	2.92349	-0.87536	-2.04337	0.00025	0.00209272	yes
6727	6727	SRP14	chr14:16229826-16341948	q1	q2	OK	434.149	848.341	0.966454	2.15431	0.00025	0.00209272	yes
80007	80007	C10orf88	chr10:118711611-118731952	q1	q2	OK	10.6678	5.60366	-0.928817	-2.25277	0.00025	0.00209272	yes
80298	80298	MTERFD3	chr12:106280774-106290606	q1	q2	OK	4.9571	1.56885	-1.65979	-2.88738	0.00025	0.00209272	yes
81035	81035	COLEC12	chr18:9060236-9222798	q1	q2	OK	6.8576	13.9905	1.02867	2.3612	0.00025	0.00209272	yes
83693	83693	HSDL1	chr16:68653451-68676040	q1	q2	OK	34.7845	19.3874	-0.843328	-2.16646	0.00025	0.00209272	yes
8490	8490	RGS5	chr01:203936954-203996466	q1	q2	OK	2.79526	5.3866	0.946392	2.18286	0.00025	0.00209272	yes
88455	88455	ANKRD13A	chr12:109339005-109381007	q1	q2	OK	13.7644	7.37424	-0.90038	-2.28817	0.00025	0.00209272	yes
891	891	CCNB1	chr05:67169149-67181161	q1	q2	OK	190.676	332.492	0.8022	2.30226	0.00025	0.00209272	yes
8989	8989	TRPA1	chr08:70160681-70215508	q1	q2	OK	0.684497	1.97799	1.53092	2.56605	0.00025	0.00209272	yes
9227	9227	LRAT	chr04:154564258-154573407	q1	q2	OK	5.30422	2.62889	-1.01269	-2.27731	0.00025	0.00209272	yes
9274	9274	BCL7C	chr16:28668545-28674806	q1	q2	OK	29.1927	56.6835	0.957323	2.91737	0.00025	0.00209272	yes
9794	9794	MAML1	chr05:178073830-178130372	q1	q2	OK	6.71975	3.59302	-0.903211	-2.19087	0.00025	0.00209272	yes
10116	10116	FEM1B	chr14:45128440-45141846	q1	q2	OK	24.3231	13.6048	-0.838211	-2.26782	0.0003	0.0024295	yes
10253	10253	SPRY2	chr13:61382344-61387409	q1	q2	OK	72.8697	41.3045	-0.819019	-2.40938	0.0003	0.0024295	yes
10284	10284	SAP18	chr13:1553178-1562306	q1	q2	OK	67.2411	123.091	0.872313	2.50197	0.0003	0.0024295	yes
1047	1047	CLGN	chr04:140376006-140409003	q1	q2	OK	3.64044	1.39319	-1.38572	-2.44389	0.0003	0.0024295	yes
137209	137209	ZNF572	chr08:123994663-123998457	q1	q2	OK	3.50727	1.34189	-1.38609	-2.48031	0.0003	0.0024295	yes
140612	140612	ZFP28	chr19:52078441-52095391	q1	q2	OK	4.07501	1.81797	-1.16448	-2.3787	0.0003	0.0024295	yes
140735	140735	DYNLL2	chr17:35131726-35138562	q1	q2	OK	7.42844	15.6692	1.0768	2.57322	0.0003	0.0024295	yes
145258	145258	GSC	chr14:157217443-157219373	q1	q2	OK	19.4626	41.9608	1.10834	2.71233	0.0003	0.0024295	yes
145864	145864	HAPLN3	chr14:66739416-66762583	q1	q2	OK	31.6524	17.1066	-0.887761	-2.45681	0.0003	0.0024295	yes
151835	151835	CPNE9	chr03:141433759-141462318	q1	q2	OK	2.16661	5.35523	1.30551	2.4672	0.0003	0.0024295	yes
166336	166336	PRICKLE2	chr03:120217500-120350175	q1	q2	OK	2.01099	0.88302	-1.18739	-2.3637	0.0003	0.0024295	yes
1953	1953	MEGF6	chr01:2426468-2549213	q1	q2	OK	9.51293	5.47574	-0.796836	-2.07684	0.0003	0.0024295	yes
199713	199713	NLRP7	chr19:49596680-49617640	q1	q2	OK	0.254201	1.30451	2.35947	2.84804	0.0003	0.0024295	yes
2495	2495	FTH1	chr11:12121725-12124506	q1	q2	OK	2243.81	4218.42	0.910754	3.13439	0.0003	0.0024295	yes
26050	26050	SLITRK5	chr13:68833954-68838196	q1	q2	OK	2.40522	0.754949	-1.67172	-2.7444	0.0003	0.0024295	yes
2823	2823	GPM6A	chr04:175869106-176048983	q1	q2	OK	4.23953	1.85174	-1.19502	-2.32873	0.0003	0.0024295	yes
284654	284654	RSPO1	chr01:36577855-36601043	q1	q2	OK	3.5849	1.36764	-1.39025	-2.37088	0.0003	0.0024295	yes
374946	374946	DRAXIN	chr01:10877901-10905762	q1	q2	OK	33.4965	17.9134	-0.902973	-2.55085	0.0003	0.0024295	yes
4253	4253	CTAGE5	chr14:100521025-100606507	q1	q2	OK	11.339	6.28006	-0.852439	-2.02614	0.0003	0.0024295	yes
4820	4820	NKTR	chr03:98192383-98241363	q1	q2	OK	9.89976	17.4413	0.817042	2.19044	0.0003	0.0024295	yes
5097	5097	PCDH1	chr05:139411821-139427641	q1	q2	OK	43.0005	24.0892	-0.835966	-2.30136	0.0003	0.0024295	yes
51013	51013	EXOSC1	chr10:92809573-92820547	q1	q2	OK	43.8315	74.9579	0.774114	2.41833	0.0003	0.0024295	yes
51501	51501	C11orf73	chr11:78146430-78187279	q1	q2	OK	114.101	197.574	0.792085	2.58622	0.0003	0.0024295	yes
51691	51691	NAA38	chr07:143445642-143463956	q1	q2	OK	5.53268	9.65137	0.802754	2.10327	0.0003	0.0024295	yes
51710	51710	ZNF44	chr19:12083163-12112530	q1	q2	OK	16.6958	8.9367	-0.901674	-2.34003	0.0003	0.0024295	yes
5255	5255	PHKA1	chrX:67169594-67300017	q1	q2	OK	2.76814	1.28863	-1.10308	-2.16372	0.0003	0.0024295	yes
54952	54952	TRNAU1AP	chr01:27321542-27350074	q1	q2	OK	48.313	84.5063	0.806647	2.52573	0.0003	0.0024295	yes
55131	55131	RBM28	chr07:154144679-154177245	q1	q2	OK	7.13636	13.721	0.943124	2.36203	0.0003	0.0024295	yes
5567	5567	PRKACB	chr01:83982119-84147044	q1	q2	OK	13.265	7.25351	-0.870875	-2.12592	0.0003	0.0024295	yes
57580	57580	PREX1	chr15:15611914-15815851	q1	q2	OK	10.5949	6.02154	-0.815159	-2.08837	0.0003	0.0024295	yes
5817	5817	PVR	chr19:39518193-39533741	q1	q2	OK	15.0942	7.17255	-1.07343	-2.54801	0.0003	0.0024295	yes
5870	5870	RAB6A	chr11:64950820-65052042	q1	q2	OK	32.9336	18.6318	-0.821797	-2.09335	0.0003	0.0024295	yes
6238	6238	RRBP1	chr15:50759557-50828454	q1	q2	OK	16.6557	28.9673	0.798412	2.11406	0.0003	0.0024295	yes
64506	64506	CPEB1	chr14:60764765-60792709	q1	q2	OK	5.79859	2.36733	-1.29244	-2.57604	0.0003	0.0024295	yes
657	657	BMPR1A	chr10:45323861-45490892	q1	q2	OK	37.7638	20.5852	-0.875398	-2.33711	0.0003	0.0024295	yes
6578	6578	SLCO2A1	chr03:36650195-36748060	q1	q2	OK	2.87256	1.07943	-1.41206	-2.53468	0.0003	0.0024295	yes
83468	83468	GLT8D2	chr12:103262198-103292599	q1	q2	OK	10.5689	4.44361	-1.25002	-2.68328	0.0003	0.0024295	yes
83700	83700	JAM3	chr11:126205072-126315351	q1	q2	OK	55.0055	30.3356	-0.858567	-2.23246	0.0003	0.0024295	yes
83891	83891	SNX25	chr04:185580984-185692700	q1	q2	OK	4.43119	1.89124	-1.22836	-2.38428	0.0003	0.0024295	yes
84262	84262	PSMG3	chr07:35419203-35421847	q1	q2	OK	35.6957	63.216	0.824541	2.49446	0.0003	0.0024295	yes
84529	84529	C15orf41	chr14:12720430-13027127	q1	q2	OK	16.3568	8.99764	-0.862269	-2.24625	0.0003	0.0024295	yes
84896	84896	ATAD1	chr10:82815196-82878608	q1	q2	OK	30.945	17.821	-0.796125	-2.24173	0.0003	0.0024295	yes
90780	90780	PYGO2	chr01:129222073-129226804	q1	q2	OK	40.6535	24.0926	-0.754787	-2.15419	0.0003	0.0024295	yes
91869	91869	RFT1	chr03:109135586-109182418	q1	q2	OK	10.1038	5.3202	-0.925342	-2.28984	0.0003	0.0024295	yes
91942	91942	NDUFAF2	chr05:58728794-58927343	q1	q2	OK	29.0164	61.4414	1.08234	3.50989	0.0003	0.0024295	yes
92259	92259	MRPS36	chr05:67215484-67229159	q1	q2	OK	19.7044	36.9299	0.906272	2.54438	0.0003	0.0024295	yes
9584	9584	RBM39	chr15:28344168-28385337	q1	q2	OK	160.465	92.8677	-0.789011	-2.27432	0.0003	0.0024295	yes
9678	9678	PHF14	chr07:97238823-97376368	q1	q2	OK	3.13933	5.68961	0.857875	2.11581	0.0003	0.0024295	yes
9853	9853	RUSC2	chr09:62424628-62498988	q1	q2	OK	5.61178	2.85476	-0.97509	-2.15688	0.0003	0.0024295	yes
10045	10045	SH2D3A	chr19:6809848-6826477	q1	q2	OK	1.86258	4.77402	1.35791	2.47833	0.00035	0.00275035	yes
10106	10106	CTDSP2	chr12:56103616-56130362	q1	q2	OK	26.1689	15.4628	-0.759056	-2.10359	0.00035	0.00275035	yes
10459	10459	MAD2L2	chr01:10861184-10877800	q1	q2	OK	398.636	717.175	0.847255	2.12435	0.00035	0.00275035	yes
10588	10588	MTHFS	chr14:57245754-57325218	q1	q2	OK	8.43843	15.662	0.892224	2.1193	0.00035	0.00275035	yes
11337	11337	GABARAP	chr17:7140384-7142407	q1	q2	OK	271.805	483.183	0.83	2.83956	0.00035	0.00275035	yes
128240	128240	APOA1BP	chr01:130781030-130783549	q1	q2	OK	103.594	183.421	0.824219	2.682	0.00035	0.00275035	yes
1290	1290	COL5A2	chr02b:76325961-76481695	q1	q2	OK	1.92759	0.847116	-1.18617	-2.12539	0.00035	0.00275035	yes
130617	130617	ZFAND2B	chr02b:107409081-107411937	q1	q2	OK	29.1466	53.0065	0.862842	2.12405	0.00035	0.00275035	yes
132625	132625	ZFP42	chr04:188415692-188424878	q1	q2	OK	10.5144	18.5248	0.817095	2.17134	0.00035	0.00275035	yes
1396	1396	CRIP1	chr14:168003134-168004708	q1	q2	OK	8.92148	25.1438	1.49485	3.8582	0.00035	0.00275035	yes
150684	150684	COMMD1	chr02a:62826358-63049643	q1	q2	OK	66.8429	120.36	0.848515	3.00534	0.00035	0.00275035	yes
170680	170680	PSORS1C2	chr06:31728438-31750363	q1	q2	OK	0.888837	4.78577	2.42876	2.59034	0.00035	0.00275035	yes
202052	202052	DNAJC18	chr05:136964304-136995532	q1	q2	OK	14.997	8.63411	-0.796555	-2.15526	0.00035	0.00275035	yes
23258	23258	DENND5A	chr11:57046437-57176205	q1	q2	OK	28.1036	15.6792	-0.841906	-2.16392	0.00035	0.00275035	yes
255798	255798	C3orf43	chr03:1634198-1641569	q1	q2	OK	25.3673	47.3305	0.899798	2.29873	0.00035	0.00275035	yes
257415	257415	FAM133B	chr07:117556329-117587927	q1	q2	OK	13.0239	23.7996	0.869774	2.09818	0.00035	0.00275035	yes
2949	2949	GSTM5	chr01:110334155-110340191	q1	q2	OK	32.9299	55.4002	0.750495	2.23498	0.00035	0.00275035	yes
29761	29761	USP25	chr07:31666973-31811316	q1	q2	OK	23.7063	13.8726	-0.773026	-2.13494	0.00035	0.00275035	yes
29969	29969	MDFIC	chr07:140116373-140208674	q1	q2	OK	2.92364	1.3147	-1.15303	-2.23737	0.00035	0.00275035	yes
3178	3178	HNRNPA1	chr12:52467329-52471909	q1	q2	OK	615.047	1196.07	0.959535	2.19907	0.00035	0.00275035	yes
3913	3913	LAMB2	chr03:104951326-104963639	q1	q2	OK	27.0736	15.3987	-0.814077	-2.20433	0.00035	0.00275035	yes
4254	4254	KITLG	chr12:87381068-87468862	q1	q2	OK	2.28627	0.904153	-1.33835	-2.31923	0.00035	0.00275035	yes
50624	50624	CUZD1	chr10:118636243-118650271	q1	q2	OK	2.94964	0.1679	-4.13486	-4.11769	0.00035	0.00275035	yes
5411	5411	PNN	chr14:100425719-100433628	q1	q2	OK	52.2432	90.6096	0.79442	2.2061	0.00035	0.00275035	yes
54344	54344	DPM3	chr01:129408783-129409414	q1	q2	OK	73.4194	146.755	0.999175	4.82117	0.00035	0.00275035	yes
5478	5478	PPIA	chr07:63766310-63771253	q1	q2	OK	2122.36	5087.13	1.26118	3.07611	0.00035	0.00275035	yes
54859	54859	ELP6	chr03:103202043-103220808	q1	q2	OK	15.4969	29.5801	0.932641	2.55287	0.00035	0.00275035	yes
54958	54958	TMEM160	chr19:41961400-41964431	q1	q2	OK	63.1665	115.305	0.868218	3.13513	0.00035	0.00275035	yes
55872	55872	PBK	chr08:27738688-27761981	q1	q2	OK	12.2944	6.04661	-1.0238	-2.38484	0.00035	0.00275035	yes
56648	56648	EIF5A2	chr03:75323226-75343229	q1	q2	OK	3.64423	1.62919	-1.16146	-2.35386	0.00035	0.00275035	yes
57189	57189	KIAA1147	chr07:167593547-167634744	q1	q2	OK	8.59772	4.79469	-0.842516	-2.18575	0.00035	0.00275035	yes
57586	57586	SYT13	chr11:20591226-20637538	q1	q2	OK	6.18969	3.17052	-0.965149	-2.28311	0.00035	0.00275035	yes
6175	6175	RPLP0	chr12:119777647-119782282	q1	q2	OK	927.626	1726.08	0.895888	2.61918	0.00035	0.00275035	yes
6502	6502	SKP2	chr05:36515974-36547101	q1	q2	OK	72.3874	40.7187	-0.830045	-2.31624	0.00035	0.00275035	yes
65061	65061	CDK15	chr02b:89477682-89569378	q1	q2	OK	2.46361	5.6058	1.18615	2.19332	0.00035	0.00275035	yes
6897	6897	TARS	chr05:34118985-34154736	q1	q2	OK	152.622	85.9808	-0.827878	-2.17242	0.00035	0.00275035	yes
7541	7541	ZBTB14	chr18:4245536-4250817	q1	q2	OK	11.3513	5.84696	-0.9571	-2.35218	0.00035	0.00275035	yes
80115	80115	BAIAP2L2	chr15:80014546-80045542	q1	q2	OK	1.29471	3.82446	1.56262	2.65773	0.00035	0.00275035	yes
80150	80150	ASRGL1	chr11:11773519-11806229	q1	q2	OK	30.7526	17.107	-0.846124	-2.14177	0.00035	0.00275035	yes
8345	8345	HIST1H2BH	chr06:26775279-26775704	q1	q2	OK	11.8249	36.2434	1.61589	4.94264	0.00035	0.00275035	yes
83461	83461	CDCA3	chr12:7141733-7143902	q1	q2	OK	71.5763	122.054	0.769971	2.5223	0.00035	0.00275035	yes
84626	84626	KRBA1	chr07:175782832-175802326	q1	q2	OK	2.43362	5.05347	1.05417	2.26485	0.00035	0.00275035	yes
8612	8612	PPAP2C	chr19:40852-53030	q1	q2	OK	4.09391	10.5254	1.36232	2.83889	0.00035	0.00275035	yes
91978	91978	TPGS1	chr19:248550-259588	q1	q2	OK	4.20576	13.11	1.64023	3.41167	0.00035	0.00275035	yes
94241	94241	TP53INP1	chr08:93257267-93272158	q1	q2	OK	4.21683	2.03372	-1.05204	-2.26884	0.00035	0.00275035	yes
967	967	CD63	chr12:53954637-53958858	q1	q2	OK	607.4	1089.16	0.842494	2.07441	0.00035	0.00275035	yes
10434	10434	LYPLA1	chr08:51814081-51866248	q1	q2	OK	72.9252	42.5767	-0.776353	-2.19595	0.0004	0.00306616	yes
10661	10661	KLF1	chr19:12601417-12604201	q1	q2	OK	1.69054	5.01051	1.56748	2.68187	0.0004	0.00306616	yes
11066	11066	SNRNP35	chr12:123163362-123172051	q1	q2	OK	11.6239	24.2757	1.06242	2.70626	0.0004	0.00306616	yes
11103	11103	KRR1	chr12:73826524-73857164	q1	q2	OK	23.1918	40.2261	0.794518	2.03402	0.0004	0.00306616	yes
11142	11142	PKIG	chr15:19835624-19873399	q1	q2	OK	76.4248	131.072	0.778251	2.49742	0.0004	0.00306616	yes
11199	11199	ANXA10	chr04:168220481-168320391	q1	q2	OK	31.4418	17.3115	-0.860953	-2.4033	0.0004	0.00306616	yes
11213	11213	IRAK3	chr12:64431256-64490075	q1	q2	OK	1.84357	0.856327	-1.10627	-2.17874	0.0004	0.00306616	yes
1186	1186	CLCN7	chr16:1426731-1455372	q1	q2	OK	28.9471	16.5297	-0.808357	-2.23407	0.0004	0.00306616	yes
132949	132949	AASDH	chr04:78198461-78242020	q1	q2	OK	7.78852	4.02599	-0.952006	-2.2187	0.0004	0.00306616	yes
138162	138162	C9orf116	chr09:108195307-108200066	q1	q2	OK	15.17	33.3536	1.13662	3.21122	0.0004	0.00306616	yes
158158	158158	RASEF	chr09:11885994-11963291	q1	q2	OK	2.53602	4.97347	0.971686	2.19799	0.0004	0.00306616	yes
162967	162967	ZNF320	chr19:47594310-47609968	q1	q2	OK	3.66345	1.80856	-1.01836	-2.18771	0.0004	0.00306616	yes
1820	1820	ARID3A	chr19:682942-723221	q1	q2	OK	7.96914	14.801	0.8932	2.21664	0.0004	0.00306616	yes
22828	22828	SCAF8	chr06:111091077-111191016	q1	q2	OK	20.3142	11.779	-0.786266	-2.14322	0.0004	0.00306616	yes
25953	25953	PNKD	chr02b:106434297-106436880	q1	q2	OK	57.0585	104.607	0.874464	3.00292	0.0004	0.00306616	yes
29967	29967	LRP12	chr08:103028792-103120504	q1	q2	OK	10.6302	5.64974	-0.911907	-2.12291	0.0004	0.00306616	yes
4043	4043	LRPAP1	chr04:3783521-3802708	q1	q2	OK	151.851	267.544	0.81712	2.52089	0.0004	0.00306616	yes
4236	4236	MFAP1	chr14:20128504-20149996	q1	q2	OK	39.9391	71.3086	0.836274	2.48512	0.0004	0.00306616	yes
460	460	ASTN1	chr01:189874780-190181073	q1	q2	OK	5.28068	2.7463	-0.943234	-2.14922	0.0004	0.00306616	yes
4701	4701	NDUFA7	chr19:8302279-8312129	q1	q2	OK	158.586	274.252	0.790239	3.20343	0.0004	0.00306616	yes
54619	54619	CCNJ	chr10:91374844-91392536	q1	q2	OK	18.5157	10.5389	-0.813026	-2.15364	0.0004	0.00306616	yes
54914	54914	FOCAD	chr09:47965436-48268604	q1	q2	OK	20.3382	11.561	-0.81492	-2.19223	0.0004	0.00306616	yes
55281	55281	TMEM140	chr07:161030288-161048843	q1	q2	OK	9.70369	4.00994	-1.27495	-2.62892	0.0004	0.00306616	yes
55683	55683	KANSL3	chr02a:92316828-92365257	q1	q2	OK	13.1571	7.54227	-0.802771	-2.09809	0.0004	0.00306616	yes
558	558	AXL	chr19:36642111-36687333	q1	q2	OK	23.3041	12.614	-0.885562	-2.08189	0.0004	0.00306616	yes
57563	57563	KLHL8	chr04:85488360-85521384	q1	q2	OK	3.20792	1.37835	-1.2187	-2.34608	0.0004	0.00306616	yes
590	590	BCHE	chr03:69689888-69758405	q1	q2	OK	10.0564	4.86156	-1.04862	-2.39475	0.0004	0.00306616	yes
7596	7596	ZNF45	chr19:38746153-38767396	q1	q2	OK	10.1352	5.55316	-0.867986	-2.12762	0.0004	0.00306616	yes
7849	7849	PAX8	chr02a:108199492-108262310	q1	q2	OK	1.86337	0.646881	-1.52634	-2.09165	0.0004	0.00306616	yes
79973	79973	ZNF442	chr19:12159636-12168207	q1	q2	OK	4.65562	1.9667	-1.24319	-2.38321	0.0004	0.00306616	yes
80194	80194	TMEM134	chr11:6836847-6842658	q1	q2	OK	50.9425	88.8543	0.80257	2.03291	0.0004	0.00306616	yes
8325	8325	FZD8	chr10:35862413-35865770	q1	q2	OK	1.3075	3.21271	1.29697	2.29784	0.0004	0.00306616	yes
84152	84152	PPP1R1B	chr17:47436980-47447148	q1	q2	OK	18.28	34.855	0.931096	2.17304	0.0004	0.00306616	yes
84153	84153	RNASEH2C	chr11:8609276-8619855	q1	q2	OK	21.6239	45.7486	1.0811	2.26333	0.0004	0.00306616	yes
84457	84457	PHYHIPL	chr10:73393772-73456240	q1	q2	OK	4.27182	1.43791	-1.57088	-2.65979	0.0004	0.00306616	yes
847	847	CAT	chr11:31244990-31281108	q1	q2	OK	18.971	10.2852	-0.883219	-2.26616	0.0004	0.00306616	yes
8767	8767	RIPK2	chr08:88063053-88100317	q1	q2	OK	23.1792	13.1005	-0.82321	-2.22827	0.0004	0.00306616	yes
9482	9482	STX8	chr17:9188748-9519370	q1	q2	OK	24.0577	46.81	0.960318	2.83206	0.0004	0.00306616	yes
9712	9712	USP6NL	chr10:11467630-11620441	q1	q2	OK	17.7851	9.93297	-0.840376	-2.10454	0.0004	0.00306616	yes
10217	10217	CTDSPL	chr03:93423042-93460210	q1	q2	OK	2.7379	5.5818	1.02766	2.14048	0.00045	0.00334427	yes
1063	1063	CENPF	chr01:151359965-151419694	q1	q2	OK	26.3508	46.1734	0.809217	2.1297	0.00045	0.00334427	yes
10695	10695	CNPY3	chr06:43823528-43834212	q1	q2	OK	51.9498	88.5015	0.768583	2.30243	0.00045	0.00334427	yes
10927	10927	SPIN1	chr09:6713342-6798205	q1	q2	OK	35.1566	21.1055	-0.736177	-2.02203	0.00045	0.00334427	yes
133690	133690	CAPSL	chr05:36251514-36288881	q1	q2	OK	1.67128	6.65546	1.99359	3.26862	0.00045	0.00334427	yes
1716	1716	DGUOK	chr02a:74960667-74996411	q1	q2	OK	32.0562	57.7715	0.849754	2.05982	0.00045	0.00334427	yes
2043	2043	EPHA4	chr02b:109706650-109854474	q1	q2	OK	8.5607	4.50868	-0.925024	-2.19829	0.00045	0.00334427	yes
2178	2178	FANCE	chr06:36259036-36271017	q1	q2	OK	5.16688	10.1993	0.981099	2.31771	0.00045	0.00334427	yes
2193	2193	FARSA	chr19:12643202-12654200	q1	q2	OK	84.0283	143.364	0.770734	2.32244	0.00045	0.00334427	yes
22908	22908	SACM1L	chr03:101344532-101400528	q1	q2	OK	32.6688	19.0965	-0.774603	-2.13895	0.00045	0.00334427	yes
23261	23261	CAMTA1	chr01:5899808-6864263	q1	q2	OK	93.3936	179.573	0.943178	2.03776	0.00045	0.00334427	yes
23383	23383	MAU2	chr19:19115604-19152060	q1	q2	OK	26.208	15.2977	-0.776696	-2.13056	0.00045	0.00334427	yes
2534	2534	FYN	chr06:155819140-156028622	q1	q2	OK	38.6119	22.9555	-0.750204	-1.97678	0.00045	0.00334427	yes
25897	25897	RNF19A	chr08:98742933-98797408	q1	q2	OK	8.82414	4.78415	-0.883194	-2.05617	0.00045	0.00334427	yes
26499	26499	PLEK2	chr14:129320382-129347232	q1	q2	OK	0.259006	4.99083	4.26822	4.65456	0.00045	0.00334427	yes
26985	26985	AP3M1	chr10:58152724-58184382	q1	q2	OK	38.9672	22.4086	-0.798208	-2.18701	0.00045	0.00334427	yes
27010	27010	TPK1	chr07:173893015-174328727	q1	q2	OK	6.59269	2.75912	-1.25666	-2.50159	0.00045	0.00334427	yes
3024	3024	HIST1H1A	chr06:26545627-26546404	q1	q2	OK	97.5565	170.695	0.80711	2.79491	0.00045	0.00334427	yes
346171	346171	ZFP57	chr06:30073560-30078172	q1	q2	OK	9.17275	17.1402	0.901959	2.28946	0.00045	0.00334427	yes
391356	391356	PTRHD1	chr02a:25087221-25106814	q1	q2	OK	40.7452	107.195	1.39553	3.50121	0.00045	0.00334427	yes
398	398	ARHGDIG	chr16:264332-265592	q1	q2	OK	3.62949	11.4478	1.65723	3.13271	0.00045	0.00334427	yes
4122	4122	MAN2A2	chr14:68884835-68902952	q1	q2	OK	5.15671	2.72069	-0.922477	-2.1454	0.00045	0.00334427	yes
4502	4502	MT2A	chr16:40678836-40679703	q1	q2	OK	49.7219	110.84	1.15652	5.43808	0.00045	0.00334427	yes
51029	51029	DESI2	chr01:220578577-220641813	q1	q2	OK	25.8057	15.3386	-0.750519	-2.0955	0.00045	0.00334427	yes
51639	51639	SF3B14	chr02a:24339172-24347675	q1	q2	OK	110.272	190.356	0.787629	2.79846	0.00045	0.00334427	yes
51647	51647	FAM96B	chr16:51094685-51097052	q1	q2	OK	109.74	188.83	0.782992	2.89996	0.00045	0.00334427	yes
5354	5354	PLP1	chrX:97394770-97411253	q1	q2	OK	31.297	17.622	-0.828645	-2.09321	0.00045	0.00334427	yes
5440	5440	POLR2K	chr08:98643249-98645759	q1	q2	OK	104.27	180.302	0.790092	2.73037	0.00045	0.00334427	yes
55254	55254	TMEM39A	chr03:157471799-157509250	q1	q2	OK	15.4454	8.88962	-0.796986	-2.10032	0.00045	0.00334427	yes
5565	5565	PRKAB2	chr01:121581458-121600449	q1	q2	OK	8.41096	4.64938	-0.855231	-2.15023	0.00045	0.00334427	yes
55810	55810	FOXJ2	chr12:8544583-8569185	q1	q2	OK	3.55391	1.70165	-1.06247	-2.24712	0.00045	0.00334427	yes
5686	5686	PSMA5	chr01:110025945-110054561	q1	q2	OK	59.0726	105.835	0.841251	2.18985	0.00045	0.00334427	yes
57205	57205	ATP10D	chr04:47389571-47505183	q1	q2	OK	7.96968	4.21988	-0.917321	-2.19805	0.00045	0.00334427	yes
64418	64418	TMEM168	chr07:137879553-137905243	q1	q2	OK	10.2344	5.41241	-0.919087	-2.215	0.00045	0.00334427	yes
65990	65990	FAM173A	chr16:706256-711127	q1	q2	OK	14.4798	36.1172	1.31865	3.58566	0.00045	0.00334427	yes
6785	6785	ELOVL4	chr06:78044653-78077874	q1	q2	OK	13.9016	7.46467	-0.897096	-2.28033	0.00045	0.00334427	yes
7010	7010	TEK	chr09:54443770-54565750	q1	q2	OK	6.41171	3.03001	-1.08139	-2.30998	0.00045	0.00334427	yes
7162	7162	TPBG	chr06:80444404-80447185	q1	q2	OK	24.6759	13.5856	-0.861026	-2.27889	0.00045	0.00334427	yes
730087	730087	ZNF726	chr19:22012639-22036230	q1	q2	OK	15.727	8.48705	-0.88991	-2.23587	0.00045	0.00334427	yes
7392	7392	USF2	chr19:30830947-30841189	q1	q2	OK	6.9465	14.69	1.08047	2.16853	0.00045	0.00334427	yes
796	796	CALCA	chr11:51310658-51316292	q1	q2	OK	2.25394	0.178418	-3.65911	-3.93997	0.00045	0.00334427	yes
84063	84063	KIRREL2	chr19:31402677-31414274	q1	q2	OK	2.42435	0.759878	-1.67376	-2.34697	0.00045	0.00334427	yes
84188	84188	FAR1	chr11:52480604-52545600	q1	q2	OK	25.9032	15.0043	-0.787755	-2.14115	0.00045	0.00334427	yes
84294	84294	UTP23	chr08:115726672-115735376	q1	q2	OK	5.44111	10.0789	0.889368	2.16136	0.00045	0.00334427	yes
84549	84549	MAK16	chr08:33521429-33535091	q1	q2	OK	22.9108	42.1242	0.878619	2.57944	0.00045	0.00334427	yes
8455	8455	ATRN	chr15:36321684-36499680	q1	q2	OK	10.2162	5.54768	-0.88091	-2.18285	0.00045	0.00334427	yes
926	926	CD8B	chr02a:89385897-89429119	q1	q2	OK	0.703956	3.02259	2.10223	2.02332	0.00045	0.00334427	yes
92840	92840	REEP6	chr19:1267897-1275292	q1	q2	OK	16.2854	29.421	0.85327	2.3268	0.00045	0.00334427	yes
9633	9633	MTL5	chr11:5769737-5788787	q1	q2	OK	0.493244	1.59797	1.69587	2.46911	0.00045	0.00334427	yes
9965	9965	FGF19	chr11:4854249-4860496	q1	q2	OK	20.0366	10.7694	-0.895701	-2.33378	0.00045	0.00334427	yes
10591	10591	DNPH1	chr06:44130149-44134314	q1	q2	OK	19.396	38.5935	0.992598	2.83401	0.0005	0.0036317	yes
1192	1192	CLIC1	chr06:32511163-32517452	q1	q2	OK	218.391	372.995	0.772242	2.43724	0.0005	0.0036317	yes
123016	123016	TTC8	chr14:151161745-151215694	q1	q2	OK	12.9294	6.43807	-1.00595	-2.39626	0.0005	0.0036317	yes
140597	140597	TCEAL2	chrX:96046720-96048790	q1	q2	OK	4.08846	9.61161	1.23322	2.52317	0.0005	0.0036317	yes
1848	1848	DUSP6	chr12:88267413-88271856	q1	q2	OK	83.5849	47.4088	-0.81809	-2.01473	0.0005	0.0036317	yes
22818	22818	COPZ1	chr12:52516553-52544567	q1	q2	OK	51.7711	88.6489	0.775955	2.0591	0.0005	0.0036317	yes
22911	22911	WDR47	chr01:109566064-109636941	q1	q2	OK	4.09091	1.80692	-1.17889	-2.36767	0.0005	0.0036317	yes
23046	23046	KIF21B	chr01:165237738-165292355	q1	q2	OK	2.79363	1.51248	-0.885227	-2.01362	0.0005	0.0036317	yes
23395	23395	LARS2	chr03:101043312-101200172	q1	q2	OK	42.6113	24.1144	-0.821344	-2.22628	0.0005	0.0036317	yes
23660	23660	ZKSCAN5	chr07:124633855-124664627	q1	q2	OK	11.5098	6.43971	-0.837794	-2.16917	0.0005	0.0036317	yes
253943	253943	YTHDF3	chr08:61013630-61056089	q1	q2	OK	28.6575	16.713	-0.777949	-2.07418	0.0005	0.0036317	yes
2548	2548	GAA	chr17:73668017-73687672	q1	q2	OK	45.5402	26.9146	-0.758753	-2.10823	0.0005	0.0036317	yes
27101	27101	CACYBP	chr01:192015081-192027420	q1	q2	OK	174.486	302.497	0.793812	2.03978	0.0005	0.0036317	yes
286151	286151	FBXO43	chr08:98624460-98636665	q1	q2	OK	2.4893	0.916485	-1.44156	-2.38261	0.0005	0.0036317	yes
317649	317649	EIF4E3	chr03:127887709-127936699	q1	q2	OK	3.96424	2.04819	-0.952699	-2.12692	0.0005	0.0036317	yes
3212	3212	HOXB2	chr17:44892192-44894593	q1	q2	OK	4.32042	1.35714	-1.6706	-2.57162	0.0005	0.0036317	yes
328	328	APEX1	chr14:81487599-81490100	q1	q2	OK	220.16	367.634	0.739716	2.29007	0.0005	0.0036317	yes
333	333	APLP1	chr19:31415696-31427859	q1	q2	OK	16.8507	9.07899	-0.892201	-2.22651	0.0005	0.0036317	yes
348262	348262	FAM195B	chr17:75346956-75357909	q1	q2	OK	47.4724	82.5345	0.797909	2.50696	0.0005	0.0036317	yes
379	379	ARL4D	chr17:51170730-51172203	q1	q2	OK	37.5281	65.3834	0.800953	2.37372	0.0005	0.0036317	yes
4015	4015	LOX	chr05:119579211-119594461	q1	q2	OK	1.29462	0.468522	-1.46634	-2.25311	0.0005	0.0036317	yes
4724	4724	NDUFS4	chr05:54356764-54473046	q1	q2	OK	281.15	498.035	0.824904	3.17834	0.0005	0.0036317	yes
51018	51018	RRP15	chr01:147655968-147706697	q1	q2	OK	2.41102	4.45842	0.886892	2.07545	0.0005	0.0036317	yes
51053	51053	GMNN	chr06:25257471-25268427	q1	q2	OK	71.3832	121.094	0.762469	2.49955	0.0005	0.0036317	yes
51177	51177	PLEKHO1	chr01:124107349-124116863	q1	q2	OK	44.0297	75.0807	0.769966	2.36933	0.0005	0.0036317	yes
54830	54830	NUP62CL	chrX:101021322-101068330	q1	q2	OK	25.6715	13.7104	-0.9049	-2.44543	0.0005	0.0036317	yes
55621	55621	TRMT1	chr19:12833880-12846668	q1	q2	OK	33.1078	57.2217	0.789391	2.07429	0.0005	0.0036317	yes
55631	55631	LRRC40	chr01:69579821-69643734	q1	q2	OK	21.5317	12.3966	-0.796517	-2.15942	0.0005	0.0036317	yes
55723	55723	ASF1B	chr19:13868492-13883916	q1	q2	OK	23.6154	41.6501	0.818593	2.37085	0.0005	0.0036317	yes
56005	56005	C19orf10	chr19:4683269-4694379	q1	q2	OK	70.3779	119.89	0.768511	2.54907	0.0005	0.0036317	yes
57452	57452	GALNTL1	chr14:131217135-131352445	q1	q2	OK	5.26697	2.64744	-0.992378	-2.13486	0.0005	0.0036317	yes
57634	57634	EP400	chr12:132170997-132307101	q1	q2	OK	1.12359	2.18104	0.956901	2.10547	0.0005	0.0036317	yes
6430	6430	SRSF5	chr14:131768084-131772984	q1	q2	OK	107.062	179.242	0.743469	1.96115	0.0005	0.0036317	yes
7046	7046	TGFBR1	chr09:70645523-70695247	q1	q2	OK	19.4476	11.2166	-0.793961	-2.1584	0.0005	0.0036317	yes
83786	83786	FRMD8	chr11:10424029-10449655	q1	q2	OK	10.107	5.52346	-0.871712	-2.14404	0.0005	0.0036317	yes
8668	8668	EIF3I	chr01:31068274-31078291	q1	q2	OK	207.161	349.982	0.756526	2.36949	0.0005	0.0036317	yes
89781	89781	HPS4	chr15:68211219-68244104	q1	q2	OK	17.4388	9.97691	-0.805634	-2.15086	0.0005	0.0036317	yes
90	90	ACVR1	chr02b:44357321-44498108	q1	q2	OK	14.7449	7.82561	-0.913943	-2.12482	0.0005	0.0036317	yes
1072	1072	CFL1	chr11:8505028-8508384	q1	q2	OK	768.79	1393.46	0.85801	2.57215	0.00055	0.00388153	yes
114971	114971	PTPMT1	chr11:18272574-18279816	q1	q2	OK	97.0331	164.352	0.760243	2.609	0.00055	0.00388153	yes
118460	118460	EXOSC6	chr16:54303499-54304390	q1	q2	OK	34.5304	62.5833	0.857909	2.69893	0.00055	0.00388153	yes
121793	121793	TEX29	chr13:92638785-92664114	q1	q2	OK	0.715593	9.98246	3.80218	4.9156	0.00055	0.00388153	yes
129881	129881	CCDC173	chr02b:56460824-56524197	q1	q2	OK	2.09889	5.12304	1.28737	2.40203	0.00055	0.00388153	yes
1346	1346	COX7A1	chr19:31714987-31716937	q1	q2	OK	8.64204	19.843	1.19919	2.89653	0.00055	0.00388153	yes
146664	146664	MGAT5B	chr17:70330775-70453185	q1	q2	OK	2.67449	1.08451	-1.30223	-2.34426	0.00055	0.00388153	yes
150465	150465	TTL	chr02a:107458544-107503976	q1	q2	OK	10.4474	5.98088	-0.804721	-2.0891	0.00055	0.00388153	yes
153129	153129	SLC38A9	chr05:56429249-56517003	q1	q2	OK	39.495	23.4999	-0.749015	-2.14563	0.00055	0.00388153	yes
1910	1910	EDNRB	chr13:58934924-58958723	q1	q2	OK	8.22258	4.207	-0.966798	-2.13513	0.00055	0.00388153	yes
23005	23005	MAPKBP1	chr14:18144646-18198194	q1	q2	OK	4.6534	2.48488	-0.905111	-2.10877	0.00055	0.00388153	yes
23217	23217	ZFR2	chr19:3809568-3829336	q1	q2	OK	19.9634	42.6504	1.0952	3.40045	0.00055	0.00388153	yes
23683	23683	PRKD3	chr02a:37750305-37820317	q1	q2	OK	13.0071	7.39085	-0.815485	-2.15733	0.00055	0.00388153	yes
29101	29101	SSU72	chr01:595583-630471	q1	q2	OK	136.499	233.499	0.774531	2.46278	0.00055	0.00388153	yes
29844	29844	TFPT	chr19:48906610-48915125	q1	q2	OK	7.44131	16.515	1.15015	2.6909	0.00055	0.00388153	yes
30851	30851	TAX1BP3	chr17:3473186-3505881	q1	q2	OK	83.8873	147.012	0.80941	1.99341	0.00055	0.00388153	yes
3094	3094	HINT1	chr05:128658590-128664625	q1	q2	OK	335.073	581.822	0.796101	3.23324	0.00055	0.00388153	yes
3151	3151	HMGN2	chr01:25132092-25136338	q1	q2	OK	622.597	1159.83	0.897545	2.34943	0.00055	0.00388153	yes
404217	404217	CTXN1	chr19:7936867-7937345	q1	q2	OK	8.9066	24.5956	1.46545	3.95949	0.00055	0.00388153	yes
412	412	STS	chrX:6162829-6286151	q1	q2	OK	2.62727	1.27457	-1.04355	-2.13964	0.00055	0.00388153	yes
4218	4218	RAB8A	chr19:15767742-15790334	q1	q2	OK	51.409	85.9484	0.741448	2.18336	0.00055	0.00388153	yes
4705	4705	NDUFA10	chr02b:128742128-128807570	q1	q2	OK	89.8282	152.144	0.760202	2.37954	0.00055	0.00388153	yes
4861	4861	NPAS1	chr19:41938330-41961249	q1	q2	OK	2.00359	4.88567	1.28597	2.38962	0.00055	0.00388153	yes
50484	50484	RRM2B	chr08:100690335-100727592	q1	q2	OK	8.41343	4.50575	-0.900925	-2.08825	0.00055	0.00388153	yes
5051	5051	PAFAH2	chr01:24595404-24627400	q1	q2	OK	2.22605	4.7081	1.08066	2.24542	0.00055	0.00388153	yes
51077	51077	FCF1	chr14:136811048-136831619	q1	q2	OK	8.78447	4.51591	-0.95994	-2.16252	0.00055	0.00388153	yes
51164	51164	DCTN4	chr05:148600408-148647105	q1	q2	OK	29.1901	16.9607	-0.783279	-2.13285	0.00055	0.00388153	yes
51194	51194	IPO11	chr05:60221187-60443541	q1	q2	OK	38.6205	21.8098	-0.824393	-2.14706	0.00055	0.00388153	yes
51477	51477	ISYNA1	chr19:18165422-18168694	q1	q2	OK	97.9419	165.04	0.752819	2.27845	0.00055	0.00388153	yes
54621	54621	VSIG10	chr12:117544381-117593318	q1	q2	OK	15.2865	8.84536	-0.789263	-2.11004	0.00055	0.00388153	yes
55681	55681	SCYL2	chr12:99605172-99659571	q1	q2	OK	14.7078	8.44516	-0.800387	-2.11228	0.00055	0.00388153	yes
55761	55761	TTC17	chr11:22411408-22551703	q1	q2	OK	28.8067	16.8641	-0.772445	-2.13411	0.00055	0.00388153	yes
55861	55861	DBNDD2	chr15:19037439-19041383	q1	q2	OK	13.9319	25.1276	0.850876	2.2826	0.00055	0.00388153	yes
5605	5605	MAP2K2	chr19:4094233-4130069	q1	q2	OK	91.6084	155.486	0.763231	2.31452	0.00055	0.00388153	yes
57449	57449	PLEKHG5	chr01:5575343-5635468	q1	q2	OK	5.0917	9.54809	0.907065	2.10946	0.00055	0.00388153	yes
586	586	BCAT1	chr12:25693275-25834030	q1	q2	OK	30.0278	17.6987	-0.762653	-2.06513	0.00055	0.00388153	yes
6091	6091	ROBO1	chr03:194511412-194917774	q1	q2	OK	10.942	6.02287	-0.86135	-2.18605	0.00055	0.00388153	yes
63922	63922	CHTF18	chr16:774319-783478	q1	q2	OK	17.3158	29.7777	0.782143	2.19824	0.00055	0.00388153	yes
65999	65999	LRRC61	chr07:175967668-175981701	q1	q2	OK	8.32688	16.475	0.984433	2.30715	0.00055	0.00388153	yes
7139	7139	TNNT2	chr01:164890908-164909515	q1	q2	OK	0.699002	3.76558	2.4295	3.18693	0.00055	0.00388153	yes
78988	78988	MRP63	chr13:1567564-1595772	q1	q2	OK	25.3204	54.7811	1.11338	2.11039	0.00055	0.00388153	yes
80014	80014	WWC2	chr04:183391908-183613574	q1	q2	OK	14.1897	8.1176	-0.805715	-2.10527	0.00055	0.00388153	yes
80095	80095	ZNF606	chr19:50795462-50820528	q1	q2	OK	10.1885	5.67256	-0.844873	-2.09099	0.00055	0.00388153	yes
84140	84140	FAM161A	chr02a:62739243-62770790	q1	q2	OK	8.31618	14.4806	0.800126	2.06719	0.00055	0.00388153	yes
84628	84628	NTNG2	chr09:104760430-104842448	q1	q2	OK	2.46039	0.927203	-1.40793	-2.31791	0.00055	0.00388153	yes
84885	84885	ZDHHC12	chr09:100990214-100993386	q1	q2	OK	38.7293	67.7741	0.807309	2.51905	0.00055	0.00388153	yes
84976	84976	DISP1	chr01:142780024-142987103	q1	q2	OK	14.5064	8.17556	-0.827301	-2.18424	0.00055	0.00388153	yes
8761	8761	PABPC4	chr01:38586575-38602368	q1	q2	OK	15.4365	26.1583	0.760925	2.11548	0.00055	0.00388153	yes
9962	9962	SLC23A2	chr15:37724449-37887182	q1	q2	OK	7.93269	4.32969	-0.873544	-2.11708	0.00055	0.00388153	yes
11140	11140	CDC37	chr19:10229108-10241191	q1	q2	OK	126.247	215.89	0.774054	2.34607	0.0006	0.00416684	yes
118472	118472	ZNF511	chr10:129299897-129304393	q1	q2	OK	63.6197	107.774	0.760463	2.4561	0.0006	0.00416684	yes
128239	128239	IQGAP3	chr01:130716250-130761348	q1	q2	OK	2.93588	5.40189	0.879673	2.03836	0.0006	0.00416684	yes
146439	146439	CCDC64B	chr16:3876276-3883894	q1	q2	OK	1.49721	4.41251	1.55933	2.66735	0.0006	0.00416684	yes
22927	22927	HABP4	chr09:1019371-1060164	q1	q2	OK	41.6766	69.0172	0.727719	2.10724	0.0006	0.00416684	yes
23399	23399	CTDNEP1	chr17:7143500-7151256	q1	q2	OK	26.4616	45.5112	0.782322	2.29813	0.0006	0.00416684	yes
27	27	ABL2	chr01:187736869-187864271	q1	q2	OK	1.08049	2.08898	0.951115	2.01916	0.0006	0.00416684	yes
2824	2824	GPM6B	chrX:12913549-12957920	q1	q2	OK	19.0339	9.95958	-0.934417	-2.36828	0.0006	0.00416684	yes
282890	282890	ZNF311	chr06:29392118-29402766	q1	q2	OK	6.77277	3.31596	-1.03032	-2.23541	0.0006	0.00416684	yes
3727	3727	JUND	chr19:17992368-17994048	q1	q2	OK	26.3074	46.3207	0.816189	2.30599	0.0006	0.00416684	yes
4493	4493	MT1E	chr16:40695654-40697017	q1	q2	OK	118.206	58.3921	-1.01746	-4.16333	0.0006	0.00416684	yes
5122	5122	PCSK1	chr05:93173329-93215902	q1	q2	OK	4.39522	2.09073	-1.07193	-2.15124	0.0006	0.00416684	yes
51307	51307	FAM53C	chr05:135847091-135856241	q1	q2	OK	37.6848	21.7294	-0.794335	-2.11488	0.0006	0.00416684	yes
5174	5174	PDZK1	chr01:123250997-123285678	q1	q2	OK	10.546	20.073	0.928555	2.26648	0.0006	0.00416684	yes
55293	55293	UEVLD	chr11:47560400-47630525	q1	q2	OK	8.46992	4.26954	-0.988268	-2.19771	0.0006	0.00416684	yes
57129	57129	MRPL47	chr03:84577964-84594079	q1	q2	OK	93.5395	155.353	0.731906	2.37602	0.0006	0.00416684	yes
5747	5747	PTK2	chr08:139634297-139918405	q1	q2	OK	59.5297	34.9776	-0.767179	-2.05697	0.0006	0.00416684	yes
57689	57689	LRRC4C	chr11:25520278-25723957	q1	q2	OK	4.61054	1.86134	-1.30859	-2.41267	0.0006	0.00416684	yes
5813	5813	PURA	chr05:137660491-137665791	q1	q2	OK	2.30204	4.47629	0.959391	2.11464	0.0006	0.00416684	yes
5937	5937	RBMS1	chr02b:46845649-47062203	q1	q2	OK	14.1674	24.0496	0.763435	2.09667	0.0006	0.00416684	yes
5976	5976	UPF1	chr19:18605282-18644074	q1	q2	OK	35.2112	20.6201	-0.77198	-2.07641	0.0006	0.00416684	yes
64399	64399	HHIP	chr04:144413439-144506516	q1	q2	OK	1.84071	0.647736	-1.50678	-2.32492	0.0006	0.00416684	yes
79573	79573	TTC13	chr01:206584867-206660389	q1	q2	OK	11.8896	6.63645	-0.841216	-2.09639	0.0006	0.00416684	yes
81853	81853	TMEM14B	chr06:10910089-10920429	q1	q2	OK	279.185	471.717	0.756699	1.97079	0.0006	0.00416684	yes
84263	84263	HSDL2	chr09:84161166-84242524	q1	q2	OK	18.1711	31.3336	0.786069	2.05892	0.0006	0.00416684	yes
9262	9262	STK17B	chr02b:83580685-83616347	q1	q2	OK	2.38504	0.894679	-1.41457	-2.26236	0.0006	0.00416684	yes
9486	9486	CHST10	chr02a:95680588-95705585	q1	q2	OK	14.0795	7.44397	-0.919453	-2.24681	0.0006	0.00416684	yes
9997	9997	SCO2	chr15:92380325-92386349	q1	q2	OK	30.8207	54.6026	0.825067	2.23598	0.0006	0.00416684	yes
10370	10370	CITED2	chr06:127671856-127673821	q1	q2	OK	74.0561	43.245	-0.776086	-2.28938	0.00065	0.00444817	yes
126731	126731	CCSAP	chr01:204946273-204968915	q1	q2	OK	2.78355	1.21378	-1.19742	-2.31159	0.00065	0.00444817	yes
140809	140809	SRXN1	chr15:33416445-33423189	q1	q2	OK	22.4077	12.9332	-0.792924	-2.14734	0.00065	0.00444817	yes
1491	1491	CTH	chr01:69906591-69933399	q1	q2	OK	60.9221	36.5175	-0.738377	-2.19154	0.00065	0.00444817	yes
166	166	AES	chr19:2933453-2941831	q1	q2	OK	6.76613	13.4655	0.992862	1.97053	0.00065	0.00444817	yes
26033	26033	ATRNL1	chr10:110793422-111679473	q1	q2	OK	3.58216	1.9563	-0.872701	-2.02504	0.00065	0.00444817	yes
342945	342945	ZSCAN22	chr19:50481046-50499305	q1	q2	OK	6.25091	3.3073	-0.918411	-2.10096	0.00065	0.00444817	yes
3930	3930	LBR	chr01:140405360-140432547	q1	q2	OK	59.6092	35.2925	-0.756174	-2.08503	0.00065	0.00444817	yes
4141	4141	MARS	chr12:55759482-55787555	q1	q2	OK	228.983	133.158	-0.782106	-2.06582	0.00065	0.00444817	yes
4192	4192	MDK	chr11:19495289-19497469	q1	q2	OK	1037.84	1818.87	0.809449	1.95208	0.00065	0.00444817	yes
4897	4897	NRCAM	chr07:133218950-133524225	q1	q2	OK	4.63181	2.33098	-0.990639	-2.14216	0.00065	0.00444817	yes
5307	5307	PITX1	chr05:132529443-132535875	q1	q2	OK	0.251904	1.60922	2.67541	2.96198	0.00065	0.00444817	yes
55007	55007	FAM118A	chr15:87321498-87353978	q1	q2	OK	15.5255	8.88841	-0.804646	-1.9341	0.00065	0.00444817	yes
5589	5589	PRKCSH	chr19:11244024-11259249	q1	q2	OK	64.607	108.626	0.749608	2.21044	0.00065	0.00444817	yes
56474	56474	CTPS2	chrX:15815142-15925118	q1	q2	OK	24.9803	14.6051	-0.774323	-2.0612	0.00065	0.00444817	yes
64145	64145	ZFYVE20	chr03:146780451-146808536	q1	q2	OK	11.2494	6.51688	-0.787588	-2.0717	0.00065	0.00444817	yes
64417	64417	C5orf28	chr05:44100587-44142488	q1	q2	OK	2.1381	0.666589	-1.68146	-2.5107	0.00065	0.00444817	yes
645	645	BLVRB	chr19:35794804-35816787	q1	q2	OK	106.349	179.326	0.753775	2.61124	0.00065	0.00444817	yes
6782	6782	HSPA13	chr07:33162160-33174211	q1	q2	OK	13.5569	7.55266	-0.843969	-2.17017	0.00065	0.00444817	yes
7158	7158	TP53BP1	chr14:19786162-19893033	q1	q2	OK	38.7625	23.2469	-0.737622	-1.95244	0.00065	0.00444817	yes
79001	79001	VKORC1	chr16:28962496-28966470	q1	q2	OK	65.5177	111.528	0.767451	2.65608	0.00065	0.00444817	yes
794	794	CALB2	chr16:55465515-55552373	q1	q2	OK	6.7167	14.2472	1.08485	2.02105	0.00065	0.00444817	yes
83594	83594	NUDT12	chr05:100676513-100690305	q1	q2	OK	8.68732	4.50519	-0.947324	-2.19578	0.00065	0.00444817	yes
8667	8667	EIF3H	chr08:115604411-115712511	q1	q2	OK	103.866	172.738	0.733858	2.3266	0.00065	0.00444817	yes
9636	9636	ISG15	chr01:118335-119492	q1	q2	OK	30.5005	58.2904	0.934424	2.99172	0.00065	0.00444817	yes
9516	9516	LITAF	chr16:11549950-11558976	q1	q2	OK	83.5173	50.4401	-0.727505	-2.10869	0.00065	0.00444818	yes
1081	1081	CGA	chr06:85104193-85120358	q1	q2	OK	0.955443	5.60893	2.55348	3.59404	0.0007	0.00472142	yes
11069	11069	RAPGEF4	chr02b:59651684-59961060	q1	q2	OK	3.17612	1.4095	-1.17208	-2.21784	0.0007	0.00472142	yes
11284	11284	PNKP	chr19:44788973-44795368	q1	q2	OK	19.6146	33.8128	0.785638	2.23477	0.0007	0.00472142	yes
2115	2115	ETV1	chr07:89457831-89557553	q1	q2	OK	14.0384	8.33781	-0.751633	-2.04733	0.0007	0.00472142	yes
259282	259282	BOD1L1	chr04:12845334-12904491	q1	q2	OK	12.989	21.8615	0.751098	1.98469	0.0007	0.00472142	yes
26156	26156	RSL1D1	chr16:11835850-11853370	q1	q2	OK	26.2924	43.8593	0.738238	2.06106	0.0007	0.00472142	yes
29080	29080	CCDC59	chr12:80758770-80765302	q1	q2	OK	25.6198	43.4773	0.763005	2.17408	0.0007	0.00472142	yes
3015	3015	H2AFZ	chr04:98662429-98664699	q1	q2	OK	1423.1	2615.78	0.878202	2.6372	0.0007	0.00472142	yes
4838	4838	NODAL	chr10:61922653-61933746	q1	q2	OK	15.5541	30.1607	0.955371	2.16811	0.0007	0.00472142	yes
4853	4853	NOTCH2	chr01:120721621-120880624	q1	q2	OK	6.04517	3.40609	-0.827665	-2.07427	0.0007	0.00472142	yes
4905	4905	NSF	chr17:53869470-54031285	q1	q2	OK	22.8561	13.2847	-0.782813	-2.12824	0.0007	0.00472142	yes
53635	53635	PTOV1	chr19:44779248-44788564	q1	q2	OK	120.913	202.082	0.740971	2.21607	0.0007	0.00472142	yes
55086	55086	CXorf57	chrX:100472176-100547810	q1	q2	OK	1.75626	0.606231	-1.53457	-2.39516	0.0007	0.00472142	yes
55647	55647	RAB20	chr13:91926170-91962653	q1	q2	OK	6.3406	12.5306	0.982763	2.27054	0.0007	0.00472142	yes
56660	56660	KCNK12	chr02a:48247513-48298241	q1	q2	OK	0.540055	3.11315	2.5272	3.20158	0.0007	0.00472142	yes
60490	60490	PPCDC	chr14:52163150-52187469	q1	q2	OK	20.2924	34.9586	0.78471	2.18842	0.0007	0.00472142	yes
6187	6187	RPS2	chr16:1933015-1935580	q1	q2	OK	1885.94	3627.98	0.943884	2.70508	0.0007	0.00472142	yes
622	622	BDH1	chr03:527904-572440	q1	q2	OK	7.34681	14.1835	0.949026	1.9286	0.0007	0.00472142	yes
64784	64784	CRTC3	chr14:68495361-68612399	q1	q2	OK	7.48152	4.05214	-0.884647	-2.03145	0.0007	0.00472142	yes
7798	7798	LUZP1	chr01:21722517-21811286	q1	q2	OK	7.93852	13.4827	0.764169	1.99812	0.0007	0.00472142	yes
79042	79042	TSEN34	chr19:49000836-49003884	q1	q2	OK	26.6286	44.9084	0.75401	2.18415	0.0007	0.00472142	yes
79591	79591	C10orf76	chr10:97373452-97597348	q1	q2	OK	16.5691	9.16348	-0.854529	-2.17617	0.0007	0.00472142	yes
79875	79875	THSD4	chr14:48051825-48699057	q1	q2	OK	2.25783	1.14133	-0.984218	-2.0765	0.0007	0.00472142	yes
84293	84293	FAM213A	chr10:52149465-52173546	q1	q2	OK	78.4621	131.505	0.745047	1.9524	0.0007	0.00472142	yes
9044	9044	BTAF1	chr10:87027218-87133183	q1	q2	OK	13.8027	8.07455	-0.773494	-2.07295	0.0007	0.00472142	yes
9334	9334	B4GALT5	chr15:14697332-14784300	q1	q2	OK	4.73487	8.4131	0.829314	2.05065	0.0007	0.00472142	yes
10825	10825	NEU3	chr11:66383731-66404378	q1	q2	OK	1.36346	0.316617	-2.10646	-2.51991	0.00075	0.00498147	yes
121551	121551	BTBD11	chr12:106876782-106956463	q1	q2	OK	8.55993	4.49234	-0.930132	-2.13938	0.00075	0.00498147	yes
125150	125150	ZSWIM7	chr17:16584197-16606140	q1	q2	OK	30.739	56.7408	0.884317	2.72284	0.00075	0.00498147	yes
137797	137797	LYPD2	chr08:141760788-141763071	q1	q2	OK	0.93403	14.8349	3.98938	5.92097	0.00075	0.00498147	yes
167153	167153	PAPD4	chr05:76150384-76224226	q1	q2	OK	19.0708	11.0624	-0.785704	-1.93708	0.00075	0.00498147	yes
220002	220002	CYBASC3	chr11:12768108-12776785	q1	q2	OK	14.9478	8.35459	-0.839294	-2.13563	0.00075	0.00498147	yes
221687	221687	RNF182	chr06:14221382-14227133	q1	q2	OK	3.49747	1.55028	-1.17378	-2.17169	0.00075	0.00498147	yes
23369	23369	PUM2	chr02a:20283020-20365679	q1	q2	OK	21.5634	12.9884	-0.731357	-2.01713	0.00075	0.00498147	yes
25888	25888	ZNF473	chr19:44951212-44971951	q1	q2	OK	19.02	11.2313	-0.759991	-2.04879	0.00075	0.00498147	yes
29937	29937	NENF	chr01:153583329-153595680	q1	q2	OK	46.8765	79.397	0.760219	2.45196	0.00075	0.00498147	yes
29950	29950	SERTAD1	chr19:35768075-35771785	q1	q2	OK	11.9453	23.1954	0.957397	2.49134	0.00075	0.00498147	yes
3315	3315	HSPB1	chr07:40983519-40985229	q1	q2	OK	63.0855	106.281	0.75251	2.51674	0.00075	0.00498147	yes
343099	343099	CCDC18	chr01:93466777-93579445	q1	q2	OK	3.43048	6.28169	0.872741	2.00355	0.00075	0.00498147	yes
353	353	APRT	chr16:73430958-73433442	q1	q2	OK	172.839	287.947	0.736374	2.64698	0.00075	0.00498147	yes
55205	55205	ZNF532	chr18:48330243-48457644	q1	q2	OK	36.0383	20.8777	-0.787564	-2.13037	0.00075	0.00498147	yes
55603	55603	FAM46A	chr06:79815936-79822910	q1	q2	OK	0.439479	1.19825	1.44706	2.25554	0.00075	0.00498147	yes
55610	55610	CCDC132	chr07:118248793-118369124	q1	q2	OK	13.1502	7.74704	-0.763373	-2.05407	0.00075	0.00498147	yes
55702	55702	CCDC94	chr19:4266314-4287376	q1	q2	OK	10.4582	19.7733	0.918922	2.34599	0.00075	0.00498147	yes
55967	55967	NDUFA12	chr12:94150465-94193941	q1	q2	OK	216.792	368.399	0.764957	1.97959	0.00075	0.00498147	yes
57209	57209	ZNF248	chr10:37342150-37371817	q1	q2	OK	7.87035	4.42069	-0.832156	-2.06016	0.00075	0.00498147	yes
57405	57405	SPC25	chr02b:55702914-55722525	q1	q2	OK	80.2615	133.308	0.731984	2.51017	0.00075	0.00498147	yes
57418	57418	WDR18	chr19:737436-747413	q1	q2	OK	122.531	203.218	0.729885	2.25612	0.00075	0.00498147	yes
58512	58512	DLGAP3	chr01:33797097-33837534	q1	q2	OK	2.63435	5.19982	0.981015	2.09446	0.00075	0.00498147	yes
6299	6299	SALL1	chr16:35010743-35025991	q1	q2	OK	12.1235	6.80549	-0.833037	-2.12345	0.00075	0.00498147	yes
79654	79654	HECTD3	chr01:44297259-44305921	q1	q2	OK	29.8188	17.7268	-0.750286	-2.08029	0.00075	0.00498147	yes
8543	8543	LMO4	chr01:87146488-87166936	q1	q2	OK	2.71882	5.02518	0.886195	2.03827	0.00075	0.00498147	yes
8898	8898	MTMR2	chr11:87703256-87790643	q1	q2	OK	36.848	21.8121	-0.756455	-2.05161	0.00075	0.00498147	yes
9331	9331	B4GALT6	chr18:20173906-20238110	q1	q2	OK	4.22566	2.10265	-1.00697	-2.14192	0.00075	0.00498147	yes
10252	10252	SPRY1	chr04:122366178-122370194	q1	q2	OK	17.4509	9.78527	-0.834619	-2.15347	0.0008	0.00523933	yes
10614	10614	HEXIM1	chr17:53047393-53052207	q1	q2	OK	2.30059	4.3207	0.909262	1.97857	0.0008	0.00523933	yes
120534	120534	ARL14EP	chr11:35394295-35408853	q1	q2	OK	66.3539	38.906	-0.77019	-2.32454	0.0008	0.00523933	yes
126208	126208	ZNF787	chr19:52467121-52501721	q1	q2	OK	5.18182	10.2955	0.990485	2.25199	0.0008	0.00523933	yes
1678	1678	TIMM8A	chrX:95402227-95405304	q1	q2	OK	47.8566	79.3376	0.729288	2.28767	0.0008	0.00523933	yes
202051	202051	SPATA24	chr05:136948769-136956838	q1	q2	OK	4.23745	12.433	1.55291	3.23625	0.0008	0.00523933	yes
203	203	AK1	chr09:100089884-100101048	q1	q2	OK	7.43264	13.6796	0.880081	2.15821	0.0008	0.00523933	yes
23215	23215	PRRC2C	chr01:195459818-195566151	q1	q2	OK	25.2485	42.7913	0.76112	1.9897	0.0008	0.00523933	yes
23641	23641	LDOC1	chrX:135018370-135019747	q1	q2	OK	27.4511	46.9842	0.77531	2.2889	0.0008	0.00523933	yes
245972	245972	ATP6V0D2	chr08:84117030-84169711	q1	q2	OK	0.431569	1.67909	1.96001	2.60308	0.0008	0.00523933	yes
25915	25915	NDUFAF3	chr03:104846074-104847927	q1	q2	OK	25.4391	44.5403	0.808063	2.37036	0.0008	0.00523933	yes
26036	26036	ZNF451	chr06:58005391-58088414	q1	q2	OK	21.8343	13.2558	-0.719968	-1.88051	0.0008	0.00523933	yes
27095	27095	TRAPPC3	chr01:35098748-35111924	q1	q2	OK	46.0682	76.9059	0.739322	1.93064	0.0008	0.00523933	yes
29079	29079	MED4	chr13:27174129-27192967	q1	q2	OK	45.4545	77.4805	0.769409	2.23441	0.0008	0.00523933	yes
3400	3400	ID4	chr06:20160793-20165560	q1	q2	OK	14.1376	23.7238	0.7468	2.06385	0.0008	0.00523933	yes
4089	4089	SMAD4	chr18:40070436-40132111	q1	q2	OK	10.7829	6.55981	-0.717016	-1.92952	0.0008	0.00523933	yes
4733	4733	DRG1	chr15:73216880-73253069	q1	q2	OK	153.593	258.037	0.748459	2.34529	0.0008	0.00523933	yes
57172	57172	CAMK1G	chr01:156453084-156483338	q1	q2	OK	1.38302	0.328693	-2.07301	-2.56608	0.0008	0.00523933	yes
5984	5984	RFC4	chr03:12987231-13003907	q1	q2	OK	96.2906	158.649	0.720369	1.92141	0.0008	0.00523933	yes
5985	5985	RFC5	chr12:117495890-117511820	q1	q2	OK	27.4999	16.5037	-0.736637	-2.04915	0.0008	0.00523933	yes
6827	6827	SUPT4H1	chr17:34865295-34872327	q1	q2	OK	28.6844	49.7695	0.794993	2.34306	0.0008	0.00523933	yes
7700	7700	ZNF141	chr04:306826-332518	q1	q2	OK	21.2881	11.8519	-0.844934	-2.21396	0.0008	0.00523933	yes
79921	79921	TCEAL4	chrX:97197215-97198727	q1	q2	OK	42.9732	73.1539	0.767499	2.38415	0.0008	0.00523933	yes
80204	80204	FBXO11	chr02a:48569181-48671432	q1	q2	OK	32.1605	18.9088	-0.766235	-2.15499	0.0008	0.00523933	yes
833	833	CARS	chr11:2792243-2849185	q1	q2	OK	107.648	65.3802	-0.719396	-2.07551	0.0008	0.00523933	yes
9553	9553	MRPL33	chr02a:28096925-28107023	q1	q2	OK	141.28	242.345	0.778509	1.9629	0.0008	0.00523933	yes
10397	10397	NDRG1	chr08:132273846-132335326	q1	q2	OK	2.89918	5.8728	1.0184	2.15555	0.00085	0.005493	yes
137695	137695	TMEM68	chr08:53551496-53579795	q1	q2	OK	6.48632	3.05656	-1.08549	-2.24132	0.00085	0.005493	yes
1961	1961	EGR4	chr02a:74418079-74420851	q1	q2	OK	3.68026	8.11315	1.14045	2.21696	0.00085	0.005493	yes
255027	255027	MPV17L	chr16:15096538-15108756	q1	q2	OK	13.2976	26.25	0.981147	2.62379	0.00085	0.005493	yes
25855	25855	BRMS1	chr11:8012919-8021173	q1	q2	OK	49.7081	82.9068	0.738009	2.25971	0.00085	0.005493	yes
29777	29777	ABT1	chr06:27166823-27169921	q1	q2	OK	37.2838	61.5103	0.722278	2.12168	0.00085	0.005493	yes
3270	3270	HRC	chr19:44065233-44069666	q1	q2	OK	1.07112	2.95955	1.46626	2.36543	0.00085	0.005493	yes
339834	339834	CCDC36	chr03:105022105-105086683	q1	q2	OK	4.81713	2.13077	-1.1768	-2.29968	0.00085	0.005493	yes
3875	3875	KRT18	chr12:51049671-51102976	q1	q2	OK	170.834	409.196	1.2602	2.02196	0.00085	0.005493	yes
390	390	RND3	chr02b:36863005-36882280	q1	q2	OK	20.3314	11.7492	-0.791147	-2.11226	0.00085	0.005493	yes
5094	5094	PCBP2	chr12:51604542-51652372	q1	q2	OK	6.47766	12.9926	1.00415	2.20041	0.00085	0.005493	yes
51176	51176	LEF1	chr04:106892721-107013987	q1	q2	OK	4.24148	1.73757	-1.2875	-2.31988	0.00085	0.005493	yes
55026	55026	TMEM255A	chrX:113807640-113859768	q1	q2	OK	1.96407	0.664197	-1.56417	-2.37688	0.00085	0.005493	yes
55620	55620	STAP2	chr19:4338972-4352447	q1	q2	OK	7.33627	14.1973	0.952499	1.9256	0.00085	0.005493	yes
56257	56257	MEPCE	chr07:125528764-125533310	q1	q2	OK	10.6262	18.1912	0.775616	2.05857	0.00085	0.005493	yes
57530	57530	CGN	chr01:125600343-125627412	q1	q2	OK	8.34899	14.4115	0.787544	2.03804	0.00085	0.005493	yes
59343	59343	SENP2	chr03:90788001-90832038	q1	q2	OK	37.6672	22.6769	-0.732084	-2.08683	0.00085	0.005493	yes
6498	6498	SKIL	chr03:74823564-74857805	q1	q2	OK	24.5174	14.5321	-0.75456	-2.0699	0.00085	0.005493	yes
7044	7044	LEFTY2	chr01:139892841-139897709	q1	q2	OK	204.436	111.865	-0.869895	-2.28297	0.00085	0.005493	yes
801	801	CALM1	chr14:152744228-152755526	q1	q2	OK	93.9002	162.238	0.78891	2.07402	0.00085	0.005493	yes
8091	8091	HMGA2	chr12:64072246-64212667	q1	q2	OK	4.24766	7.88918	0.893207	2.08175	0.00085	0.005493	yes
84619	84619	ZGPAT	chr15:557323-585759	q1	q2	OK	38.2273	63.8438	0.739942	1.9388	0.00085	0.005493	yes
85445	85445	CNTNAP4	chr16:62000186-62078712	q1	q2	OK	1.44213	0.377459	-1.93381	-2.37265	0.00085	0.005493	yes
8604	8604	SLC25A12	chr02b:58643472-58759764	q1	q2	OK	9.4441	5.21282	-0.85735	-2.11723	0.00085	0.005493	yes
92162	92162	TMEM88	chr17:7774580-7775606	q1	q2	OK	26.6373	47.9396	0.847771	2.57061	0.00085	0.005493	yes
119587	119587	CPXM2	chr10:119528096-119674944	q1	q2	OK	1.39348	0.427813	-1.70364	-2.35122	0.0009	0.00573403	yes
1432	1432	MAPK14	chr06:36851587-36935875	q1	q2	OK	27.1149	16.2886	-0.735226	-1.9061	0.0009	0.00573403	yes
174	174	AFP	chr04:61129449-61148509	q1	q2	OK	0.631535	2.28296	1.85397	2.61233	0.0009	0.00573403	yes
205	205	AK4	chr01:64541234-64678060	q1	q2	OK	21.5366	12.8605	-0.743846	-1.9381	0.0009	0.00573403	yes
222865	222865	TMEM130	chr07:123959007-123975039	q1	q2	OK	8.1088	3.62757	-1.16049	-2.01934	0.0009	0.00573403	yes
23234	23234	DNAJC9	chr10:58992437-58996861	q1	q2	OK	72.5958	121.205	0.739494	2.28601	0.0009	0.00573403	yes
23556	23556	PIGN	chr18:51520271-51645726	q1	q2	OK	7.67399	4.03161	-0.928622	-2.13656	0.0009	0.00573403	yes
27043	27043	PELP1	chr17:4543964-4574171	q1	q2	OK	12.0897	20.2914	0.74709	2.04403	0.0009	0.00573403	yes
284184	284184	C17orf89	chr17:74801264-74803317	q1	q2	OK	54.9438	103.567	0.914542	3.58615	0.0009	0.00573403	yes
286826	286826	LIN9	chr01:139495504-139585367	q1	q2	OK	10.7744	5.922	-0.863453	-2.09418	0.0009	0.00573403	yes
30832	30832	ZNF354C	chr05:177335594-177354380	q1	q2	OK	6.82873	3.37216	-1.01794	-2.13253	0.0009	0.00573403	yes
3093	3093	UBE2K	chr04:39332266-39418037	q1	q2	OK	20.0304	33.5377	0.74359	2.03338	0.0009	0.00573403	yes
4288	4288	MKI67	chr10:124002415-124033596	q1	q2	OK	20.3345	33.2393	0.708957	1.87091	0.0009	0.00573403	yes
473	473	RERE	chr01:7471314-7929613	q1	q2	OK	4.59688	7.76086	0.755559	1.90363	0.0009	0.00573403	yes
4790	4790	NFKB1	chr04:101285945-101409240	q1	q2	OK	2.90666	1.21713	-1.25588	-2.20333	0.0009	0.00573403	yes
5017	5017	OVOL1	chr11:8572980-8583439	q1	q2	OK	1.38243	3.16678	1.1958	2.16265	0.0009	0.00573403	yes
51537	51537	MTFP1	chr15:72202842-72206043	q1	q2	OK	82.9788	141.247	0.767403	2.49456	0.0009	0.00573403	yes
55022	55022	PID1	chr02b:117514392-117768929	q1	q2	OK	3.11122	1.16796	-1.4135	-2.33532	0.0009	0.00573403	yes
55247	55247	NEIL3	chr04:177576063-177630034	q1	q2	OK	9.67533	5.15081	-0.909513	-2.12476	0.0009	0.00573403	yes
55584	55584	CHRNA9	chr04:40041381-40061233	q1	q2	OK	2.95108	0.966421	-1.61052	-2.42704	0.0009	0.00573403	yes
55929	55929	DMAP1	chr01:43489377-43496542	q1	q2	OK	54.5226	91.0604	0.739971	2.26278	0.0009	0.00573403	yes
5730	5730	PTGDS	chr09:109722645-109725763	q1	q2	OK	13.8775	29.8866	1.10675	3.02545	0.0009	0.00573403	yes
585	585	BBS4	chr14:51057169-51093313	q1	q2	OK	30.7851	18.3236	-0.748528	-2.10863	0.0009	0.00573403	yes
64965	64965	MRPS9	chr02a:100475730-100531663	q1	q2	OK	99.3856	164.425	0.72632	2.25766	0.0009	0.00573403	yes
6663	6663	SOX10	chr15:79906672-79919155	q1	q2	OK	1.72641	0.490372	-1.81583	-2.37318	0.0009	0.00573403	yes
7771	7771	ZFP112	chr19:39129373-39162584	q1	q2	OK	3.8454	1.84899	-1.0564	-2.09326	0.0009	0.00573403	yes
9533	9533	POLR1C	chr06:44465701-44470681	q1	q2	OK	74.273	126.366	0.766697	2.46255	0.0009	0.00573403	yes
10330	10330	CNPY2	chr12:54573493-54578521	q1	q2	OK	288.426	479.506	0.733345	2.44219	0.00095	0.00594384	yes
10549	10549	PRDX4	chrX:23012456-23032095	q1	q2	OK	130.724	215.157	0.718866	2.49045	0.00095	0.00594384	yes
127687	127687	C1orf122	chr01:36776427-36783447	q1	q2	OK	29.4496	56.3046	0.935004	2.00136	0.00095	0.00594384	yes
1389	1389	CREBL2	chr12:13230210-13261724	q1	q2	OK	7.13904	3.82056	-0.901947	-2.07623	0.00095	0.00594384	yes
1606	1606	DGKA	chr12:54159367-54181677	q1	q2	OK	9.70771	5.24508	-0.888166	-1.92116	0.00095	0.00594384	yes
219654	219654	ZCCHC24	chr10:52793071-52903149	q1	q2	OK	4.88567	2.56738	-0.928257	-2.07918	0.00095	0.00594384	yes
22871	22871	NLGN1	chr03:78162822-78918077	q1	q2	OK	1.21213	0.414937	-1.54657	-2.2699	0.00095	0.00594384	yes
2289	2289	FKBP5	chr06:36383658-36502226	q1	q2	OK	26.5521	15.5726	-0.769814	-2.11959	0.00095	0.00594384	yes
22903	22903	BTBD3	chr15:44918753-44954378	q1	q2	OK	17.8585	10.5969	-0.752971	-1.92027	0.00095	0.00594384	yes
23	23	ABCF1	chr06:31199422-31219050	q1	q2	OK	45.6831	76.908	0.751473	2.13795	0.00095	0.00594384	yes
23270	23270	TSPYL4	chr06:151307629-151311649	q1	q2	OK	17.5341	10.4485	-0.746875	-1.98973	0.00095	0.00594384	yes
23580	23580	CDC42EP4	chr17:66560411-66589056	q1	q2	OK	10.9706	5.99838	-0.870996	-2.10741	0.00095	0.00594384	yes
2512	2512	FTL	chr19:43884254-43886151	q1	q2	OK	1378.53	2434.58	0.820544	2.553	0.00095	0.00594384	yes
253650	253650	ANKRD18A	chr09:66488533-66541234	q1	q2	OK	1.865	0.677334	-1.46124	-2.27808	0.00095	0.00594384	yes
2762	2762	GMDS	chr06:1496992-2126112	q1	q2	OK	27.1997	45.8936	0.754701	2.21705	0.00095	0.00594384	yes
388969	388969	C2orf68	chr02a:87373399-87380161	q1	q2	OK	5.69375	10.0039	0.813111	2.05737	0.00095	0.00594384	yes
403	403	ARL3	chr10:98234150-98284227	q1	q2	OK	20.5739	34.3837	0.740912	2.06577	0.00095	0.00594384	yes
48	48	ACO1	chr09:59630961-59699752	q1	q2	OK	45.0537	27.101	-0.733303	-2.05878	0.00095	0.00594384	yes
51218	51218	GLRX5	chr14:157994005-158003599	q1	q2	OK	94.3308	158.021	0.744317	2.46102	0.00095	0.00594384	yes
5257	5257	PHKB	chr16:31150976-31378561	q1	q2	OK	15.206	8.77464	-0.793228	-2.05933	0.00095	0.00594384	yes
55602	55602	CDKN2AIP	chr04:183754015-183757305	q1	q2	OK	14.5807	8.2584	-0.820125	-2.07754	0.00095	0.00594384	yes
56929	56929	FEM1C	chr05:112780292-112803820	q1	q2	OK	2.98884	1.53543	-0.960945	-2.00839	0.00095	0.00594384	yes
57464	57464	STRIP2	chr07:155074277-155133204	q1	q2	OK	2.97257	1.37413	-1.11319	-2.13745	0.00095	0.00594384	yes
57636	57636	ARHGAP23	chr17:46127237-46214541	q1	q2	OK	5.17245	2.85723	-0.85623	-2.0034	0.00095	0.00594384	yes
5780	5780	PTPN9	chr14:52751630-52861673	q1	q2	OK	23.0751	13.6267	-0.759905	-2.06127	0.00095	0.00594384	yes
5783	5783	PTPN13	chr04:84918145-85142711	q1	q2	OK	8.52447	5.09326	-0.743022	-1.97048	0.00095	0.00594384	yes
64432	64432	MRPS25	chr03:146765009-146775620	q1	q2	OK	79.8256	132.409	0.730084	2.47339	0.00095	0.00594384	yes
79956	79956	ERMP1	chr09:32575206-32632436	q1	q2	OK	24.2375	14.3528	-0.755908	-1.97129	0.00095	0.00594384	yes
80218	80218	NAA50	chr03:163306040-163334738	q1	q2	OK	68.373	41.5303	-0.719262	-1.97465	0.00095	0.00594384	yes
8148	8148	TAF15	chr17:29594337-29632561	q1	q2	OK	13.5537	23.4404	0.790308	1.91678	0.00095	0.00594384	yes
8239	8239	USP9X	chrX:40907172-41063746	q1	q2	OK	44.6617	25.9954	-0.780783	-1.9985	0.00095	0.00594384	yes
84245	84245	MRI1	chr19:13506111-13516862	q1	q2	OK	5.04119	9.61914	0.932143	1.98115	0.00095	0.00594384	yes
84717	84717	HDGFRP2	chr19:4483680-4516971	q1	q2	OK	47.6399	78.4834	0.720217	2.10812	0.00095	0.00594384	yes
84932	84932	RAB2B	chr14:82516994-82533374	q1	q2	OK	17.051	9.61488	-0.826516	-2.12488	0.00095	0.00594384	yes
9718	9718	ECE2	chr03:89455080-89472580	q1	q2	OK	2.34122	0.745861	-1.65028	-2.45755	0.00095	0.00594384	yes
10396	10396	ATP8A1	chr04:42155885-42422353	q1	q2	OK	4.20033	2.32143	-0.85549	-2.00015	0.001	0.00619939	yes
122830	122830	NAA30	chr14:119166401-119187854	q1	q2	OK	15.2513	8.84308	-0.786309	-2.07803	0.001	0.00619939	yes
138428	138428	PTRH1	chr09:99913912-99922559	q1	q2	OK	38.9259	68.0857	0.806622	1.90904	0.001	0.00619939	yes
163051	163051	ZNF709	chr19:12205340-12224962	q1	q2	OK	3.1995	1.51287	-1.08056	-2.1034	0.001	0.00619939	yes
375704	375704	ENHO	chr09:61464169-61465982	q1	q2	OK	14.9006	28.732	0.947293	2.57916	0.001	0.00619939	yes
4691	4691	NCL	chr02b:120014315-120024287	q1	q2	OK	493.64	870.914	0.81907	2.04469	0.001	0.00619939	yes
5426	5426	POLE	chr12:132728738-132791609	q1	q2	OK	25.7608	15.3845	-0.743697	-2.00158	0.001	0.00619939	yes
57415	57415	C3orf14	chr03:118472621-118485800	q1	q2	OK	63.6996	109.558	0.782336	2.85262	0.001	0.00619939	yes
5993	5993	RFX5	chr01:125422349-125429315	q1	q2	OK	31.8266	19.3073	-0.721084	-2.00541	0.001	0.00619939	yes
64434	64434	NOM1	chr07:182811012-182894737	q1	q2	OK	2.55535	4.77788	0.902852	2.02541	0.001	0.00619939	yes
64771	64771	C6orf106	chr06:35348872-35465726	q1	q2	OK	4.42649	7.96623	0.847733	1.93762	0.001	0.00619939	yes
6496	6496	SIX3	chr02a:45689235-45693134	q1	q2	OK	0.272775	1.66969	2.61379	2.95368	0.001	0.00619939	yes
79039	79039	DDX54	chr12:112564142-112599815	q1	q2	OK	14.9708	25.0849	0.744667	1.94636	0.001	0.00619939	yes
79622	79622	SNRNP25	chr16:8710-12354	q1	q2	OK	178.922	300.496	0.748018	2.53125	0.001	0.00619939	yes
79776	79776	ZFHX4	chr08:74745483-74934069	q1	q2	OK	1.45108	0.767382	-0.919111	-1.9077	0.001	0.00619939	yes
80347	80347	COASY	chr17:50428536-50432726	q1	q2	OK	30.0059	18.046	-0.733566	-2.07437	0.001	0.00619939	yes
84304	84304	NUDT22	chr11:9170378-9174061	q1	q2	OK	42.5258	72.2037	0.763736	2.41768	0.001	0.00619939	yes
8539	8539	API5	chr11:22560283-22592926	q1	q2	OK	117.839	70.0548	-0.750265	-2.03054	0.001	0.00619939	yes
1005	1005	CDH7	chr18:55334681-55462014	q1	q2	OK	1.65176	0.429595	-1.94295	-2.51804	0.00105	0.00644705	yes
10426	10426	TUBGCP3	chr13:93708279-93807949	q1	q2	OK	20.0517	11.707	-0.776357	-2.05826	0.00105	0.00644705	yes
10521	10521	DDX17	chr15:80365197-80404112	q1	q2	OK	44.4832	77.0592	0.792706	1.85293	0.00105	0.00644705	yes
1947	1947	EFNB1	chrX:63339533-63352615	q1	q2	OK	14.6265	8.49859	-0.783292	-2.01309	0.00105	0.00644705	yes
25820	25820	ARIH1	chr14:49386530-49499964	q1	q2	OK	17.7008	10.7398	-0.720848	-1.97977	0.00105	0.00644705	yes
29066	29066	ZC3H7A	chr16:11755617-11787409	q1	q2	OK	22.9459	13.7161	-0.742366	-2.05652	0.00105	0.00644705	yes
3925	3925	STMN1	chr01:24533994-24540340	q1	q2	OK	776.148	1367.06	0.816678	2.22376	0.00105	0.00644705	yes
54502	54502	RBM47	chr04:40128728-40336164	q1	q2	OK	12.5449	7.17545	-0.805956	-2.04419	0.00105	0.00644705	yes
55753	55753	OGDHL	chr10:43791102-43814624	q1	q2	OK	2.70476	5.17062	0.934833	2.00939	0.00105	0.00644705	yes
56910	56910	STARD7	chr02a:91996682-92018645	q1	q2	OK	103.566	62.8595	-0.720345	-2.04581	0.00105	0.00644705	yes
5705	5705	PSMC5	chr17:57147546-57159864	q1	q2	OK	193.393	398.056	1.04143	1.99941	0.00105	0.00644705	yes
57583	57583	TMEM181	chr06:107166124-107274960	q1	q2	OK	15.3214	9.30833	-0.718951	-1.93215	0.00105	0.00644705	yes
64425	64425	POLR1E	chr09:64635260-64653578	q1	q2	OK	20.0658	33.6702	0.746732	2.12291	0.00105	0.00644705	yes
6888	6888	TALDO1	chr11:593259-611321	q1	q2	OK	190.682	318.243	0.738963	2.34939	0.00105	0.00644705	yes
78997	78997	GDAP1L1	chr15:20181139-20214885	q1	q2	OK	5.04452	9.37	0.893332	2.07645	0.00105	0.00644705	yes
79065	79065	ATG9A	chr02b:107421358-107429756	q1	q2	OK	31.0411	18.8306	-0.721097	-1.98039	0.00105	0.00644705	yes
79867	79867	TCTN2	chr12:123379358-123416596	q1	q2	OK	11.4742	6.40778	-0.840501	-2.07508	0.00105	0.00644705	yes
8412	8412	BCAR3	chr01:93876455-94157187	q1	q2	OK	15.1838	8.62782	-0.815468	-1.93215	0.00105	0.00644705	yes
9130	9130	FAM50A	chrX:147599796-147606343	q1	q2	OK	54.301	89.2108	0.71624	2.23695	0.00105	0.00644705	yes
100134938	100134938	UPK3BL	chr07:127607062-127613134	q1	q2	OK	0.247068	25.8462	6.7089	6.71423	0.0011	0.0066967	yes
10268	10268	RAMP3	chr07:63385318-63406645	q1	q2	OK	5.12992	1.78571	-1.52244	-2.5414	0.0011	0.0066967	yes
23032	23032	USP33	chr01:77432432-77501318	q1	q2	OK	33.296	20.0981	-0.728293	-2.02553	0.0011	0.0066967	yes
23198	23198	PSME4	chr02a:56921404-57028677	q1	q2	OK	11.1937	18.3557	0.713539	1.94603	0.0011	0.0066967	yes
27346	27346	TMEM97	chr17:22173721-22191128	q1	q2	OK	28.2346	48.3837	0.777057	2.08236	0.0011	0.0066967	yes
4684	4684	NCAM1	chr11:105067419-105377551	q1	q2	OK	13.117	8.00328	-0.712775	-1.83401	0.0011	0.0066967	yes
51478	51478	HSD17B7	chr01:137142103-137159730	q1	q2	OK	21.5598	36.5472	0.761415	2.18114	0.0011	0.0066967	yes
55667	55667	DENND4C	chr09:46491639-46595549	q1	q2	OK	4.50058	2.58206	-0.801587	-1.91329	0.0011	0.0066967	yes
55975	55975	KLHL7	chr07:84856975-84927943	q1	q2	OK	24.5284	14.8054	-0.728325	-2.01803	0.0011	0.0066967	yes
57007	57007	CXCR7	chr02b:125320342-125322291	q1	q2	OK	40.6751	23.3032	-0.80362	-2.14119	0.0011	0.0066967	yes
6456	6456	SH3GL2	chr09:44838596-45063723	q1	q2	OK	0.95179	2.59337	1.44612	2.3224	0.0011	0.0066967	yes
64924	64924	SLC30A5	chr05:67090762-67129367	q1	q2	OK	17.8763	10.7551	-0.733018	-1.90794	0.0011	0.0066967	yes
79724	79724	ZNF768	chr16:28039227-28041799	q1	q2	OK	2.00223	4.56281	1.18832	2.24059	0.0011	0.0066967	yes
80856	80856	KIAA1715	chr02b:62840250-62922087	q1	q2	OK	3.4468	1.78706	-0.947675	-2.0281	0.0011	0.0066967	yes
[truncated: 219 more rows]

## Sheet: NPC DE genes
test_id	gene_id	gene	locus	sample_1	sample_2	status	value_1	value_2	log2(fold_change)	test_stat	p_value	q_value	significant
100130519	100130519	TMEM221	chr19:17091437-17105125	q1	q2	OK	4.55731	0.272152	-4.0657	-4.74419	5e-05	0.00076601	yes
100133941	100133941	CD24	chr06:103036521-103041436	q1	q2	OK	214.776	85.2375	-1.33328	-3.95925	5e-05	0.00076601	yes
1004	1004	CDH6	chr05:31905041-31972347	q1	q2	OK	20.0578	6.14698	-1.70622	-4.52768	5e-05	0.00076601	yes
100506144	100506144	ZMYM6NB	chr01:33909327-33912838	q1	q2	OK	60.2549	24.8738	-1.27645	-3.73094	5e-05	0.00076601	yes
100506658	100506658	OCLN	chr05:67560849-67622862	q1	q2	OK	39.4509	14.2568	-1.46841	-4.11654	5e-05	0.00076601	yes
100507421	100507421	TMEM178B	chr07:167003299-167408906	q1	q2	OK	4.03089	1.1082	-1.86287	-3.96245	5e-05	0.00076601	yes
1009	1009	CDH11	chr16:49234021-49413277	q1	q2	OK	62.9392	6.68504	-3.23495	-8.15862	5e-05	0.00076601	yes
10100	10100	TSPAN2	chr01:115682118-115725936	q1	q2	OK	31.7085	10.2349	-1.63138	-4.20801	5e-05	0.00076601	yes
10112	10112	KIF20A	chr05:135674764-135683549	q1	q2	OK	25.1207	55.0225	1.13114	3.16461	5e-05	0.00076601	yes
10148	10148	EBI3	chr19:4248413-4257267	q1	q2	OK	2.32304	0	#NAME?	#NAME?	5e-05	0.00076601	yes
10154	10154	PLXNC1	chr12:93327623-93488141	q1	q2	OK	4.02377	0.256693	-3.97043	-5.83905	5e-05	0.00076601	yes
1016	1016	CDH18	chr05:19923683-20439624	q1	q2	OK	46.1938	16.9561	-1.4459	-4.1086	5e-05	0.00076601	yes
10189	10189	ALYREF	chr17:75419880-75423649	q1	q2	OK	17.45	46.3886	1.41055	3.82394	5e-05	0.00076601	yes
10203	10203	CALCRL	chr02b:74598177-74642804	q1	q2	OK	9.29416	3.65616	-1.346	-3.15519	5e-05	0.00076601	yes
1026	1026	CDKN1A	chr06:37510053-37519051	q1	q2	OK	426.907	124.225	-1.78096	-4.9597	5e-05	0.00076601	yes
10265	10265	IRX5	chr16:38909497-38912783	q1	q2	OK	11.4816	35.2404	1.6179	4.25455	5e-05	0.00076601	yes
10267	10267	RAMP1	chr02b:126641356-126697170	q1	q2	OK	295.226	97.9949	-1.59104	-5.04936	5e-05	0.00076601	yes
10278	10278	EFS	chr14:84521857-84530815	q1	q2	OK	13.2116	50.493	1.93428	5.33847	5e-05	0.00076601	yes
10313	10313	RTN3	chr11:10760166-10799250	q1	q2	OK	202.114	57.0538	-1.92382	-4.96777	5e-05	0.00076601	yes
10346	10346	TRIM22	chr11:60711245-60731005	q1	q2	OK	14.7825	1.62049	-3.18938	-5.37869	5e-05	0.00076601	yes
10381	10381	TUBB3	chr16:74572978-74587562	q1	q2	OK	30.0926	68.6729	1.19033	3.47847	5e-05	0.00076601	yes
10398	10398	MYL9	chr15:27510738-27518754	q1	q2	OK	43.7003	18.9593	-1.20474	-2.72477	5e-05	0.00076601	yes
10403	10403	NDC80	chr18:6852832-6898535	q1	q2	OK	12.2303	33.4534	1.45169	3.79853	5e-05	0.00076601	yes
10446	10446	LRRN2	chr01:161473691-161476725	q1	q2	OK	48.3904	15.3989	-1.65189	-4.06771	5e-05	0.00076601	yes
10457	10457	GPNMB	chr07:84741646-84770435	q1	q2	OK	1.24327	6.84489	2.46089	3.97053	5e-05	0.00076601	yes
10460	10460	TACC3	chr04:1829012-1856953	q1	q2	OK	21.6385	58.8572	1.44362	4.03002	5e-05	0.00076601	yes
10512	10512	SEMA3C	chr07:113030451-113210312	q1	q2	OK	242.551	63.2928	-1.93818	-4.9173	5e-05	0.00076601	yes
10536	10536	LEPREL2	chr12:7120926-7132848	q1	q2	OK	40.9166	19.6896	-1.05525	-3.03103	5e-05	0.00076601	yes
10537	10537	UBD	chr06:29953330-29956615	q1	q2	OK	1.6168	21.0265	3.701	6.30823	5e-05	0.00076601	yes
10553	10553	HTATIP2	chr11:45738109-45756453	q1	q2	OK	0.516532	12.8191	4.63329	6.2419	5e-05	0.00076601	yes
10585	10585	POMT1	chr09:104083353-104107564	q1	q2	OK	2.40142	20.0298	3.06019	5.67427	5e-05	0.00076601	yes
10609	10609	LEPREL4	chr17:49642726-49654371	q1	q2	OK	66.0355	28.9831	-1.18803	-3.53733	5e-05	0.00076601	yes
10615	10615	SPAG5	chr17:22444156-22468970	q1	q2	OK	17.4772	53.7925	1.62193	4.39915	5e-05	0.00076601	yes
10627	10627	MYL12A	chr18:6231855-6240303	q1	q2	OK	54.472	169.941	1.64145	5.33188	5e-05	0.00076601	yes
10628	10628	TXNIP	chr01:121232868-121237083	q1	q2	OK	29.8691	104.257	1.80341	4.66041	5e-05	0.00076601	yes
1063	1063	CENPF	chr01:151359965-151419694	q1	q2	OK	6.55319	13.6448	1.05808	2.8454	5e-05	0.00076601	yes
10631	10631	POSTN	chr13:16974844-17010026	q1	q2	OK	6.30696	0	#NAME?	#NAME?	5e-05	0.00076601	yes
10635	10635	RAD51AP1	chr12:4680993-4702848	q1	q2	OK	6.05074	15.7073	1.37625	3.08677	5e-05	0.00076601	yes
10643	10643	IGF2BP3	chr07:84499469-84654462	q1	q2	OK	11.9255	36.3811	1.60914	4.41421	5e-05	0.00076601	yes
10669	10669	CGREF1	chr02a:27405074-27437839	q1	q2	OK	4.99435	30.2818	2.60008	3.91722	5e-05	0.00076601	yes
10721	10721	POLQ	chr03:155383890-155489320	q1	q2	OK	0.951468	2.76478	1.53894	2.88863	5e-05	0.00076601	yes
10733	10733	PLK4	chr04:127103828-127122421	q1	q2	OK	6.01185	14.3296	1.25312	3.08396	5e-05	0.00076601	yes
10752	10752	CHL1	chr03:131667053-131880955	q1	q2	OK	6.60925	1.39863	-2.24047	-4.67405	5e-05	0.00076601	yes
10769	10769	PLK2	chr05:47988225-47994319	q1	q2	OK	221.774	61.466	-1.85123	-4.80869	5e-05	0.00076601	yes
10891	10891	PPARGC1A	chr04:23136744-23234989	q1	q2	OK	0.782193	2.88303	1.88199	2.97418	5e-05	0.00076601	yes
10892	10892	MALT1	chr18:48124693-48207275	q1	q2	OK	27.8165	12.3605	-1.17021	-3.29106	5e-05	0.00076601	yes
10947	10947	AP3M2	chr08:42431040-42449406	q1	q2	OK	9.76723	21.636	1.14742	2.90778	5e-05	0.00076601	yes
10961	10961	ERP29	chr12:111410704-111414179	q1	q2	OK	5.04135	68.5366	3.76499	6.36321	5e-05	0.00076601	yes
10970	10970	CKAP4	chr12:105562836-105572520	q1	q2	OK	153.452	76.9945	-0.994964	-2.953	5e-05	0.00076601	yes
10991	10991	SLC38A3	chr03:106087276-106102490	q1	q2	OK	5.85727	17.2244	1.55615	3.41081	5e-05	0.00076601	yes
11004	11004	KIF2C	chr01:44023427-44051816	q1	q2	OK	21.1574	54.1368	1.35544	3.78228	5e-05	0.00076601	yes
11098	11098	PRSS23	chr11:78627989-78638723	q1	q2	OK	322.369	116.622	-1.46688	-3.61273	5e-05	0.00076601	yes
11113	11113	CIT	chr12:119239522-119437489	q1	q2	OK	1.321	4.21494	1.67388	3.39962	5e-05	0.00076601	yes
11130	11130	ZWINT	chr10:76356680-76360559	q1	q2	OK	44.9794	125.286	1.47789	3.87973	5e-05	0.00076601	yes
11145	11145	PLA2G16	chr11:10869544-10902774	q1	q2	OK	219.761	98.7666	-1.15384	-3.96702	5e-05	0.00076601	yes
11169	11169	WDHD1	chr14:116718695-116804907	q1	q2	OK	5.0673	12.9261	1.351	3.45804	5e-05	0.00076601	yes
11227	11227	GALNT5	chr02b:43885885-43939992	q1	q2	OK	17.3248	3.50865	-2.30385	-4.91866	5e-05	0.00076601	yes
1123	1123	CHN1	chr02b:61708943-61755568	q1	q2	OK	207.398	65.6724	-1.65905	-4.85892	5e-05	0.00076601	yes
112464	112464	PRKCDBP	chr11:60283902-60285455	q1	q2	OK	11.7359	95.7726	3.02868	7.9083	5e-05	0.00076601	yes
11253	11253	MAN1B1	chr09:109832133-109859476	q1	q2	OK	124.194	57.7949	-1.10358	-3.2907	5e-05	0.00076601	yes
112817	112817	HOGA1	chr10:92949820-92979116	q1	q2	OK	0.513108	5.45934	3.41139	4.24025	5e-05	0.00076601	yes
1131	1131	CHRM3	chr01:215495181-215771205	q1	q2	OK	19.792	0.313313	-5.98117	-7.86441	5e-05	0.00076601	yes
11313	11313	LYPLA2	chr01:22441274-22445645	q1	q2	OK	226.965	70.7784	-1.68109	-5.27329	5e-05	0.00076601	yes
113130	113130	CDCA5	chr11:10099496-10106446	q1	q2	OK	9.8583	34.8703	1.82259	4.6745	5e-05	0.00076601	yes
1134	1134	CHRNA1	chr02b:61656567-61673564	q1	q2	OK	28.0622	146.518	2.38438	6.77506	5e-05	0.00076601	yes
114795	114795	TMEM132B	chr12:125170722-125495650	q1	q2	OK	7.20889	0.363988	-4.30781	-6.85665	5e-05	0.00076601	yes
114897	114897	C1QTNF1	chr17:72559780-72584325	q1	q2	OK	5.15898	27.7454	2.42709	5.72468	5e-05	0.00076601	yes
115908	115908	CTHRC1	chr08:101872116-101884797	q1	q2	OK	0.388325	9.91012	4.67357	5.73644	5e-05	0.00076601	yes
116211	116211	TM4SF19	chr03:1818293-1833391	q1	q2	OK	0	1.18529	inf	#NAME?	5e-05	0.00076601	yes
116443	116443	GRIN3A	chr09:73192552-73358348	q1	q2	OK	4.26905	0.113572	-5.23223	-6.28845	5e-05	0.00076601	yes
116496	116496	FAM129A	chr01:181718145-181943040	q1	q2	OK	3.59766	0.415261	-3.11497	-4.87797	5e-05	0.00076601	yes
117	117	ADCYAP1R1	chr07:76792395-76852073	q1	q2	OK	0.554663	5.05397	3.18773	5.03407	5e-05	0.00076601	yes
12	12	SERPINA3	chr14:157053846-157063713	q1	q2	OK	67.6276	0.510249	-7.05027	-9.72654	5e-05	0.00076601	yes
120114	120114	FAT3	chr11:84261241-84815529	q1	q2	OK	6.05487	2.86469	-1.07971	-2.88055	5e-05	0.00076601	yes
121551	121551	BTBD11	chr12:106876782-106956463	q1	q2	OK	4.55988	0.81402	-2.48586	-3.99053	5e-05	0.00076601	yes
122786	122786	FRMD6	chr14:113313440-113563381	q1	q2	OK	14.8684	5.1315	-1.53479	-3.6069	5e-05	0.00076601	yes
123	123	PLIN2	chr09:46333242-46346983	q1	q2	OK	2.58665	15.3545	2.56951	4.80621	5e-05	0.00076601	yes
124842	124842	TMEM132E	chr17:28392871-28451175	q1	q2	OK	22.6749	4.83742	-2.22879	-5.42842	5e-05	0.00076601	yes
124925	124925	SEZ6	chr17:22847779-22898660	q1	q2	OK	36.4596	9.51765	-1.93762	-5.12013	5e-05	0.00076601	yes
1268	1268	CNR1	chr06:86139234-86165158	q1	q2	OK	19.9647	3.10523	-2.68468	-5.44836	5e-05	0.00076601	yes
127018	127018	LYPLAL1	chr01:146746999-146786266	q1	q2	OK	13.4281	4.11185	-1.7074	-3.58517	5e-05	0.00076601	yes
127254	127254	C1orf173	chr01:74232200-74343432	q1	q2	OK	0.390625	2.44178	2.64408	4.00107	5e-05	0.00076601	yes
1278	1278	COL1A2	chr07:119452399-119488983	q1	q2	OK	0.253586	200.464	9.62665	13.3579	5e-05	0.00076601	yes
1280	1280	COL2A1	chr12:46107973-46139185	q1	q2	OK	1.96589	7.76941	1.98262	4.02537	5e-05	0.00076601	yes
1282	1282	COL4A1	chr13:91561334-91715252	q1	q2	OK	157.009	62.4607	-1.32983	-3.38436	5e-05	0.00076601	yes
128239	128239	IQGAP3	chr01:130716250-130761348	q1	q2	OK	1.22738	8.46832	2.78649	5.35139	5e-05	0.00076601	yes
1287	1287	COL4A5	chrX:102342848-102606093	q1	q2	OK	30.2015	8.02505	-1.91204	-5.19664	5e-05	0.00076601	yes
1289	1289	COL5A1	chr09:107355865-107556793	q1	q2	OK	28.7322	12.8761	-1.15798	-3.20673	5e-05	0.00076601	yes
1290	1290	COL5A2	chr02b:76325961-76481695	q1	q2	OK	57.8554	7.58864	-2.93054	-7.60246	5e-05	0.00076601	yes
1295	1295	COL8A1	chr03:177378372-177527560	q1	q2	OK	22.7331	0.721647	-4.97736	-7.77957	5e-05	0.00076601	yes
1297	1297	COL9A1	chr06:68249177-68319079	q1	q2	OK	0.516544	10.6813	4.37006	6.21272	5e-05	0.00076601	yes
130733	130733	TMEM178A	chr02a:40222817-40275699	q1	q2	OK	15.3092	0.98678	-3.95553	-4.81981	5e-05	0.00076601	yes
131566	131566	DCBLD2	chr03:178335605-178480615	q1	q2	OK	33.1609	14.4722	-1.1962	-3.36806	5e-05	0.00076601	yes
132864	132864	CPEB2	chr04:14315984-14381858	q1	q2	OK	8.41112	3.55588	-1.24209	-2.91915	5e-05	0.00076601	yes
132884	132884	EVC2	chr04:5761153-5909423	q1	q2	OK	0.567304	3.32298	2.55028	3.6539	5e-05	0.00076601	yes
133308	133308	SLC9B2	chr04:101836711-101886562	q1	q2	OK	0.911576	8.82309	3.27485	4.61456	5e-05	0.00076601	yes
134	134	ADORA1	chr01:162974683-163014636	q1	q2	OK	2.84155	12.1962	2.10169	3.84586	5e-05	0.00076601	yes
136227	136227	COL26A1	chr07:126444654-126644913	q1	q2	OK	7.97025	2.32682	-1.77626	-2.93228	5e-05	0.00076601	yes
1363	1363	CPE	chr04:165562861-165683604	q1	q2	OK	784.212	66.543	-3.55889	-8.81285	5e-05	0.00076601	yes
137902	137902	PXDNL	chr08:49704187-50242373	q1	q2	OK	5.75883	0.103543	-5.79747	-6.27016	5e-05	0.00076601	yes
137970	137970	UNC5D	chr08:35338101-35908253	q1	q2	OK	0.86506	0	#NAME?	#NAME?	5e-05	0.00076601	yes
1428	1428	CRYM	chr16:20271105-20291128	q1	q2	OK	12.5909	346.327	4.78168	9.80501	5e-05	0.00076601	yes
143098	143098	MPP7	chr10:28008052-28212344	q1	q2	OK	0.164176	1.44588	3.13863	3.77861	5e-05	0.00076601	yes
143279	143279	HECTD2	chr10:86553530-86647654	q1	q2	OK	2.35331	6.3013	1.42096	2.97938	5e-05	0.00076601	yes
143282	143282	FGFBP3	chr10:87009446-87012398	q1	q2	OK	7.77838	24.3458	1.64613	4.08702	5e-05	0.00076601	yes
144165	144165	PRICKLE1	chr12:40317955-40339456	q1	q2	OK	52.2768	6.88541	-2.92456	-7.62826	5e-05	0.00076601	yes
144455	144455	E2F7	chr12:75364215-75408875	q1	q2	OK	2.17655	6.44908	1.56705	3.32084	5e-05	0.00076601	yes
1462	1462	VCAN	chr05:80111993-80220960	q1	q2	OK	0.404239	8.59802	4.41073	6.65785	5e-05	0.00076601	yes
1463	1463	NCAN	chr19:19001040-19042154	q1	q2	OK	1.8744	15.0001	3.00047	6.15093	5e-05	0.00076601	yes
1465	1465	CSRP1	chr01:164760526-164784652	q1	q2	OK	253.631	105.242	-1.26902	-3.26751	5e-05	0.00076601	yes
146909	146909	KIF18B	chr17:52792015-52815223	q1	q2	OK	3.08265	10.6904	1.79408	3.66502	5e-05	0.00076601	yes
147463	147463	ANKRD29	chr18:12054684-12119056	q1	q2	OK	9.89034	1.49977	-2.72128	-4.56915	5e-05	0.00076601	yes
147658	147658	ZNF534	chr19:47138196-47145106	q1	q2	OK	14.4568	31.6252	1.12932	2.68298	5e-05	0.00076601	yes
149111	149111	CNIH3	chr01:141180649-141317591	q1	q2	OK	12.1265	1.17664	-3.36542	-4.96477	5e-05	0.00076601	yes
150	150	ADRA2A	chr10:106833466-106837355	q1	q2	OK	7.00689	0.493284	-3.82828	-5.49081	5e-05	0.00076601	yes
150468	150468	CKAP2L	chr02a:107714589-107741079	q1	q2	OK	6.67619	19.4053	1.53935	3.79462	5e-05	0.00076601	yes
1519	1519	CTSO	chr04:155793887-155824152	q1	q2	OK	0	2.21115	inf	#NAME?	5e-05	0.00076601	yes
152404	152404	IGSF11	chr03:157895109-158024487	q1	q2	OK	0.486486	5.4838	3.4947	4.9255	5e-05	0.00076601	yes
1535	1535	CYBA	chr16:73259510-73267196	q1	q2	OK	170.045	63.6789	-1.41703	-5.14905	5e-05	0.00076601	yes
159195	159195	USP54	chr10:58657491-58727555	q1	q2	OK	3.3937	9.56321	1.49464	3.58273	5e-05	0.00076601	yes
1620	1620	DBC1	chr09:91037267-91234845	q1	q2	OK	9.38609	1.03992	-3.17405	-4.74774	5e-05	0.00076601	yes
162073	162073	ITPRIPL2	chr16:18216647-18237551	q1	q2	OK	0.772874	2.9367	1.92589	3.1683	5e-05	0.00076601	yes
163223	163223	ZNF676	chr19:21395227-21416884	q1	q2	OK	0	2.41381	inf	#NAME?	5e-05	0.00076601	yes
1638	1638	DCT	chr13:75800494-75841530	q1	q2	OK	0.497945	13.8506	4.79781	6.34441	5e-05	0.00076601	yes
1647	1647	GADD45A	chr01:67135166-67138252	q1	q2	OK	182.124	77.5327	-1.23205	-3.81589	5e-05	0.00076601	yes
164832	164832	LONRF2	chr02a:95570911-95619940	q1	q2	OK	17.1022	4.09058	-2.06381	-5.25453	5e-05	0.00076601	yes
165215	165215	FAM171B	chr02b:73875929-73947611	q1	q2	OK	26.9225	4.93359	-2.4481	-6.30953	5e-05	0.00076601	yes
1663	1663	DDX11	chr12:9742568-9773492	q1	q2	OK	2.1659	6.26173	1.53159	3.00136	5e-05	0.00076601	yes
167410	167410	LIX1	chr05:93886799-93937592	q1	q2	OK	5.42162	1.3599	-1.99522	-3.24444	5e-05	0.00076601	yes
167681	167681	PRSS35	chr06:81596012-81598298	q1	q2	OK	23.1297	1.76513	-3.7119	-6.66346	5e-05	0.00076601	yes
167838	167838	TXLNB	chr06:127764451-127816336	q1	q2	OK	0.892335	6.07409	2.76701	4.79071	5e-05	0.00076601	yes
169044	169044	COL22A1	chr08:137571591-137893404	q1	q2	OK	4.30247	12.2327	1.5075	3.73829	5e-05	0.00076601	yes
1717	1717	DHCR7	chr11:3229800-3243412	q1	q2	OK	52.1283	132.391	1.34467	3.88177	5e-05	0.00076601	yes
1718	1718	DHCR24	chr01:54226441-54262664	q1	q2	OK	79.2587	260.362	1.71588	4.24439	5e-05	0.00076601	yes
1740	1740	DLG2	chr11:75083004-75360157	q1	q2	OK	1.52193	0.0732959	-4.37603	-4.66773	5e-05	0.00076601	yes
1745	1745	DLX1	chr02b:58970103-58974284	q1	q2	OK	14.5717	2.15377	-2.75823	-5.16442	5e-05	0.00076601	yes
1746	1746	DLX2	chr02b:58983994-58987286	q1	q2	OK	8.65753	0.540234	-4.0023	-5.67476	5e-05	0.00076601	yes
1756	1756	DMD	chrX:30714542-30871145	q1	q2	OK	24.2006	10.5323	-1.20022	-3.28406	5e-05	0.00076601	yes
1839	1839	HBEGF	chr05:137881258-137894753	q1	q2	OK	26.8304	10.1173	-1.40705	-3.63588	5e-05	0.00076601	yes
1879	1879	EBF1	chr05:156586453-156999490	q1	q2	OK	1.90436	0.0771107	-4.62623	-5.00389	5e-05	0.00076601	yes
1889	1889	ECE1	chr01:19929160-20060511	q1	q2	OK	93.0949	30.625	-1.60399	-4.40188	5e-05	0.00076601	yes
1894	1894	ECT2	chr03:77238583-77306459	q1	q2	OK	10.2696	22.9937	1.16285	3.08	5e-05	0.00076601	yes
19	19	ABCA1	chr09:76412362-76560775	q1	q2	OK	10.2416	5.16042	-0.988884	-2.57772	5e-05	0.00076601	yes
1901	1901	S1PR1	chr01:101749903-101754836	q1	q2	OK	0.602646	6.28586	3.38273	4.84427	5e-05	0.00076601	yes
1903	1903	S1PR3	chr09:6150460-6164767	q1	q2	OK	14.5375	3.83713	-1.92168	-4.17172	5e-05	0.00076601	yes
1906	1906	EDN1	chr06:12496328-12503257	q1	q2	OK	6.08641	0.392766	-3.95385	-4.73378	5e-05	0.00076601	yes
1907	1907	EDN2	chr01:40531966-40537884	q1	q2	OK	2.62418	30.3145	3.53007	6.1548	5e-05	0.00076601	yes
1942	1942	EFNA1	chr01:129396517-129403840	q1	q2	OK	2.99693	14.6188	2.28626	4.29762	5e-05	0.00076601	yes
1949	1949	EFNB3	chr17:7613368-7619556	q1	q2	OK	6.00009	16.8564	1.49024	3.50314	5e-05	0.00076601	yes
196740	196740	VSTM4	chr10:43096910-43203291	q1	q2	OK	4.34322	10.4936	1.27267	3.20446	5e-05	0.00076601	yes
1969	1969	EPHA2	chr01:14972166-15001880	q1	q2	OK	29.4638	12.5881	-1.22688	-3.40899	5e-05	0.00076601	yes
197335	197335	WDR90	chr16:633089-651651	q1	q2	OK	2.44903	6.19843	1.33969	2.90033	5e-05	0.00076601	yes
1984	1984	EIF5A	chr17:7214890-7220693	q1	q2	OK	42.491	10.1351	-2.0678	-5.11313	5e-05	0.00076601	yes
1990	1990	CELA1	chr12:49544345-49562577	q1	q2	OK	117.247	3.27978	-5.15981	-9.63838	5e-05	0.00076601	yes
201266	201266	SLC39A11	chr17:65910145-66372729	q1	q2	OK	23.5484	6.03883	-1.96329	-4.38147	5e-05	0.00076601	yes
2022	2022	ENG	chr09:100033729-100077923	q1	q2	OK	8.29017	25.815	1.63874	3.87726	5e-05	0.00076601	yes
2027	2027	ENO3	chr17:4842923-4849299	q1	q2	OK	3.33959	14.8377	2.15153	4.03914	5e-05	0.00076601	yes
2030	2030	SLC29A1	chr06:45234829-45243234	q1	q2	OK	10.1677	30.0635	1.56402	4.01247	5e-05	0.00076601	yes
2040	2040	STOM	chr09:93220636-93254238	q1	q2	OK	51.455	23.7604	-1.11475	-2.7712	5e-05	0.00076601	yes
2043	2043	EPHA4	chr02b:109706650-109854474	q1	q2	OK	7.55754	2.89044	-1.38663	-2.8458	5e-05	0.00076601	yes
2052	2052	EPHX1	chr01:139989599-140028275	q1	q2	OK	23.1079	4.42385	-2.38501	-4.93268	5e-05	0.00076601	yes
2070	2070	EYA4	chr06:133698196-133978204	q1	q2	OK	4.17803	10.8947	1.38274	3.40497	5e-05	0.00076601	yes
2086	2086	ERV3-1	chr07:51043483-51059749	q1	q2	OK	36.2956	13.0911	-1.47121	-4.06342	5e-05	0.00076601	yes
2138	2138	EYA1	chr08:69292132-69459325	q1	q2	OK	11.0154	0.326552	-5.07606	-6.0102	5e-05	0.00076601	yes
2146	2146	EZH2	chr07:169739195-169815143	q1	q2	OK	19.6054	48.2081	1.29803	3.41425	5e-05	0.00076601	yes
2150	2150	F2RL1	chr05:73308060-73324355	q1	q2	OK	60.7077	163.491	1.42926	3.76365	5e-05	0.00076601	yes
2171	2171	FABP5	chr08:79368786-79373249	q1	q2	OK	60.7525	574.928	3.24236	11.2481	5e-05	0.00076601	yes
2177	2177	FANCD2	chr03:141827659-141899766	q1	q2	OK	8.34361	20.4044	1.29013	3.25392	5e-05	0.00076601	yes
2185	2185	PTK2B	chr08:27250024-27401465	q1	q2	OK	3.52026	0.691013	-2.3489	-3.37948	5e-05	0.00076601	yes
2192	2192	FBLN1	chr15:87508907-87609018	q1	q2	OK	21.629	9.40905	-1.20085	-3.0813	5e-05	0.00076601	yes
220	220	ALDH1A3	chr14:79462498-79498753	q1	q2	OK	47.7351	13.4375	-1.82879	-4.87186	5e-05	0.00076601	yes
2202	2202	EFEMP1	chr02a:53533075-53591857	q1	q2	OK	89.1932	1.04863	-6.41035	-10.3005	5e-05	0.00076601	yes
221687	221687	RNF182	chr06:14221382-14227133	q1	q2	OK	14.9288	30.6211	1.03643	2.89874	5e-05	0.00076601	yes
2217	2217	FCGRT	chr19:44419701-44436464	q1	q2	OK	193.404	52.1154	-1.89184	-5.09303	5e-05	0.00076601	yes
222223	222223	KIAA1324L	chr07:106774496-106955066	q1	q2	OK	0.22886	13.3721	5.86862	8.49471	5e-05	0.00076601	yes
222236	222236	NAPEPLD	chr07:127988374-128036596	q1	q2	OK	6.20409	13.8227	1.15574	2.95547	5e-05	0.00076601	yes
2230	2230	FDX1	chr11:102562397-102600465	q1	q2	OK	30.3113	9.72621	-1.63991	-4.27388	5e-05	0.00076601	yes
2239	2239	GPC4	chrX:127095420-127213169	q1	q2	OK	38.0637	15.7702	-1.27121	-3.54085	5e-05	0.00076601	yes
2263	2263	FGFR2	chr10:117279604-117402969	q1	q2	OK	35.666	75.2583	1.0773	2.76002	5e-05	0.00076601	yes
2274	2274	FHL2	chr02a:100780311-100858453	q1	q2	OK	87.3637	41.3747	-1.07828	-2.80885	5e-05	0.00076601	yes
22795	22795	NID2	chr14:113804295-113867638	q1	q2	OK	0.765571	5.90175	2.94654	4.68227	5e-05	0.00076601	yes
22891	22891	ZNF365	chr10:70203523-70231588	q1	q2	OK	2.8107	0.612488	-2.19818	-3.20985	5e-05	0.00076601	yes
2290	2290	FOXG1	chr14:89912317-89915524	q1	q2	OK	2.04729	0	#NAME?	#NAME?	5e-05	0.00076601	yes
22936	22936	ELL2	chr05:92681482-92759892	q1	q2	OK	2.13723	0.374592	-2.51235	-3.64322	5e-05	0.00076601	yes
22974	22974	TPX2	chr15:32273337-32334652	q1	q2	OK	26.6461	60.4567	1.18198	3.33607	5e-05	0.00076601	yes
22986	22986	SORCS3	chr10:100302283-100911904	q1	q2	OK	0.138311	26.1832	7.56459	9.85054	5e-05	0.00076601	yes
23002	23002	DAAM1	chr14:120974603-121154519	q1	q2	OK	16.4617	6.13634	-1.42367	-3.75675	5e-05	0.00076601	yes
23022	23022	PALLD	chr04:168986145-169081874	q1	q2	OK	78.6507	41.4421	-0.924361	-2.64385	5e-05	0.00076601	yes
23024	23024	PDZRN3	chr03:129616107-129856030	q1	q2	OK	22.5809	56.5728	1.325	3.81163	5e-05	0.00076601	yes
2305	2305	FOXM1	chr12:2976208-2998122	q1	q2	OK	6.63289	18.9078	1.51128	3.71947	5e-05	0.00076601	yes
23089	23089	PEG10	chr07:119708144-119721603	q1	q2	OK	43.0126	92.4692	1.10421	2.91751	5e-05	0.00076601	yes
23090	23090	ZNF423	chr16:33300096-33709276	q1	q2	OK	7.81964	1.2275	-2.67138	-4.6377	5e-05	0.00076601	yes
23092	23092	ARHGAP26	chr05:140331577-140790845	q1	q2	OK	3.4101	0.963883	-1.82288	-3.19206	5e-05	0.00076601	yes
23148	23148	NACAD	chr07:63483826-63491967	q1	q2	OK	4.9713	11.6334	1.22658	2.91038	5e-05	0.00076601	yes
23165	23165	NUP205	chr07:161449491-161544424	q1	q2	OK	11.602	23.7572	1.03399	2.87556	5e-05	0.00076601	yes
2317	2317	FLNB	chr03:114074178-114243246	q1	q2	OK	25.1904	55.3427	1.13552	2.85247	5e-05	0.00076601	yes
23170	23170	TTLL12	chr15:85208219-85228722	q1	q2	OK	28.0637	9.84044	-1.51191	-4.05509	5e-05	0.00076601	yes
23189	23189	KANK1	chr09:27398844-27434756	q1	q2	OK	6.0402	14.0661	1.21956	3.13089	5e-05	0.00076601	yes
23199	23199	GSE1	chr16:70207484-70272181	q1	q2	OK	2.26623	8.04373	1.82757	4.00963	5e-05	0.00076601	yes
23213	23213	SULF1	chr08:67474812-67668936	q1	q2	OK	62.3962	1.58142	-5.30217	-10.8486	5e-05	0.00076601	yes
23223	23223	RRP12	chr10:92721878-92767765	q1	q2	OK	16.8598	42.3952	1.33031	3.55821	5e-05	0.00076601	yes
23225	23225	NUP210	chr03:145025900-145131511	q1	q2	OK	6.40542	16.6506	1.37821	3.63293	5e-05	0.00076601	yes
23229	23229	ARHGEF9	chrX:57935586-58058003	q1	q2	OK	5.57453	11.5767	1.0543	2.70498	5e-05	0.00076601	yes
23243	23243	ANKRD28	chr03:32323886-32405796	q1	q2	OK	8.10898	18.9493	1.22455	3.31208	5e-05	0.00076601	yes
23254	23254	KAZN	chr01:13348998-13865114	q1	q2	OK	5.72141	18.6276	1.703	3.90093	5e-05	0.00076601	yes
23284	23284	LPHN3	chr04:72456966-73029848	q1	q2	OK	15.9635	6.52143	-1.29151	-3.1338	5e-05	0.00076601	yes
23302	23302	WSCD1	chr17:5968748-6015387	q1	q2	OK	10.7558	26.8527	1.31995	3.67421	5e-05	0.00076601	yes
23310	23310	NCAPD3	chr11:126316017-126388171	q1	q2	OK	11.1431	24.6335	1.14448	3.18279	5e-05	0.00076601	yes
23314	23314	SATB2	chr02b:86724013-86909780	q1	q2	OK	6.3665	15.8684	1.31758	3.09271	5e-05	0.00076601	yes
23328	23328	SASH1	chr06:117796640-118009209	q1	q2	OK	1.41157	6.20979	2.13724	4.43412	5e-05	0.00076601	yes
23348	23348	DOCK9	chr13:80189732-80376648	q1	q2	OK	3.45536	1.26917	-1.44495	-2.89185	5e-05	0.00076601	yes
2335	2335	FN1	chr02b:103415023-103492314	q1	q2	OK	176.055	14.6913	-3.90013	-8.2659	5e-05	0.00076601	yes
23397	23397	NCAPH	chr02a:92139362-92178853	q1	q2	OK	3.61804	9.92059	1.45522	3.28288	5e-05	0.00076601	yes
23423	23423	TMED3	chr14:56720625-56731218	q1	q2	OK	253.835	119.487	-1.08704	-3.52393	5e-05	0.00076601	yes
23426	23426	GRIP1	chr12:64580528-64898641	q1	q2	OK	5.01845	0.556082	-3.17387	-4.62584	5e-05	0.00076601	yes
23493	23493	HEY2	chr06:141646530-141658014	q1	q2	OK	0.334553	8.48427	4.66448	6.17864	5e-05	0.00076601	yes
23500	23500	DAAM2	chr06:40633797-40774462	q1	q2	OK	9.13995	2.75544	-1.7299	-3.24979	5e-05	0.00076601	yes
23504	23504	RIMBP2	chr12:130356802-130482099	q1	q2	OK	0.0782323	1.91129	4.61063	5.10963	5e-05	0.00076601	yes
23508	23508	TTC9	chr14:132682676-132718209	q1	q2	OK	0.545306	2.63949	2.27512	3.46799	5e-05	0.00076601	yes
23533	23533	PIK3R5	chr17:8805536-8892900	q1	q2	OK	0.130331	2.10215	4.01162	4.54243	5e-05	0.00076601	yes
23555	23555	TSPAN15	chr10:62875661-62930811	q1	q2	OK	4.04514	19.3707	2.25962	4.66315	5e-05	0.00076601	yes
23580	23580	CDC42EP4	chr17:66560411-66589056	q1	q2	OK	19.3276	39.8518	1.04398	2.99718	5e-05	0.00076601	yes
23612	23612	PHLDA3	chr01:164798387-164802032	q1	q2	OK	133.805	54.409	-1.29822	-4.11338	5e-05	0.00076601	yes
23632	23632	CA14	chr01:124222348-124229192	q1	q2	OK	2.29613	10.7913	2.23259	3.81941	5e-05	0.00076601	yes
23641	23641	LDOC1	chrX:135018370-135019747	q1	q2	OK	153.035	67.8208	-1.17406	-3.79056	5e-05	0.00076601	yes
23671	23671	TMEFF2	chr02b:79469427-79719342	q1	q2	OK	421.408	86.0675	-2.29168	-6.70868	5e-05	0.00076601	yes
23768	23768	FLRT2	chr14:147933972-148030936	q1	q2	OK	9.67851	0.974028	-3.31275	-6.51516	5e-05	0.00076601	yes
23784	23784	POTEH	chr15:58808357-58838834	q1	q2	OK	0	0.7569	inf	#NAME?	5e-05	0.00076601	yes
245806	245806	VGLL2	chr06:150353827-150361810	q1	q2	OK	1.07572	0	#NAME?		5e-05	0.00076601	yes
2517	2517	FUCA1	chr01:22496591-22520195	q1	q2	OK	118.265	60.0513	-0.977762	-3.00469	5e-05	0.00076601	yes
2530	2530	FUT8	chr14:127218980-127565529	q1	q2	OK	15.0049	6.1252	-1.2926	-3.26882	5e-05	0.00076601	yes
2539	2539	G6PD	chrX:147683471-147700155	q1	q2	OK	64.1828	142.623	1.15195	3.39875	5e-05	0.00076601	yes
253982	253982	ASPHD1	chr16:28193121-28198712	q1	q2	OK	0.300882	7.7091	4.67929	5.38362	5e-05	0.00076601	yes
255919	255919	CNEP1R1	chr16:33886980-33898614	q1	q2	OK	10.233	1.82784	-2.48502	-4.47143	5e-05	0.00076601	yes
2561	2561	GABRB2	chr05:159223507-159486879	q1	q2	OK	0.664111	0	#NAME?	#NAME?	5e-05	0.00076601	yes
2564	2564	GABRE	chrX:145376715-145398425	q1	q2	OK	0.648879	0			5e-05	0.00076601	yes
25782	25782	RAB3GAP2	chr01:145618410-145742136	q1	q2	OK	45.4792	20.8997	-1.12172	-3.1646	5e-05	0.00076601	yes
25789	25789	TMEM59L	chr19:18386371-18394902	q1	q2	OK	16.9649	4.74131	-1.8392	-3.78588	5e-05	0.00076601	yes
259266	259266	ASPM	chr01:169207316-169269906	q1	q2	OK	2.46288	5.55447	1.1733	2.87688	5e-05	0.00076601	yes
25938	25938	HEATR5A	chr14:92509311-92617290	q1	q2	OK	6.50118	14.6734	1.17443	3.19616	5e-05	0.00076601	yes
25960	25960	GPR124	chr08:37972026-38018369	q1	q2	OK	3.17632	0.329262	-3.27005	-4.49939	5e-05	0.00076601	yes
25987	25987	TSKU	chr11:68220200-68236124	q1	q2	OK	23.9816	10.1704	-1.23755	-3.21444	5e-05	0.00076601	yes
26027	26027	ACOT11	chr01:53933239-54007070	q1	q2	OK	1.83731	14.0538	2.93529	4.54553	5e-05	0.00076601	yes
26031	26031	OSBPL3	chr07:82980414-83165545	q1	q2	OK	8.9622	3.6704	-1.28791	-3.11489	5e-05	0.00076601	yes
26047	26047	CNTNAP2	chr07:170218592-172530996	q1	q2	OK	0.963341	0.127368	-2.91904	-3.7689	5e-05	0.00076601	yes
26147	26147	PHF19	chr09:92740348-92760937	q1	q2	OK	6.85204	16.4119	1.26014	3.19672	5e-05	0.00076601	yes
262	262	AMD1	chr06:156794896-156817525	q1	q2	OK	19.3615	50.4453	1.38153	3.61879	5e-05	0.00076601	yes
2621	2621	GAS6	chr13:94911676-94925969	q1	q2	OK	52.9985	20.2075	-1.39106	-3.32864	5e-05	0.00076601	yes
26270	26270	FBXO6	chr01:10849857-10861055	q1	q2	OK	30.1699	11.082	-1.4449	-3.617	5e-05	0.00076601	yes
26271	26271	FBXO5	chr06:113030818-113044366	q1	q2	OK	8.45543	20.2788	1.26202	3.10711	5e-05	0.00076601	yes
26272	26272	FBXO4	chr05:42402066-42418023	q1	q2	OK	1.00204	11.0519	3.46329	5.30661	5e-05	0.00076601	yes
2628	2628	GATM	chr14:21615892-21633646	q1	q2	OK	2.51158	27.6587	3.46106	6.89024	5e-05	0.00076601	yes
266727	266727	MDGA1	chr06:38494275-38557499	q1	q2	OK	15.8158	4.92705	-1.68257	-4.3881	5e-05	0.00076601	yes
26873	26873	OPLAH	chr08:143011496-143021468	q1	q2	OK	3.63812	11.2851	1.63316	3.73149	5e-05	0.00076601	yes
27023	27023	FOXB1	chr14:36530766-36531803	q1	q2	OK	0.71406	0	#NAME?	#NAME?	5e-05	0.00076601	yes
27068	27068	PPA2	chr04:104810820-104956325	q1	q2	OK	45.3476	19.9859	-1.18205	-3.36871	5e-05	0.00076601	yes
27075	27075	TSPAN13	chr07:92433172-92464045	q1	q2	OK	44.3949	5.06572	-3.13155	-7.02315	5e-05	0.00076601	yes
27086	27086	FOXP1	chr03:127158716-127790483	q1	q2	OK	14.1524	6.6055	-1.09931	-2.85094	5e-05	0.00076601	yes
2710	2710	GK	chrX:30210289-30290092	q1	q2	OK	1.52925	8.58782	2.48947	4.65727	5e-05	0.00076601	yes
27115	27115	PDE7B	chr06:130876351-131210464	q1	q2	OK	13.596	6.32068	-1.10503	-2.89175	5e-05	0.00076601	yes
27248	27248	ERLEC1	chr02a:56723731-56917440	q1	q2	OK	102.92	49.6189	-1.05256	-2.71439	5e-05	0.00076601	yes
27255	27255	CNTN6	chr03:132600916-132975285	q1	q2	OK	0.818817	9.61532	3.55372	5.66385	5e-05	0.00076601	yes
27295	27295	PDLIM3	chr04:185824170-185859431	q1	q2	OK	17.7402	63.9704	1.85038	4.57263	5e-05	0.00076601	yes
27300	27300	ZNF544	chr19:50551884-50575688	q1	q2	OK	0.995342	4.23737	2.08991	3.30303	5e-05	0.00076601	yes
27303	27303	RBMS3	chr03:18313425-19057227	q1	q2	OK	5.70132	1.53431	-1.89371	-4.12758	5e-05	0.00076601	yes
27324	27324	TOX3	chr16:36300135-36407581	q1	q2	OK	2.60334	9.52837	1.87187	3.52864	5e-05	0.00076601	yes
27347	27347	STK39	chr02b:54769316-55062467	q1	q2	OK	19.0331	6.94519	-1.45442	-3.65652	5e-05	0.00076601	yes
2746	2746	GLUD1	chr10:44519492-44557808	q1	q2	OK	43.0374	96.7573	1.16878	3.43597	5e-05	0.00076601	yes
2770	2770	GNAI1	chr07:113734329-113817580	q1	q2	OK	30.2956	14.1481	-1.0985	-3.03631	5e-05	0.00076601	yes
2778	2778	GNAS	chr15:5512711-5584536	q1	q2	OK	107.495	49.2875	-1.12497	-3.17728	5e-05	0.00076601	yes
2812	2812	GP1BB	chr15:61375692-61376930	q1	q2	OK	20.0239	3.81078	-2.39357	-4.50849	5e-05	0.00076601	yes
2822	2822	GPLD1	chr06:24909017-24973069	q1	q2	OK	9.40576	0.195992	-5.58468	-7.70197	5e-05	0.00076601	yes
28316	28316	CDH20	chr18:50962271-51029299	q1	q2	OK	62.1812	7.884	-2.97948	-7.54885	5e-05	0.00076601	yes
284252	284252	KCTD1	chr18:14916730-15090315	q1	q2	OK	30.2691	13.7336	-1.14014	-2.99818	5e-05	0.00076601	yes
284403	284403	WDR62	chr19:31611672-31663918	q1	q2	OK	3.01643	11.5158	1.93269	4.33613	5e-05	0.00076601	yes
2847	2847	MCHR1	chr15:82610781-82614424	q1	q2	OK	11.6629	3.15543	-1.88602	-3.73663	5e-05	0.00076601	yes
284716	284716	RIMKLA	chr01:41447197-41490435	q1	q2	OK	2.64576	7.31675	1.46752	3.59639	5e-05	0.00076601	yes
285	285	ANGPT2	chr08:6529504-6767586	q1	q2	OK	1.55206	8.911	2.5214	3.79746	5e-05	0.00076601	yes
285362	285362	SUMF1	chr03:135911288-136074548	q1	q2	OK	121.196	58.9095	-1.04077	-3.20301	5e-05	0.00076601	yes
285761	285761	DCBLD1	chr06:150014007-150110687	q1	q2	OK	58.7741	20.3352	-1.5312	-2.78539	5e-05	0.00076601	yes
2861	2861	GPR37	chr07:150429492-150450244	q1	q2	OK	63.0449	10.0131	-2.65449	-6.92078	5e-05	0.00076601	yes
286183	286183	NKAIN3	chr08:60130661-60849563	q1	q2	OK	48.5604	10.0875	-2.26722	-5.36669	5e-05	0.00076601	yes
287	287	ANK2	chr04:111713810-112283901	q1	q2	OK	28.131	58.9857	1.0682	2.84895	5e-05	0.00076601	yes
2876	2876	GPX1	chr03:105196048-105197202	q1	q2	OK	116.9	1.88617	-5.95367	-10.8921	5e-05	0.00076601	yes
2891	2891	GRIA2	chr04:157122636-157273035	q1	q2	OK	25.143	5.81437	-2.11246	-5.34941	5e-05	0.00076601	yes
2892	2892	GRIA3	chrX:116759691-117085176	q1	q2	OK	19.3033	1.47569	-3.70938	-7.25494	5e-05	0.00076601	yes
28959	28959	TMEM176B	chr07:176542537-176552029	q1	q2	OK	8.12022	49.0424	2.59444	4.79002	5e-05	0.00076601	yes
28986	28986	MAGEH1	chrX:54868317-54869775	q1	q2	OK	128.342	53.0067	-1.27575	-4.00613	5e-05	0.00076601	yes
29028	29028	ATAD2	chr08:122264108-122342851	q1	q2	OK	8.50283	20.4478	1.26593	3.37031	5e-05	0.00076601	yes
29091	29091	STXBP6	chr14:86037646-86216117	q1	q2	OK	80.2047	4.46374	-4.16736	-8.81891	5e-05	0.00076601	yes
29127	29127	RACGAP1	chr12:48178451-48206471	q1	q2	OK	19.3283	49.9165	1.3688	3.76194	5e-05	0.00076601	yes
29128	29128	UHRF1	chr19:4946739-5002497	q1	q2	OK	16.2463	39.6504	1.28723	3.58982	5e-05	0.00076601	yes
2917	2917	GRM7	chr03:138599343-139508209	q1	q2	OK	22.621	6.35764	-1.8311	-4.6958	5e-05	0.00076601	yes
29911	29911	HOOK2	chr19:12474838-12487942	q1	q2	OK	0.184144	6.35975	5.11007	5.85687	5e-05	0.00076601	yes
29940	29940	DSE	chr06:151126627-151285027	q1	q2	OK	7.39708	0.392147	-4.23749	-6.20476	5e-05	0.00076601	yes
29941	29941	PKN3	chr09:100972769-100990191	q1	q2	OK	0.544643	4.75175	3.12508	4.57841	5e-05	0.00076601	yes
29951	29951	PDZRN4	chr12:38919023-39377811	q1	q2	OK	0.191431	2.42199	3.66129	4.32409	5e-05	0.00076601	yes
30010	30010	NXPH1	chr07:99679850-100004446	q1	q2	OK	3.30547	10.1623	1.6203	2.95391	5e-05	0.00076601	yes
30061	30061	SLC40A1	chr02b:76887838-76907557	q1	q2	OK	3.39245	10.2548	1.5959	3.42006	5e-05	0.00076601	yes
3009	3009	HIST1H1B	chr06:28220284-28221074	q1	q2	OK	5.00509	20.4711	2.03212	4.04211	5e-05	0.00076601	yes
3014	3014	H2AFX	chr11:111164825-111166408	q1	q2	OK	52.7751	116.386	1.14099	3.57553	5e-05	0.00076601	yes
3037	3037	HAS2	chr08:120541251-120568802	q1	q2	OK	4.84588	14.8451	1.61516	3.48455	5e-05	0.00076601	yes
306	306	ANXA3	chr04:55863595-55921945	q1	q2	OK	69.3503	14.5022	-2.25763	-6.06452	5e-05	0.00076601	yes
3060	3060	HCRT	chr17:50042822-50044222	q1	q2	OK	9.14296	156.425	4.09666	9.68361	5e-05	0.00076601	yes
3067	3067	HDC	chr14:26551130-26574252	q1	q2	OK	3.48643	33.8003	3.27721	7.04237	5e-05	0.00076601	yes
3075	3075	CFH	chr01:169430907-169692776	q1	q2	OK	185.594	84.4902	-1.13529	-2.85662	5e-05	0.00076601	yes
30811	30811	HUNK	chr07:14601731-14732910	q1	q2	OK	2.73811	8.44513	1.62494	3.88864	5e-05	0.00076601	yes
30818	30818	KCNIP3	chr02a:91691405-91784423	q1	q2	OK	1.40304	6.52896	2.2183	3.36538	5e-05	0.00076601	yes
30820	30820	KCNIP1	chr05:168467296-168698679	q1	q2	OK	4.484	15.7961	1.81671	3.71745	5e-05	0.00076601	yes
3084	3084	NRG1	chr08:32559990-32743879	q1	q2	OK	15.3248	4.32622	-1.82469	-3.69011	5e-05	0.00076601	yes
30845	30845	EHD3	chr02a:31698046-31731163	q1	q2	OK	116.407	45.6111	-1.35172	-3.72449	5e-05	0.00076601	yes
3092	3092	HIP1	chr07:41455433-41667747	q1	q2	OK	4.27711	12.7757	1.57869	4.00211	5e-05	0.00076601	yes
31	31	ACACA	chr17:30569236-30848062	q1	q2	OK	4.93601	10.825	1.13295	2.96131	5e-05	0.00076601	yes
3148	3148	HMGB2	chr04:173388042-173391073	q1	q2	OK	74.466	155.485	1.06213	2.8625	5e-05	0.00076601	yes
3164	3164	NR4A1	chr12:50244247-50252557	q1	q2	OK	33.4066	12.3713	-1.43314	-3.01384	5e-05	0.00076601	yes
3169	3169	FOXA1	chr14:98866073-98871820	q1	q2	OK	7.82732	32.4672	2.05239	5.02165	5e-05	0.00076601	yes
3199	3199	HOXA2	chr07:80809248-80811666	q1	q2	OK	12.3474	1.99522	-2.62959	-4.10638	5e-05	0.00076601	yes
3352	3352	HTR1D	chr01:21834950-21838081	q1	q2	OK	13.0061	41.5628	1.6761	4.44177	5e-05	0.00076601	yes
3398	3398	ID2	chr02a:8695397-8697864	q1	q2	OK	38.083	4.4911	-3.08401	-6.45178	5e-05	0.00076601	yes
340527	340527	NHSL2	chrX:66486657-66717145	q1	q2	OK	14.0614	2.57929	-2.44669	-3.85035	5e-05	0.00076601	yes
340543	340543	TCEAL5	chrX:96893864-96897036	q1	q2	OK	0	1.17319	inf	#NAME?	5e-05	0.00076601	yes
3426	3426	CFI	chr04:108582847-108641917	q1	q2	OK	86.9822	22.9085	-1.92484	-5.39191	5e-05	0.00076601	yes
347240	347240	KIF24	chr09:61201659-61278256	q1	q2	OK	2.94603	9.54626	1.69616	3.94852	5e-05	0.00076601	yes
347252	347252	IGFBPL1	chr09:65577212-65592740	q1	q2	OK	50.9445	1.315	-5.2758	-8.64897	5e-05	0.00076601	yes
347735	347735	SERINC2	chr01:30276758-30304874	q1	q2	OK	52.0616	17.9283	-1.53798	-3.8773	5e-05	0.00076601	yes
348	348	APOE	chr19:39782392-39786407	q1	q2	OK	9.07062	59.7118	2.71874	6.50568	5e-05	0.00076601	yes
3485	3485	IGFBP2	chr02b:104787535-104816967	q1	q2	OK	2854.04	452.288	-2.65769	-6.08426	5e-05	0.00076601	yes
348654	348654	GEN1	chr02a:17771264-17805626	q1	q2	OK	1.27009	5.32047	2.06663	3.94373	5e-05	0.00076601	yes
3488	3488	IGFBP5	chr02b:104824967-104845689	q1	q2	OK	64.3845	26.2808	-1.2927	-3.25367	5e-05	0.00076601	yes
349136	349136	WDR86	chr07:177122655-177151261	q1	q2	OK	11.295	0.330574	-5.09457	-6.57478	5e-05	0.00076601	yes
3588	3588	IL10RB	chr07:13343221-13377195	q1	q2	OK	17.4812	6.59215	-1.40699	-3.17833	5e-05	0.00076601	yes
3590	3590	IL11RA	chr09:61586282-61596578	q1	q2	OK	19.04	4.95571	-1.94187	-4.20536	5e-05	0.00076601	yes
3638	3638	INSIG1	chr07:181118209-181129910	q1	q2	OK	27.2425	57.5766	1.07962	2.93063	5e-05	0.00076601	yes
3654	3654	IRAK1	chrX:147270061-147279871	q1	q2	OK	25.9203	9.88558	-1.39068	-3.48528	5e-05	0.00076601	yes
3673	3673	ITGA2	chr05:53763677-53869080	q1	q2	OK	1.23637	6.43296	2.37937	4.95699	5e-05	0.00076601	yes
3675	3675	ITGA3	chr17:43015507-43049616	q1	q2	OK	16.4143	56.6105	1.78611	4.94499	5e-05	0.00076601	yes
3679	3679	ITGA7	chr12:53910446-53941554	q1	q2	OK	90.658	44.5106	-1.02628	-2.67003	5e-05	0.00076601	yes
3689	3689	ITGB2	chr07:1777837-1810685	q1	q2	OK	15.518	73.5838	2.24545	6.1889	5e-05	0.00076601	yes
3693	3693	ITGB5	chr03:151972837-152099014	q1	q2	OK	119.693	43.0665	-1.4747	-4.3012	5e-05	0.00076601	yes
3696	3696	ITGB8	chr07:87535168-87619927	q1	q2	OK	18.7191	46.2153	1.30386	3.52113	5e-05	0.00076601	yes
3728	3728	JUP	chr17:49594253-49626844	q1	q2	OK	7.04657	17.1696	1.28486	3.13201	5e-05	0.00076601	yes
3736	3736	KCNA1	chr12:5073211-5081566	q1	q2	OK	1.4847	0.137382	-3.43391	-4.13194	5e-05	0.00076601	yes
375287	375287	RBM43	chr02b:37679322-37690839	q1	q2	OK	0	2.73111	inf	#NAME?	5e-05	0.00076601	yes
375316	375316	RBM44	chr02b:126579174-126624583	q1	q2	OK	2.29652	0	#NAME?		5e-05	0.00076601	yes
375607	375607	NAT16	chr07:126237488-126247406	q1	q2	OK	2.59938	12.1355	2.22299	4.47639	5e-05	0.00076601	yes
375612	375612	LHFPL3	chr07:129234592-129852032	q1	q2	OK	33.3091	11.8439	-1.49177	-3.73335	5e-05	0.00076601	yes
3759	3759	KCNJ2	chr17:63246082-63256648	q1	q2	OK	3.43015	1.03344	-1.73082	-3.03763	5e-05	0.00076601	yes
3766	3766	KCNJ10	chr01:134324700-134357466	q1	q2	OK	4.87164	12.0077	1.30149	3.21666	5e-05	0.00076601	yes
3783	3783	KCNN4	chr19:38616580-38632872	q1	q2	OK	0.243086	5.17248	4.41132	5.44204	5e-05	0.00076601	yes
379	379	ARL4D	chr17:51170730-51172203	q1	q2	OK	0.628971	0	#NAME?	#NAME?	5e-05	0.00076601	yes
3798	3798	KIF5A	chr12:55821440-55858946	q1	q2	OK	1.16711	5.08703	2.12388	3.84521	5e-05	0.00076601	yes
3832	3832	KIF11	chr10:87694869-87760841	q1	q2	OK	11.5916	32.6514	1.49407	4.09471	5e-05	0.00076601	yes
3833	3833	KIFC1	chr06:34146303-34164340	q1	q2	OK	20.1519	66.3998	1.72026	4.83216	5e-05	0.00076601	yes
3835	3835	KIF22	chr16:28085134-28100395	q1	q2	OK	41.7715	104.575	1.32394	3.58822	5e-05	0.00076601	yes
3838	3838	KPNA2	chr17:61238504-61250381	q1	q2	OK	146.347	326.954	1.15969	3.33104	5e-05	0.00076601	yes
3856	3856	KRT8	chr12:51049671-51102976	q1	q2	OK	1.35924	169.369	6.96123	7.65423	5e-05	0.00076601	yes
3880	3880	KRT19	chr17:49321531-49326408	q1	q2	OK	1.11657	0	#NAME?	#NAME?	5e-05	0.00076601	yes
388561	388561	ZNF761	chr19:48218706-48233124	q1	q2	OK	1.13858	7.02277	2.6248	4.60196	5e-05	0.00076601	yes
388585	388585	HES5	chr01:1584754-1586246	q1	q2	OK	2.57886	34.09	3.72454	5.59318	5e-05	0.00076601	yes
388591	388591	RNF207	chr01:5310651-5325026	q1	q2	OK	2.87982	8.84546	1.61896	3.46058	5e-05	0.00076601	yes
388650	388650	FAM69A	chr01:93118595-93239739	q1	q2	OK	47.0765	12.9776	-1.85898	-4.66362	5e-05	0.00076601	yes
389075	389075	RESP18	chr02b:107528551-107534403	q1	q2	OK	0	0.903732	inf	#NAME?	5e-05	0.00076601	yes
390	390	RND3	chr02b:36863005-36882280	q1	q2	OK	133.157	50.7101	-1.39278	-3.86503	5e-05	0.00076601	yes
3904	3904	LAIR2	chr19:49270121-49277957	q1	q2	OK	5.30081	78.301	3.88475	4.96801	5e-05	0.00076601	yes
3915	3915	LAMC1	chr01:183708804-183830913	q1	q2	OK	336.324	125.661	-1.42031	-2.9257	5e-05	0.00076601	yes
3934	3934	LCN2	chr09:100381254-100385595	q1	q2	OK	7.77492	32.5711	2.06669	4.63891	5e-05	0.00076601	yes
3958	3958	LGALS3	chr14:116912967-116929231	q1	q2	OK	727.042	338.425	-1.1032	-2.85158	5e-05	0.00076601	yes
3978	3978	LIG1	chr19:42983034-43030012	q1	q2	OK	9.41094	24.2119	1.36331	3.50952	5e-05	0.00076601	yes
3983	3983	ABLIM1	chr10:110136312-110382775	q1	q2	OK	26.9189	9.65698	-1.47898	-3.81019	5e-05	0.00076601	yes
3996	3996	LLGL1	chr17:18267861-18287581	q1	q2	OK	46.4621	92.2861	0.990057	2.89813	5e-05	0.00076601	yes
4001	4001	LMNB1	chr05:124166555-124225084	q1	q2	OK	10.4621	28.2086	1.43096	3.64501	5e-05	0.00076601	yes
4013	4013	VWA5A	chr11:116067916-116095232	q1	q2	OK	19.5588	44.4865	1.18555	3.38449	5e-05	0.00076601	yes
4015	4015	LOX	chr05:119579211-119594461	q1	q2	OK	6.3236	1.71557	-1.88206	-3.77239	5e-05	0.00076601	yes
404672	404672	GTF2H5	chr06:107614975-107626682	q1	q2	OK	270.796	85.7792	-1.65851	-7.1801	5e-05	0.00076601	yes
4047	4047	LSS	chr07:546201-583552	q1	q2	OK	39.1216	111.558	1.51176	4.35136	5e-05	0.00076601	yes
4052	4052	LTBP1	chr02a:33622071-33880637	q1	q2	OK	56.973	16.0506	-1.82765	-5.091	5e-05	0.00076601	yes
4053	4053	LTBP2	chr14:136596501-136711253	q1	q2	OK	3.0775	14.0395	2.18966	5.25354	5e-05	0.00076601	yes
4055	4055	LTBR	chr12:6596144-6603498	q1	q2	OK	0	1.2456	inf	#NAME?	5e-05	0.00076601	yes
4067	4067	LYN	chr08:53696332-53835861	q1	q2	OK	6.38556	0.181892	-5.13366	-6.64744	5e-05	0.00076601	yes
4071	4071	TM4SF1	chr03:62214367-62223266	q1	q2	OK	33.3102	14.3496	-1.21496	-3.16883	5e-05	0.00076601	yes
4129	4129	MAOB	chrX:43754886-43880264	q1	q2	OK	23.6987	11.0843	-1.09629	-2.84205	5e-05	0.00076601	yes
4147	4147	MATN2	chr08:96276274-96444914	q1	q2	OK	3.96847	16.9417	2.09392	4.14701	5e-05	0.00076601	yes
4155	4155	MBP	chr18:67102935-67220887	q1	q2	OK	4.42345	0.207819	-4.41177	-5.85089	5e-05	0.00076601	yes
416	416	ARSF	chrX:2026846-2075418	q1	q2	OK	59.5312	3.50584	-4.08581	-8.55515	5e-05	0.00076601	yes
4160	4160	MC4R	chr18:49839937-49841372	q1	q2	OK	0.86921	0	#NAME?	#NAME?	5e-05	0.00076601	yes
4171	4171	MCM2	chr03:149376396-149400342	q1	q2	OK	22.5747	49.2197	1.12453	3.18765	5e-05	0.00076601	yes
4172	4172	MCM3	chr06:53150476-53172109	q1	q2	OK	24.388	53.8249	1.1421	3.19421	5e-05	0.00076601	yes
4173	4173	MCM4	chr08:45371921-45388031	q1	q2	OK	45.572	102.471	1.16899	3.35116	5e-05	0.00076601	yes
4174	4174	MCM5	chr15:77242009-77266416	q1	q2	OK	18.5084	37.2832	1.01035	2.8213	5e-05	0.00076601	yes
4175	4175	MCM6	chr02b:21263794-21302080	q1	q2	OK	27.1292	54.4476	1.00502	2.91176	5e-05	0.00076601	yes
4214	4214	MAP3K1	chr05:57676376-57754484	q1	q2	OK	9.50972	22.8676	1.26583	3.36826	5e-05	0.00076601	yes
4216	4216	MAP3K4	chr06:161774191-161900686	q1	q2	OK	6.27132	13.9335	1.15172	3.01444	5e-05	0.00076601	yes
4233	4233	MET	chr07:141861253-141978009	q1	q2	OK	4.01797	0.63515	-2.6613	-4.09148	5e-05	0.00076601	yes
4241	4241	MELTF	chr03:1067854-1078845	q1	q2	OK	1.18345	10.3315	3.12598	4.79414	5e-05	0.00076601	yes
4288	4288	MKI67	chr10:124002415-124033596	q1	q2	OK	6.15134	23.3341	1.92347	5.10654	5e-05	0.00076601	yes
43	43	ACHE	chr07:126004623-126010564	q1	q2	OK	56.4179	12.1323	-2.2173	-5.80321	5e-05	0.00076601	yes
4312	4312	MMP1	chr11:94941526-94950228	q1	q2	OK	0.671139	6.94855	3.37203	4.82332	5e-05	0.00076601	yes
4313	4313	MMP2	chr16:39463196-39490629	q1	q2	OK	162.66	35.4458	-2.19818	-6.23021	5e-05	0.00076601	yes
4345	4345	CD200	chr03:164653948-164684117	q1	q2	OK	41.1688	85.8735	1.06066	3.22803	5e-05	0.00076601	yes
441027	441027	TMEM150C	chr04:51722251-51809196	q1	q2	OK	10.4383	2.21187	-2.23855	-3.88474	5e-05	0.00076601	yes
444	444	ASPH	chr08:59463192-59530455	q1	q2	OK	63.9768	24.0554	-1.41119	-4.05114	5e-05	0.00076601	yes
4482	4482	MSRA	chr08:9311559-9677373	q1	q2	OK	28.2979	10.4947	-1.43103	-3.03508	5e-05	0.00076601	yes
4504	4504	MT3	chr16:40657009-40658633	q1	q2	OK	2.40969	0	#NAME?	#NAME?	5e-05	0.00076601	yes
4605	4605	MYBL2	chr15:20772959-20824948	q1	q2	OK	28.957	64.4668	1.15464	3.30747	5e-05	0.00076601	yes
4684	4684	NCAM1	chr11:105067419-105377551	q1	q2	OK	24.9914	50.4593	1.01369	2.71617	5e-05	0.00076601	yes
4685	4685	NCAM2	chr07:25748735-26323876	q1	q2	OK	8.92102	0.675076	-3.72409	-6.26445	5e-05	0.00076601	yes
4741	4741	NEFM	chr08:24845885-24851309	q1	q2	OK	234.468	43.9505	-2.41544	-5.89055	5e-05	0.00076601	yes
4751	4751	NEK2	chr01:154356759-154369920	q1	q2	OK	8.2912	23.2741	1.48907	3.57663	5e-05	0.00076601	yes
4796	4796	TONSL	chr08:143427195-143442594	q1	q2	OK	6.33491	13.5175	1.09343	2.7688	5e-05	0.00076601	yes
4811	4811	NID1	chr01:211706022-211801139	q1	q2	OK	126.867	41.9134	-1.59783	-4.27232	5e-05	0.00076601	yes
4851	4851	NOTCH1	chr09:109207312-109260319	q1	q2	OK	9.02822	17.4677	0.952177	2.6108	5e-05	0.00076601	yes
4860	4860	PNP	chr14:81502053-81510676	q1	q2	OK	55.436	137.786	1.31354	3.96392	5e-05	0.00076601	yes
4884	4884	NPTX1	chr17:74042978-74052692	q1	q2	OK	2.55606	0.503026	-2.34522	-3.53359	5e-05	0.00076601	yes
4885	4885	NPTX2	chr07:123675188-123688070	q1	q2	OK	4.74645	98.1696	4.37036	8.29017	5e-05	0.00076601	yes
490	490	ATP2B1	chr12:88513572-88581417	q1	q2	OK	50.1196	12.2439	-2.03331	-5.68994	5e-05	0.00076601	yes
4907	4907	NT5E	chr06:83501331-83546974	q1	q2	OK	0.667075	8.07641	3.59779	5.76346	5e-05	0.00076601	yes
4915	4915	NTRK2	chr09:10110714-10256296	q1	q2	OK	62.5633	21.5804	-1.53559	-4.26754	5e-05	0.00076601	yes
4920	4920	ROR2	chr09:3200360-3418814	q1	q2	OK	8.0134	2.18359	-1.87571	-3.83199	5e-05	0.00076601	yes
4929	4929	NR4A2	chr02b:42956422-42964513	q1	q2	OK	4.52313	0.871245	-2.37617	-3.37026	5e-05	0.00076601	yes
4982	4982	TNFRSF11B	chr08:117882777-117911081	q1	q2	OK	21.7158	3.30445	-2.71627	-5.62	5e-05	0.00076601	yes
4986	4986	OPRK1	chr08:48119087-48144746	q1	q2	OK	0.756172	0	#NAME?	#NAME?	5e-05	0.00076601	yes
5010	5010	CLDN11	chr03:74873958-74890450	q1	q2	OK	15.4574	0.302143	-5.67692	-7.24257	5e-05	0.00076601	yes
5021	5021	OXTR	chr03:140478549-140497583	q1	q2	OK	3.36984	0.120801	-4.80197	-5.57596	5e-05	0.00076601	yes
5027	5027	P2RX7	chr12:120779219-120835676	q1	q2	OK	0.259729	9.24411	5.15346	6.46446	5e-05	0.00076601	yes
50484	50484	RRM2B	chr08:100690335-100727592	q1	q2	OK	30.3414	12.8071	-1.24435	-3.34401	5e-05	0.00076601	yes
50487	50487	PLA2G3	chr15:72939752-72945213	q1	q2	OK	5.1232	20.5543	2.00432	4.55291	5e-05	0.00076601	yes
5063	5063	PAK3	chrX:105006072-105103583	q1	q2	OK	27.6072	60.3467	1.12823	3.32406	5e-05	0.00076601	yes
5077	5077	PAX3	chr02b:110525465-110633585	q1	q2	OK	3.26512	12.6259	1.95118	3.64232	5e-05	0.00076601	yes
50848	50848	F11R	chr01:135282693-135306282	q1	q2	OK	6.88574	2.08171	-1.72584	-3.50802	5e-05	0.00076601	yes
5097	5097	PCDH1	chr05:139411821-139427641	q1	q2	OK	2.40245	11.2226	2.22383	4.57863	5e-05	0.00076601	yes
51	51	ACOX1	chr17:69386149-69427976	q1	q2	OK	4.16763	10.8491	1.38027	3.54537	5e-05	0.00076601	yes
51031	51031	GLOD4	chr17:612423-632659	q1	q2	OK	36.322	6.04724	-2.5865	-5.87599	5e-05	0.00076601	yes
5104	5104	SERPINA5	chr14:157021336-157032598	q1	q2	OK	67.9823	0.512374	-7.05182	-9.70402	5e-05	0.00076601	yes
51050	51050	PI15	chr08:72884184-72913718	q1	q2	OK	30.6974	0.942179	-5.02597	-8.8798	5e-05	0.00076601	yes
51065	51065	RPS27L	chr14:39677623-39681593	q1	q2	OK	262.256	105.065	-1.3197	-4.45374	5e-05	0.00076601	yes
51088	51088	KLHL5	chr04:38624423-38707465	q1	q2	OK	10.7288	21.2249	0.984267	2.73293	5e-05	0.00076601	yes
51121	51121	RPL26L1	chr05:170959944-170968073	q1	q2	OK	69.0458	14.7797	-2.22393	-5.80097	5e-05	0.00076601	yes
5118	5118	PCOLCE	chr07:125712479-125718753	q1	q2	OK	28.4459	4.46998	-2.66988	-5.54165	5e-05	0.00076601	yes
51196	51196	PLCE1	chr10:89079720-89425964	q1	q2	OK	12.5981	24.0921	0.935348	2.56625	5e-05	0.00076601	yes
51203	51203	NUSAP1	chr14:17662963-17712533	q1	q2	OK	22.1925	55.0653	1.31107	3.39488	5e-05	0.00076601	yes
5125	5125	PCSK5	chr09:18798030-19101988	q1	q2	OK	9.19574	0.193972	-5.56705	-7.12428	5e-05	0.00076601	yes
51363	51363	CHST15	chr10:119790061-119875037	q1	q2	OK	32.1999	9.06154	-1.82923	-4.80554	5e-05	0.00076601	yes
5137	5137	PDE1C	chr07:75833196-76153937	q1	q2	OK	12.915	0.295971	-5.44745	-6.30887	5e-05	0.00076601	yes
51374	51374	ATRAID	chr02a:27543143-27547989	q1	q2	OK	221.132	111.926	-0.982365	-3.3878	5e-05	0.00076601	yes
5140	5140	PDE3B	chr11:51409378-51618735	q1	q2	OK	3.53324	7.97227	1.174	2.79116	5e-05	0.00076601	yes
51435	51435	SCARA3	chr08:27557325-27593867	q1	q2	OK	47.8601	122.467	1.3555	4.0567	5e-05	0.00076601	yes
51454	51454	GULP1	chr02b:75612892-75919420	q1	q2	OK	19.4692	9.18028	-1.08458	-2.86146	5e-05	0.00076601	yes
51474	51474	LIMA1	chr12:48366018-48471058	q1	q2	OK	65.9467	17.8513	-1.88527	-5.30251	5e-05	0.00076601	yes
51512	51512	GTSE1	chr15:88350474-88384205	q1	q2	OK	5.03558	13.5777	1.43101	3.26664	5e-05	0.00076601	yes
51514	51514	DTL	chr01:153931993-154000321	q1	q2	OK	7.28358	17.3354	1.251	3.16462	5e-05	0.00076601	yes
51655	51655	RASD1	chr17:17506996-17508952	q1	q2	OK	21.9081	7.29161	-1.58715	-3.61224	5e-05	0.00076601	yes
51673	51673	TPPP3	chr16:51563028-51567083	q1	q2	OK	16.2875	48.9779	1.58837	3.33285	5e-05	0.00076601	yes
5168	5168	ENPP2	chr08:118488354-118576326	q1	q2	OK	7.19815	1.94443	-1.88828	-2.8738	5e-05	0.00076601	yes
51750	51750	RTEL1	chr15:597597-635665	q1	q2	OK	9.06179	18.2769	1.01215	2.61072	5e-05	0.00076601	yes
5176	5176	SERPINF1	chr17:1636349-1653583	q1	q2	OK	5.97581	19.6506	1.71737	3.65028	5e-05	0.00076601	yes
5214	5214	PFKP	chr10:2923686-2993457	q1	q2	OK	33.8674	84.6895	1.32229	3.5537	5e-05	0.00076601	yes
5217	5217	PFN2	chr03:61550562-61556593	q1	q2	OK	304.356	133.569	-1.18818	-3.63854	5e-05	0.00076601	yes
5228	5228	PGF	chr14:137044852-137058546	q1	q2	OK	0.384162	6.33882	4.04443	5.01688	5e-05	0.00076601	yes
5229	5229	PGGT1B	chr05:112463226-112515924	q1	q2	OK	2.43114	16.2881	2.74411	5.48844	5e-05	0.00076601	yes
5239	5239	PGM5	chr09:26524933-26704621	q1	q2	OK	32.5067	7.22625	-2.16942	-5.29311	5e-05	0.00076601	yes
5270	5270	SERPINE2	chr02b:112322635-112387286	q1	q2	OK	4.63608	33.0535	2.83382	5.60746	5e-05	0.00076601	yes
5327	5327	PLAT	chr08:42395177-42428231	q1	q2	OK	13.1264	26.8362	1.03171	2.62923	5e-05	0.00076601	yes
5328	5328	PLAU	chr10:58386300-58398054	q1	q2	OK	332.833	97.6946	-1.76845	-4.34328	5e-05	0.00076601	yes
53353	53353	LRP1B	chr02b:26413888-28397239	q1	q2	OK	5.63041	0.692517	-3.02332	-6.43709	5e-05	0.00076601	yes
5347	5347	PLK1	chr16:22331222-22367677	q1	q2	OK	52.2322	118.931	1.18711	3.50176	5e-05	0.00076601	yes
5354	5354	PLP1	chrX:97394770-97411253	q1	q2	OK	0.231986	19.9776	6.4282	7.44437	5e-05	0.00076601	yes
5365	5365	PLXNB3	chrX:147016082-147031258	q1	q2	OK	10.5212	33.3495	1.66437	4.65951	5e-05	0.00076601	yes
5376	5376	PMP22	chr17:15260905-15296733	q1	q2	OK	26.2311	0.674214	-5.28193	-7.94618	5e-05	0.00076601	yes
54103	54103	PION	chr07:116721728-116874240	q1	q2	OK	4.27238	12.9785	1.60301	3.63933	5e-05	0.00076601	yes
5413	5413	2018-09-05	chr15:61366736-61375472	q1	q2	OK	49.4631	19.0496	-1.37659	-3.8936	5e-05	0.00076601	yes
5420	5420	PODXL	chr07:157188015-157244742	q1	q2	OK	7.20731	21.3794	1.56869	4.03903	5e-05	0.00076601	yes
5422	5422	POLA1	chrX:24065676-24373052	q1	q2	OK	5.66238	12.5876	1.15253	2.93304	5e-05	0.00076601	yes
5424	5424	POLD1	chr19:45243022-45277179	q1	q2	OK	14.7283	32.9425	1.16136	3.21122	5e-05	0.00076601	yes
5426	5426	POLE	chr12:132728738-132791609	q1	q2	OK	3.19997	8.50895	1.41092	3.36382	5e-05	0.00076601	yes
54331	54331	GNG2	chr14:113654706-113768864	q1	q2	OK	30.8901	87.3441	1.49956	4.09463	5e-05	0.00076601	yes
54360	54360	CYTL1	chr04:5251773-5256572	q1	q2	OK	3.77487	29.7814	2.97991	5.78224	5e-05	0.00076601	yes
54437	54437	SEMA5B	chr03:153849888-153970886	q1	q2	OK	19.3627	41.5059	1.10003	3.13593	5e-05	0.00076601	yes
54443	54443	ANLN	chr07:72072375-72137278	q1	q2	OK	11.7412	40.1437	1.77359	4.80056	5e-05	0.00076601	yes
54476	54476	RNF216	chr07:39144531-39291550	q1	q2	OK	13.0041	25.6495	0.97996	2.66578	5e-05	0.00076601	yes
54478	54478	FAM64A	chr17:6338811-6344806	q1	q2	OK	15.4801	51.8969	1.74523	4.70268	5e-05	0.00076601	yes
5456	5456	POU3F4	chrX:77396498-77398278	q1	q2	OK	0.768485	0	#NAME?	#NAME?	5e-05	0.00076601	yes
54587	54587	MXRA8	chr01:442365-448951	q1	q2	OK	5.46706	26.4109	2.2723	5.00084	5e-05	0.00076601	yes
54622	54622	ARL15	chr05:54679787-55123745	q1	q2	OK	5.96792	1.29308	-2.20641	-3.59119	5e-05	0.00076601	yes
54732	54732	TMED9	chr05:175961158-175965250	q1	q2	OK	231.291	95.6405	-1.27402	-4.04521	5e-05	0.00076601	yes
54756	54756	IL17RD	chr03:113172778-113246371	q1	q2	OK	28.6928	12.5605	-1.19179	-3.27726	5e-05	0.00076601	yes
54765	54765	TRIM44	chr11:29919467-30054113	q1	q2	OK	5.67734	23.157	2.02816	5.14967	5e-05	0.00076601	yes
54857	54857	GDPD2	chrX:64926272-64936374	q1	q2	OK	19.8632	63.9065	1.68586	4.67951	5e-05	0.00076601	yes
54892	54892	NCAPG2	chr07:184494405-184564273	q1	q2	OK	14.4703	38.7951	1.42278	3.91715	5e-05	0.00076601	yes
54972	54972	TMEM132A	chr11:13174402-13201304	q1	q2	OK	15.2406	6.84385	-1.15504	-2.69307	5e-05	0.00076601	yes
55026	55026	TMEM255A	chrX:113807640-113859768	q1	q2	OK	16.4285	0.817814	-4.32829	-6.96166	5e-05	0.00076601	yes
55061	55061	SUSD4	chr01:142413677-142562097	q1	q2	OK	1.2654	14.6853	3.53671	4.24792	5e-05	0.00076601	yes
55068	55068	ENOX1	chr13:22372857-22952671	q1	q2	OK	18.6993	1.20047	-3.96131	-6.40269	5e-05	0.00076601	yes
5507	5507	PPP1R3C	chr10:86755504-86760171	q1	q2	OK	1.00156	6.70734	2.74349	4.1262	5e-05	0.00076601	yes
55076	55076	TMEM45A	chr03:176598546-176675576	q1	q2	OK	6.48368	0.832054	-2.96206	-4.21394	5e-05	0.00076601	yes
55107	55107	ANO1	chr11:4369734-4484349	q1	q2	OK	0.926163	10.3657	3.48441	6.1709	5e-05	0.00076601	yes
55117	55117	SLC6A15	chr12:83420614-83475267	q1	q2	OK	1.56966	6.32281	2.01011	3.77724	5e-05	0.00076601	yes
55143	55143	CDCA8	chr01:36662750-36680442	q1	q2	OK	12.6944	33.0539	1.38063	3.2723	5e-05	0.00076601	yes
55165	55165	CEP55	chr10:88601213-88627540	q1	q2	OK	8.16999	27.1036	1.73008	4.35203	5e-05	0.00076601	yes
55179	55179	FAIM	chr03:41348187-41373389	q1	q2	OK	0	3.97221	inf	#NAME?	5e-05	0.00076601	yes
55203	55203	LGI2	chr04:24345205-24378056	q1	q2	OK	1.73699	0.0808364	-4.42544	-4.84169	5e-05	0.00076601	yes
55214	55214	LEPREL1	chr03:7910507-8077863	q1	q2	OK	77.1987	25.8279	-1.57964	-4.4483	5e-05	0.00076601	yes
55218	55218	EXD2	chr14:131147203-131200338	q1	q2	OK	2.70423	19.7517	2.86869	6.37509	5e-05	0.00076601	yes
55220	55220	KLHDC8A	chr01:160726919-160747073	q1	q2	OK	93.5642	45.8466	-1.02914	-3.00978	5e-05	0.00076601	yes
55228	55228	PNMAL1	chr19:41379663-41383706	q1	q2	OK	2.71654	17.6046	2.6961	5.37362	5e-05	0.00076601	yes
55240	55240	STEAP3	chr02b:11860661-11902603	q1	q2	OK	5.1279	0.671173	-2.93361	-4.30847	5e-05	0.00076601	yes
55247	55247	NEIL3	chr04:177576063-177630034	q1	q2	OK	2.37218	8.6507	1.8666	3.54138	5e-05	0.00076601	yes
55258	55258	THNSL2	chr02a:89618424-89632295	q1	q2	OK	3.56831	24.3827	2.77254	5.73427	5e-05	0.00076601	yes
55294	55294	FBXW7	chr04:152139671-152170701	q1	q2	OK	17.9985	6.49369	-1.47077	-3.71414	5e-05	0.00076601	yes
5530	5530	PPP3CA	chr04:99778187-100115254	q1	q2	OK	15.0167	5.30656	-1.50072	-3.60869	5e-05	0.00076601	yes
55351	55351	STK32B	chr04:5288508-5697977	q1	q2	OK	5.36731	13.5625	1.33736	3.00601	5e-05	0.00076601	yes
55355	55355	HJURP	chr02b:122421832-122439264	q1	q2	OK	10.2045	28.1084	1.46179	3.83001	5e-05	0.00076601	yes
55365	55365	TMEM176A	chr07:176553051-176556547	q1	q2	OK	8.25037	42.6184	2.36895	5.45437	5e-05	0.00076601	yes
55366	55366	LGR4	chr11:38300658-38409818	q1	q2	OK	29.8059	11.9324	-1.32071	-3.66315	5e-05	0.00076601	yes
55388	55388	MCM10	chr10:13200464-13249798	q1	q2	OK	4.14293	13.6646	1.72172	4.04252	5e-05	0.00076601	yes
55502	55502	HES6	chr02b:127028950-127030673	q1	q2	OK	17.8897	41.3994	1.21048	3.31283	5e-05	0.00076601	yes
55504	55504	TNFRSF19	chr13:3690352-3787734	q1	q2	OK	10.2692	26.4081	1.36266	3.63685	5e-05	0.00076601	yes
55568	55568	GALNT10	chr05:152020795-152253694	q1	q2	OK	46.3351	8.76671	-2.402	-6.54381	5e-05	0.00076601	yes
55603	55603	FAM46A	chr06:79815936-79822910	q1	q2	OK	11.4954	3.94273	-1.54379	-3.70867	5e-05	0.00076601	yes
55619	55619	DOCK10	chr02b:113098919-113379457	q1	q2	OK	1.20333	0.0648111	-4.21464	-4.37918	5e-05	0.00076601	yes
55751	55751	TMEM184C	chr04:147389552-147409575	q1	q2	OK	42.2996	18.5467	-1.18948	-3.40323	5e-05	0.00076601	yes
5577	5577	PRKAR2B	chr07:132112953-132226750	q1	q2	OK	18.8567	45.3872	1.26721	3.58681	5e-05	0.00076601	yes
55771	55771	PRR11	chr17:34011872-34055357	q1	q2	OK	7.73923	20.8027	1.42651	3.18326	5e-05	0.00076601	yes
5579	5579	PRKCB	chr16:22491317-22868912	q1	q2	OK	2.18847	16.5622	2.9199	4.89807	5e-05	0.00076601	yes
55796	55796	MBNL3	chrX:126141730-126181906	q1	q2	OK	1.75693	0.123713	-3.82799	-4.73469	5e-05	0.00076601	yes
55799	55799	CACNA2D3	chr03:110182130-111116387	q1	q2	OK	6.32509	0.902902	-2.80844	-4.26767	5e-05	0.00076601	yes
55839	55839	CENPN	chr16:65507024-65528081	q1	q2	OK	6.74746	16.0363	1.24893	3.06821	5e-05	0.00076601	yes
55861	55861	DBNDD2	chr15:19037439-19041383	q1	q2	OK	68.2208	31.0317	-1.13647	-3.408	5e-05	0.00076601	yes
55879	55879	GABRQ	chrX:146097350-146112615	q1	q2	OK	0	1.49718	inf	#NAME?	5e-05	0.00076601	yes
55959	55959	SULF2	chr15:16711835-16814526	q1	q2	OK	338.872	62.8304	-2.43121	-5.88283	5e-05	0.00076601	yes
5602	5602	MAPK10	chr04:84338631-84505834	q1	q2	OK	21.7483	10.3096	-1.07691	-2.87866	5e-05	0.00076601	yes
56123	56123	PCDHB13	chr05:138742946-138746424	q1	q2	OK	0.512226	3.6668	2.83967	3.97306	5e-05	0.00076601	yes
56124	56124	PCDHB12	chr05:138737718-138741121	q1	q2	OK	1.15789	6.88919	2.57284	4.29099	5e-05	0.00076601	yes
56127	56127	PCDHB9	chr05:138717115-138725289	q1	q2	OK	67.3364	23.4052	-1.52456	-3.54885	5e-05	0.00076601	yes
56128	56128	PCDHB8	chr05:138709290-138712003	q1	q2	OK	0.483365	4.94185	3.35387	4.61469	5e-05	0.00076601	yes
56133	56133	PCDHB2	chr05:138629646-138632371	q1	q2	OK	3.16472	14.6453	2.21029	4.44017	5e-05	0.00076601	yes
56172	56172	ANKH	chr05:15142889-15303432	q1	q2	OK	35.2054	12.2091	-1.52784	-4.24933	5e-05	0.00076601	yes
56245	56245	C21orf62	chr07:13811194-13831443	q1	q2	OK	84.0351	25.928	-1.69648	-4.89357	5e-05	0.00076601	yes
5625	5625	PRODH	chr15:60559188-60585281	q1	q2	OK	0.718736	6.56763	3.19184	4.04935	5e-05	0.00076601	yes
56265	56265	CPXM1	chr15:35617883-35624469	q1	q2	OK	103.743	33.715	-1.62156	-4.59771	5e-05	0.00076601	yes
5630	5630	PRPH	chr12:47484998-47488576	q1	q2	OK	0.42849	4.80968	3.48861	4.47728	5e-05	0.00076601	yes
56474	56474	CTPS2	chrX:15815142-15925118	q1	q2	OK	4.79912	14.3347	1.57867	3.40366	5e-05	0.00076601	yes
56475	56475	RPRM	chr02b:39845318-39846796	q1	q2	OK	0.622148	0	#NAME?	#NAME?	5e-05	0.00076601	yes
56849	56849	TCEAL7	chrX:96946434-96947792	q1	q2	OK	17.41	82.4996	2.24447	5.65345	5e-05	0.00076601	yes
56967	56967	C14orf132	chr14:158496702-158545233	q1	q2	OK	0.919004	10.2866	3.48455	6.2731	5e-05	0.00076601	yes
56992	56992	KIF15	chr03:100393291-100494618	q1	q2	OK	4.76318	13.3533	1.4872	3.63041	5e-05	0.00076601	yes
56994	56994	CHPT1	chr12:101062926-101087579	q1	q2	OK	101.383	41.1047	-1.30244	-4.12163	5e-05	0.00076601	yes
57016	57016	AKR1B10	chr07:160382343-160395735	q1	q2	OK	7.82106	1.06519	-2.87625	-4.35622	5e-05	0.00076601	yes
57082	57082	CASC5	chr14:16922381-16988245	q1	q2	OK	2.14786	6.05699	1.4957	3.35889	5e-05	0.00076601	yes
57095	57095	PITHD1	chr01:22428050-22438985	q1	q2	OK	171.198	55.3248	-1.62966	-5.17244	5e-05	0.00076601	yes
57205	57205	ATP10D	chr04:47389571-47505183	q1	q2	OK	8.92954	3.55411	-1.3291	-3.26007	5e-05	0.00076601	yes
57214	57214	KIAA1199	chr14:58403058-58574563	q1	q2	OK	2.10179	0.334241	-2.65266	-3.79598	5e-05	0.00076601	yes
5727	5727	PTCH1	chr09:1978735-2045278	q1	q2	OK	1.58134	4.92889	1.64011	3.57223	5e-05	0.00076601	yes
57333	57333	RCN3	chr19:44437707-44451883	q1	q2	OK	19.9547	6.19936	-1.68654	-3.75721	5e-05	0.00076601	yes
5744	5744	PTHLH	chr12:28932314-28944085	q1	q2	OK	31.3384	3.36548	-3.21905	-6.17702	5e-05	0.00076601	yes
57502	57502	NLGN4X	chrX:4855700-5197250	q1	q2	OK	1.9072	15.6221	3.03406	6.63338	5e-05	0.00076601	yes
57514	57514	ARHGAP31	chr03:157520380-157645979	q1	q2	OK	6.34438	13.0403	1.03943	2.81373	5e-05	0.00076601	yes
5764	5764	PTN	chr07:163119352-163228179	q1	q2	OK	95.9474	232.28	1.27555	3.53248	5e-05	0.00076601	yes
5774	5774	PTPN3	chr09:81007234-81095668	q1	q2	OK	2.02434	8.66319	2.09745	4.29323	5e-05	0.00076601	yes
57828	57828	CATSPERG	chr19:33668000-33700462	q1	q2	OK	5.99018	0.806157	-2.89347	-4.66641	5e-05	0.00076601	yes
57863	57863	CADM3	chr01:133429136-133461346	q1	q2	OK	0.323512	2.69602	3.05894	3.62975	5e-05	0.00076601	yes
5787	5787	PTPRB	chr12:68731126-68853797	q1	q2	OK	8.86456	1.62632	-2.44644	-5.64015	5e-05	0.00076601	yes
5795	5795	PTPRJ	chr11:17665973-17857626	q1	q2	OK	13.05	4.57199	-1.51315	-3.26046	5e-05	0.00076601	yes
5798	5798	PTPRN	chr02b:107495114-107515003	q1	q2	OK	2.44916	19.6247	3.00231	6.31237	5e-05	0.00076601	yes
5803	5803	PTPRZ1	chr07:147455024-147650961	q1	q2	OK	74.2726	204.912	1.4641	3.39104	5e-05	0.00076601	yes
5806	5806	PTX3	chr03:53687640-53694350	q1	q2	OK	8.87854	2.48442	-1.83742	-3.29494	5e-05	0.00076601	yes
58472	58472	SQRDL	chr14:21910674-21944306	q1	q2	OK	0.891268	7.07399	2.98859	4.11414	5e-05	0.00076601	yes
58473	58473	PLEKHB1	chr11:64920749-64937365	q1	q2	OK	4.77173	47.4027	3.31239	6.73772	5e-05	0.00076601	yes
58504	58504	ARHGAP22	chr10:42531223-42737674	q1	q2	OK	0.344364	11.5173	5.06373	5.89624	5e-05	0.00076601	yes
58505	58505	OSTC	chr04:111564988-111566228	q1	q2	OK	131.412	68.4518	-0.940938	-3.1636	5e-05	0.00076601	yes
58528	58528	RRAGD	chr06:87316565-87363034	q1	q2	OK	10.8201	4.68211	-1.20848	-2.92487	5e-05	0.00076601	yes
5888	5888	RAD51	chr14:17015646-17057262	q1	q2	OK	8.88246	24.3757	1.45641	3.6145	5e-05	0.00076601	yes
590	590	BCHE	chr03:69689888-69758405	q1	q2	OK	166.447	13.0794	-3.6697	-9.75647	5e-05	0.00076601	yes
5908	5908	RAP1B	chr12:66823926-66875018	q1	q2	OK	226.216	94.1036	-1.26538	-3.40357	5e-05	0.00076601	yes
59271	59271	EVA1C	chr07:14082490-14188935	q1	q2	OK	64.45	18.7393	-1.78211	-4.98627	5e-05	0.00076601	yes
59277	59277	NTN4	chr12:94878615-95006733	q1	q2	OK	43.2008	2.49153	-4.11595	-8.71318	5e-05	0.00076601	yes
59338	59338	PLEKHA1	chr10:118176431-118233832	q1	q2	OK	28.8955	14.0718	-1.03804	-2.71819	5e-05	0.00076601	yes
59341	59341	TRPV4	chr12:109123403-109158513	q1	q2	OK	0.459515	3.72981	3.02092	3.67893	5e-05	0.00076601	yes
5947	5947	RBP1	chr03:42270572-42292891	q1	q2	OK	729.896	225.909	-1.69195	-4.14352	5e-05	0.00076601	yes
5982	5982	RFC2	chr07:42998496-43020435	q1	q2	OK	37.3966	84.8701	1.18235	3.1624	5e-05	0.00076601	yes
5991	5991	RFX3	chr09:29946705-30246855	q1	q2	OK	27.3006	52.2037	0.935221	2.50158	5e-05	0.00076601	yes
60401	60401	EDA2R	chrX:60990055-61037236	q1	q2	OK	10.9146	2.71889	-2.00517	-4.4301	5e-05	0.00076601	yes
6118	6118	RPA2	chr01:26597491-26618858	q1	q2	OK	25.9725	56.0992	1.11099	3.26284	5e-05	0.00076601	yes
6241	6241	RRM2	chr02a:10188397-10196617	q1	q2	OK	57.7758	133.236	1.20545	3.31755	5e-05	0.00076601	yes
627	627	BDNF	chr11:38115625-38120367	q1	q2	OK	3.71951	0.267468	-3.79767	-5.23744	5e-05	0.00076601	yes
6297	6297	SALL2	chr14:82624608-82641516	q1	q2	OK	10.9245	24.9295	1.19029	3.30408	5e-05	0.00076601	yes
6303	6303	SAT1	chrX:23128021-23131090	q1	q2	OK	327.93	1028.49	1.64907	4.74363	5e-05	0.00076601	yes
6326	6326	SCN2A	chr02b:52029734-52193591	q1	q2	OK	1.66296	0.118778	-3.80742	-4.84052	5e-05	0.00076601	yes
6351	6351	CCL4	chr17:29902838-29904646	q1	q2	OK	0	3.46168	inf	#NAME?	5e-05	0.00076601	yes
63901	63901	FAM111A	chr11:14714151-14720326	q1	q2	OK	3.24681	15.431	2.24873	4.93952	5e-05	0.00076601	yes
63922	63922	CHTF18	chr16:774319-783478	q1	q2	OK	5.66148	16.3935	1.53387	3.6071	5e-05	0.00076601	yes
63950	63950	DMRTA2	chr01:49696827-49702739	q1	q2	OK	0.802724	30.9079	5.26693	7.83063	5e-05	0.00076601	yes
64065	64065	PERP	chr06:128981517-129002314	q1	q2	OK	4.24759	13.2801	1.64455	3.94591	5e-05	0.00076601	yes
64067	64067	NPAS3	chr14:94270427-95006935	q1	q2	OK	10.9088	4.85565	-1.16776	-2.85646	5e-05	0.00076601	yes
64084	64084	CLSTN2	chr03:42735105-43375381	q1	q2	OK	33.2807	14.5508	-1.19358	-3.09997	5e-05	0.00076601	yes
64112	64112	MOAP1	chr14:155596328-155598807	q1	q2	OK	40.5842	8.83484	-2.19964	-5.65738	5e-05	0.00076601	yes
64114	64114	TMBIM1	chr02b:106438128-106456742	q1	q2	OK	5.30154	68.111	3.6834	8.49437	5e-05	0.00076601	yes
64123	64123	ELTD1	chr01:78643169-78768069	q1	q2	OK	14.6426	1.05257	-3.79819	-6.47742	5e-05	0.00076601	yes
64131	64131	XYLT1	chr16:17018568-17389278	q1	q2	OK	3.93641	1.27254	-1.62917	-3.14869	5e-05	0.00076601	yes
64151	64151	NCAPG	chr04:17136567-17169936	q1	q2	OK	21.9429	58.2652	1.40888	3.96311	5e-05	0.00076601	yes
64393	64393	ZMAT3	chr03:83982588-84041934	q1	q2	OK	55.1734	23.0657	-1.25822	-3.61121	5e-05	0.00076601	yes
644139	644139	PIRT	chr17:10763759-10774619	q1	q2	OK	0	0.858855	inf	#NAME?	5e-05	0.00076601	yes
6446	6446	SGK1	chr06:133008623-133014461	q1	q2	OK	14.9659	1.57248	-3.25057	-5.26884	5e-05	0.00076601	yes
6469	6469	SHH	chr07:181606758-181616144	q1	q2	OK	0	1.55419	inf	#NAME?	5e-05	0.00076601	yes
64764	64764	CREB3L2	chr07:163758382-163887489	q1	q2	OK	13.8195	28.9444	1.06658	2.9976	5e-05	0.00076601	yes
64855	64855	FAM129B	chr09:99710464-99773586	q1	q2	OK	5.42804	13.7449	1.34039	3.27649	5e-05	0.00076601	yes
64856	64856	VWA1	chr01:508261-515789	q1	q2	OK	31.7413	5.05509	-2.65055	-6.27584	5e-05	0.00076601	yes
6491	6491	STIL	chr01:46469776-46533555	q1	q2	OK	4.05898	10.1243	1.31863	3.13562	5e-05	0.00076601	yes
6493	6493	SIM2	chr07:9942427-9990383	q1	q2	OK	1.30421	22.8655	4.13192	7.8985	5e-05	0.00076601	yes
64943	64943	NT5DC2	chr03:108506203-108546966	q1	q2	OK	2.83135	19.4598	2.78093	4.89072	5e-05	0.00076601	yes
6502	6502	SKP2	chr05:36515974-36547101	q1	q2	OK	8.96708	23.2632	1.37534	3.50801	5e-05	0.00076601	yes
6515	6515	SLC2A3	chr12:8440341-8457755	q1	q2	OK	72.6775	156.952	1.11075	3.00463	5e-05	0.00076601	yes
6526	6526	SLC5A3	chr07:12543866-12554150	q1	q2	OK	1.22148	3.45221	1.49889	3.15588	5e-05	0.00076601	yes
6536	6536	SLC6A9	chr01:43220271-43255288	q1	q2	OK	22.3542	44.371	0.989072	2.8453	5e-05	0.00076601	yes
6565	6565	SLC15A2	chr03:154969843-155023461	q1	q2	OK	11.2264	4.15081	-1.43543	-3.44374	5e-05	0.00076601	yes
6574	6574	SLC20A1	chr02a:107618278-107636094	q1	q2	OK	118.302	345.615	1.54669	3.44862	5e-05	0.00076601	yes
6585	6585	SLIT1	chr10:92360877-92545715	q1	q2	OK	3.39972	55.2176	4.02164	9.38978	5e-05	0.00076601	yes
6586	6586	SLIT3	chr05:166627545-167227438	q1	q2	OK	13.5008	0.0408047	-8.37009	-8.67126	5e-05	0.00076601	yes
66035	66035	SLC2A11	chr15:65708049-65736913	q1	q2	OK	28.5391	6.42106	-2.15206	-5.06344	5e-05	0.00076601	yes
6611	6611	SMS	chrX:21271861-21328670	q1	q2	OK	386.974	180.585	-1.09956	-3.06528	5e-05	0.00076601	yes
6622	6622	SNCA	chr04:88100138-88209513	q1	q2	OK	53.5401	7.81225	-2.77681	-6.47812	5e-05	0.00076601	yes
6641	6641	SNTB1	chr08:119500380-119770693	q1	q2	OK	9.30826	25.5686	1.45779	3.73851	5e-05	0.00076601	yes
6662	6662	SOX9	chr17:65365832-65371253	q1	q2	OK	60.8041	119.019	0.968951	2.74655	5e-05	0.00076601	yes
6672	6672	SP100	chr02b:118933783-119062884	q1	q2	OK	0.337551	4.42771	3.71338	5.42347	5e-05	0.00076601	yes
6695	6695	SPOCK1	chr05:134481620-134995965	q1	q2	OK	1.67101	0.17639	-3.24388	-3.7616	5e-05	0.00076601	yes
6713	6713	SQLE	chr08:124015014-124039152	q1	q2	OK	68.0063	144.144	1.08377	3.10142	5e-05	0.00076601	yes
6769	6769	STAC	chr03:12635537-12804979	q1	q2	OK	12.0657	3.48614	-1.79121	-3.83698	5e-05	0.00076601	yes
677	677	ZFP36L1	chr14:130721737-130726990	q1	q2	OK	22.9939	50.676	1.14005	3.28602	5e-05	0.00076601	yes
6785	6785	ELOVL4	chr06:78044653-78077874	q1	q2	OK	11.6489	2.37128	-2.29646	-4.59543	5e-05	0.00076601	yes
6790	6790	AURKA	chr15:8064884-8087997	q1	q2	OK	15.2511	41.0008	1.42674	3.49512	5e-05	0.00076601	yes
6804	6804	STX1A	chr07:42147038-42167479	q1	q2	OK	3.4422	23.1917	2.7522	5.75629	5e-05	0.00076601	yes
6872	6872	TAF1	chrX:65922359-66020999	q1	q2	OK	3.38943	8.39971	1.3093	3.17001	5e-05	0.00076601	yes
6876	6876	TAGLN	chr11:109259060-109264505	q1	q2	OK	235.796	85.7553	-1.45924	-3.962	5e-05	0.00076601	yes
6909	6909	TBX2	chr17:32860482-32869869	q1	q2	OK	23.7191	6.44775	-1.87918	-4.43982	5e-05	0.00076601	yes
6941	6941	TCF19	chr06:31768245-31773829	q1	q2	OK	3.77663	13.1048	1.79492	3.88277	5e-05	0.00076601	yes
699	699	BUB1	chr02a:105694219-105735624	q1	q2	OK	16.315	35.9446	1.13958	3.11642	5e-05	0.00076601	yes
701	701	BUB1B	chr14:16452441-16571817	q1	q2	OK	13.7319	35.1516	1.35606	3.64659	5e-05	0.00076601	yes
7018	7018	TF	chr03:36460729-36493436	q1	q2	OK	3.71696	18.9514	2.35011	4.75495	5e-05	0.00076601	yes
7039	7039	TGFA	chr02a:71594075-71702089	q1	q2	OK	12.9426	2.09876	-2.62452	-5.21483	5e-05	0.00076601	yes
7042	7042	TGFB2	chr01:147551289-147648415	q1	q2	OK	48.5607	24.8174	-0.968437	-2.7106	5e-05	0.00076601	yes
7048	7048	TGFBR2	chr03:15289406-15377626	q1	q2	OK	372.374	74.5756	-2.31998	-5.12408	5e-05	0.00076601	yes
7060	7060	THBS4	chr05:76557760-76604284	q1	q2	OK	7.07934	20.6901	1.54726	3.78355	5e-05	0.00076601	yes
7070	7070	THY1	chr11:111482331-111485312	q1	q2	OK	27.7485	85.5	1.62352	4.72765	5e-05	0.00076601	yes
7083	7083	TK1	chr17:71710634-71725314	q1	q2	OK	38.6032	95.0054	1.29929	3.88278	5e-05	0.00076601	yes
7087	7087	ICAM5	chr19:10120538-10126281	q1	q2	OK	5.38893	0.737345	-2.86959	-4.22311	5e-05	0.00076601	yes
7148	7148	TNXB	chr06:32785213-32857499	q1	q2	OK	0.142863	1.56105	3.44982	4.83227	5e-05	0.00076601	yes
7153	7153	TOP2A	chr17:48221690-48253396	q1	q2	OK	33.1981	84.454	1.34707	3.61546	5e-05	0.00076601	yes
7162	7162	TPBG	chr06:80444404-80447185	q1	q2	OK	87.1839	23.5819	-1.88638	-5.4691	5e-05	0.00076601	yes
7164	7164	TPD52L1	chr06:142141141-142243415	q1	q2	OK	0.525187	0	#NAME?	#NAME?	5e-05	0.00076601	yes
7272	7272	TTK	chr06:78128325-78167501	q1	q2	OK	5.60101	14.6761	1.38971	3.22461	5e-05	0.00076601	yes
727936	727936	GXYLT2	chr03:129104063-129184400	q1	q2	OK	13.5365	2.4858	-2.44508	-4.35324	5e-05	0.00076601	yes
7345	7345	UCHL1	chr04:40976287-40987521	q1	q2	OK	683.569	286.845	-1.25282	-4.12154	5e-05	0.00076601	yes
7351	7351	UCP2	chr11:65326295-65333498	q1	q2	OK	15.5469	114.138	2.87608	7.94854	5e-05	0.00076601	yes
7373	7373	COL14A1	chr08:119082076-119333096	q1	q2	OK	62.6239	6.43804	-3.28202	-8.38959	5e-05	0.00076601	yes
7391	7391	USF1	chr01:135323707-135330797	q1	q2	OK	3.45849	18.6921	2.43421	4.88733	5e-05	0.00076601	yes
7474	7474	WNT5A	chr03:111495802-111517780	q1	q2	OK	16.7014	1.60932	-3.37545	-7.21412	5e-05	0.00076601	yes
7547	7547	ZIC3	chrX:131270747-131276365	q1	q2	OK	1.06083	8.19659	2.94983	4.94547	5e-05	0.00076601	yes
7576	7576	ZNF28	chr19:47515961-47530152	q1	q2	OK	1.06543	5.07712	2.25257	3.54577	5e-05	0.00076601	yes
770	770	CA11	chr19:43529701-43538170	q1	q2	OK	21.4563	5.53125	-1.95572	-4.0776	5e-05	0.00076601	yes
773	773	CACNA1A	chr19:12935894-13245627	q1	q2	OK	1.02146	4.07085	1.99469	3.90092	5e-05	0.00076601	yes
7763	7763	ZFAND5	chr09:22689187-22702874	q1	q2	OK	60.8125	29.0835	-1.06417	-3.04877	5e-05	0.00076601	yes
7804	7804	LRP8	chr01:52589734-52674683	q1	q2	OK	8.482	23.9937	1.50018	4.14295	5e-05	0.00076601	yes
7837	7837	PXDN	chr02a:1652290-1737965	q1	q2	OK	51.4463	21.3715	-1.26738	-3.58728	5e-05	0.00076601	yes
78987	78987	CRELD1	chr03:141701001-141711583	q1	q2	OK	86.5614	41.9337	-1.04561	-2.87501	5e-05	0.00076601	yes
7903	7903	ST8SIA4	chr05:97770802-97873789	q1	q2	OK	5.73702	1.36644	-2.06988	-4.10076	5e-05	0.00076601	yes
79078	79078	C1orf50	chr01:41833179-41842266	q1	q2	OK	58.7546	26.2179	-1.16415	-3.41647	5e-05	0.00076601	yes
79144	79144	PPDPF	chr15:759438-760750	q1	q2	OK	145.229	52.8809	-1.45751	-5.02555	5e-05	0.00076601	yes
793	793	CALB1	chr08:88397087-88421894	q1	q2	OK	5.71123	0.569193	-3.32681	-4.62237	5e-05	0.00076601	yes
79611	79611	ACSS3	chr12:79443558-79619268	q1	q2	OK	3.24003	10.1051	1.64101	3.34632	5e-05	0.00076601	yes
79625	79625	NDNF	chr04:119812281-119849190	q1	q2	OK	66.803	26.1773	-1.3516	-3.8446	5e-05	0.00076601	yes
79630	79630	C1orf54	chr01:124236603-124245189	q1	q2	OK	12.1306	60.3965	2.31581	6.31766	5e-05	0.00076601	yes
79677	79677	SMC6	chr02a:17682444-17770948	q1	q2	OK	11.1146	31.2983	1.49363	4.17541	5e-05	0.00076601	yes
79720	79720	VPS37B	chr12:122549327-122582826	q1	q2	OK	30.6395	71.2013	1.21651	3.6266	5e-05	0.00076601	yes
79733	79733	E2F8	chr11:46921840-46939138	q1	q2	OK	1.30892	5.11556	1.96651	3.1499	5e-05	0.00076601	yes
79801	79801	SHCBP1	chr16:30267729-30317987	q1	q2	OK	11.6211	29.6611	1.35183	3.58756	5e-05	0.00076601	yes
79825	79825	EFCC1	chr03:147835705-147880416	q1	q2	OK	3.44772	20.1709	2.54856	5.5067	5e-05	0.00076601	yes
79937	79937	CNTNAP3	chr09:4069-84556	q1	q2	OK	28.5639	10.6794	-1.41935	-3.73744	5e-05	0.00076601	yes
79966	79966	SCD5	chr04:51481372-51652777	q1	q2	OK	55.9321	19.7985	-1.49828	-4.05478	5e-05	0.00076601	yes
79974	79974	CPED1	chr07:146570967-146841915	q1	q2	OK	21.2042	0.182123	-6.86329	-8.53523	5e-05	0.00076601	yes
80020	80020	FOXRED2	chr15:78325327-78346854	q1	q2	OK	5.17452	0.107933	-5.58321	-6.01672	5e-05	0.00076601	yes
80028	80028	FBXL18	chr07:39413665-39453441	q1	q2	OK	3.23778	7.55949	1.22328	2.94972	5e-05	0.00076601	yes
80031	80031	SEMA6D	chr14:24036838-24042604	q1	q2	OK	17.5651	6.28534	-1.48265	-3.30007	5e-05	0.00076601	yes
801	801	CALM1	chr14:152744228-152755526	q1	q2	OK	332.708	132.287	-1.33058	-3.29349	5e-05	0.00076601	yes
80178	80178	C16orf59	chr16:2471589-2476359	q1	q2	OK	6.43546	25.2911	1.97452	4.48042	5e-05	0.00076601	yes
80319	80319	CXXC4	chr04:105828284-105855377	q1	q2	OK	0.812788	0	#NAME?	#NAME?	5e-05	0.00076601	yes
80760	80760	ITIH5	chr10:7507077-7610154	q1	q2	OK	3.86591	0.648075	-2.57658	-4.13583	5e-05	0.00076601	yes
80762	80762	NDFIP1	chr05:139665830-139715477	q1	q2	OK	201.985	64.7883	-1.64044	-4.50524	5e-05	0.00076601	yes
80823	80823	BHLHB9	chrX:96395333-96436901	q1	q2	OK	0.930593	3.51006	1.91527	3.11842	5e-05	0.00076601	yes
8092	8092	ALX1	chr12:83908447-83930120	q1	q2	OK	1.06662	0	#NAME?	#NAME?	5e-05	0.00076601	yes
81029	81029	WNT5B	chr12:1696475-1714911	q1	q2	OK	12.2125	1.79463	-2.7666	-4.89394	5e-05	0.00076601	yes
8110	8110	DPF3	chr14:134732210-134957658	q1	q2	OK	14.3733	5.11314	-1.49111	-3.25109	5e-05	0.00076601	yes
81544	81544	GDPD5	chr11:66844385-66899281	q1	q2	OK	1.09437	7.49671	2.77616	4.44867	5e-05	0.00076601	yes
81610	81610	FAM83D	chr15:25010914-25038383	q1	q2	OK	6.27176	18.5239	1.56244	3.59139	5e-05	0.00076601	yes
81615	81615	TMEM163	chr02b:19884686-20142352	q1	q2	OK	7.45908	137.846	4.20791	9.26165	5e-05	0.00076601	yes
81618	81618	ITM2C	chr02b:119371558-119385799	q1	q2	OK	556.378	232.452	-1.25913	-3.07003	5e-05	0.00076601	yes
81849	81849	ST6GALNAC5	chr01:76602324-76789691	q1	q2	OK	47.5623	4.80702	-3.3066	-7.36686	5e-05	0.00076601	yes
81855	81855	SFXN3	chr10:96535072-96544105	q1	q2	OK	19.0721	46.1863	1.276	3.60927	5e-05	0.00076601	yes
8204	8204	NRIP1	chr07:32496846-32600015	q1	q2	OK	23.3769	11.5021	-1.02319	-2.87368	5e-05	0.00076601	yes
822	822	CAPG	chr02a:87158577-87178397	q1	q2	OK	19.0216	180.479	3.24612	7.72558	5e-05	0.00076601	yes
826	826	CAPNS1	chr19:31702933-31714407	q1	q2	OK	112.411	56.0834	-1.00314	-3.1964	5e-05	0.00076601	yes
8318	8318	CDC45	chr15:61128231-61171794	q1	q2	OK	8.30716	25.1088	1.59577	3.80299	5e-05	0.00076601	yes
8323	8323	FZD6	chr08:101799573-101833468	q1	q2	OK	4.17981	16.8618	2.01225	4.3736	5e-05	0.00076601	yes
83394	83394	PITPNM3	chr17:6345019-6451824	q1	q2	OK	1.46792	0.183064	-3.00335	-3.94446	5e-05	0.00076601	yes
83442	83442	SH3BGRL3	chr01:24924277-24925668	q1	q2	OK	114.678	679.768	2.56746	8.8156	5e-05	0.00076601	yes
83478	83478	ARHGAP24	chr04:84256114-84326500	q1	q2	OK	8.03283	2.87441	-1.48264	-3.14146	5e-05	0.00076601	yes
83648	83648	FAM167A	chr08:8236824-8260298	q1	q2	OK	2.96754	0.170987	-4.11731	-4.8976	5e-05	0.00076601	yes
83667	83667	SESN2	chr01:26964912-26989343	q1	q2	OK	16.4108	7.47723	-1.13407	-2.88395	5e-05	0.00076601	yes
83892	83892	KCTD10	chr12:108785172-108814046	q1	q2	OK	34.813	12.856	-1.43719	-3.98729	5e-05	0.00076601	yes
83937	83937	RASSF4	chr10:40375368-40399309	q1	q2	OK	122.884	312.404	1.34612	3.80701	5e-05	0.00076601	yes
83988	83988	NCALD	chr08:100163909-100193806	q1	q2	OK	73.491	20.5572	-1.83792	-5.02826	5e-05	0.00076601	yes
8406	8406	SRPX	chrX:37845460-37920704	q1	q2	OK	33.2707	70.5535	1.08447	3.27377	5e-05	0.00076601	yes
84061	84061	MAGT1	chrX:71567483-71629543	q1	q2	OK	51.068	24.656	-1.05048	-3.06593	5e-05	0.00076601	yes
84152	84152	PPP1R1B	chr17:47436980-47447148	q1	q2	OK	1.45466	7.85344	2.43264	3.27276	5e-05	0.00076601	yes
84267	84267	C9orf64	chr09:10972522-10988792	q1	q2	OK	0	9.61875	inf	#NAME?	5e-05	0.00076601	yes
8434	8434	RECK	chr09:63068853-63155918	q1	q2	OK	14.9616	6.38484	-1.22854	-3.15323	5e-05	0.00076601	yes
8436	8436	SDPR	chr02b:79350628-79363369	q1	q2	OK	16.73	7.05959	-1.24478	-3.01431	5e-05	0.00076601	yes
84457	84457	PHYHIPL	chr10:73393772-73456240	q1	q2	OK	66.7107	22.6977	-1.55538	-4.49511	5e-05	0.00076601	yes
84525	84525	HOPX	chr04:77887668-77895767	q1	q2	OK	7.55467	295.861	5.29141	12.1005	5e-05	0.00076601	yes
84679	84679	SLC9A7	chrX:46657560-46810804	q1	q2	OK	11.9543	2.27994	-2.39045	-5.71774	5e-05	0.00076601	yes
84708	84708	LNX1	chr04:81182934-81289007	q1	q2	OK	7.14096	0.556166	-3.68253	-5.40424	5e-05	0.00076601	yes
84722	84722	PSRC1	chr01:109905641-109909267	q1	q2	OK	16.892	55.549	1.71742	4.18896	5e-05	0.00076601	yes
84823	84823	LMNB2	chr19:2268938-2293018	q1	q2	OK	21.3629	43.0043	1.00937	2.90251	5e-05	0.00076601	yes
84879	84879	MFSD2A	chr01:39013763-39018493	q1	q2	OK	38.235	17.0578	-1.16446	-3.19385	5e-05	0.00076601	yes
84886	84886	C1orf198	chr01:206514989-206546623	q1	q2	OK	2.9743	17.4377	2.55159	5.73506	5e-05	0.00076601	yes
84930	84930	MASTL	chr10:27093314-27127574	q1	q2	OK	3.27954	9.08114	1.46938	3.17261	5e-05	0.00076601	yes
84952	84952	CGNL1	chr14:33848111-34001503	q1	q2	OK	1.52365	0.0937338	-4.02282	-4.32303	5e-05	0.00076601	yes
85027	85027	SMIM3	chr05:148662748-148682511	q1	q2	OK	32.8452	12.5109	-1.3925	-3.75156	5e-05	0.00076601	yes
8510	8510	MMP23B	chr01:684774-687289	q1	q2	OK	5.88047	34.5414	2.55432	5.42022	5e-05	0.00076601	yes
8516	8516	ITGA8	chr10:15578022-15780307	q1	q2	OK	32.2156	7.0162	-2.199	-5.35171	5e-05	0.00076601	yes
85315	85315	PAQR8	chr06:53309554-53356225	q1	q2	OK	3.27027	7.96911	1.28501	2.95978	5e-05	0.00076601	yes
85403	85403	EAF1	chr03:32630796-32647625	q1	q2	OK	8.33867	2.89099	-1.52826	-3.34913	5e-05	0.00076601	yes
85415	85415	RHPN2	chr19:28442020-28532000	q1	q2	OK	9.18195	26.2491	1.51539	4.0259	5e-05	0.00076601	yes
85450	85450	ITPRIP	chr10:99971149-99996547	q1	q2	OK	18.9643	38.9483	1.03828	2.78927	5e-05	0.00076601	yes
8566	8566	PDXK	chr07:2955666-3003396	q1	q2	OK	4.09972	9.99383	1.28551	3.22187	5e-05	0.00076601	yes
8570	8570	KHSRP	chr19:6483323-6492605	q1	q2	OK	12.8493	28.3249	1.14037	3.05957	5e-05	0.00076601	yes
862	862	RUNX1T1	chr08:90332758-90454167	q1	q2	OK	2.04037	0.437942	-2.22002	-3.32661	5e-05	0.00076601	yes
8643	8643	PTCH2	chr01:44104700-44128388	q1	q2	OK	2.9091	22.2512	2.93524	6.19755	5e-05	0.00076601	yes
8644	8644	AKR1C3	chr10:5001129-5014640	q1	q2	OK	3.08428	15.5739	2.33613	4.29986	5e-05	0.00076601	yes
8654	8654	PDE5A	chr04:118264688-118392267	q1	q2	OK	22.5191	7.05777	-1.67387	-4.57132	5e-05	0.00076601	yes
8706	8706	B3GALNT1	chr03:64622447-64645268	q1	q2	OK	40.0125	20.7905	-0.944528	-2.73454	5e-05	0.00076601	yes
8722	8722	CTSF	chr11:7777884-7783319	q1	q2	OK	102.048	48.2876	-1.07952	-3.39586	5e-05	0.00076601	yes
873	873	CBR1	chr07:10584348-10587512	q1	q2	OK	113.148	220.192	0.960554	3.20545	5e-05	0.00076601	yes
874	874	CBR3	chr07:10518644-10530736	q1	q2	OK	3.88834	31.363	3.01183	5.99776	5e-05	0.00076601	yes
8745	8745	ADAM23	chr02b:94317428-94486511	q1	q2	OK	17.8435	3.51232	-2.34491	-5.18454	5e-05	0.00076601	yes
8804	8804	CREG1	chr01:199600047-199612889	q1	q2	OK	76.1691	18.6792	-2.02778	-5.48084	5e-05	0.00076601	yes
8835	8835	SOCS2	chr12:92690352-92694334	q1	q2	OK	24.9522	0.716256	-5.12255	-7.76447	5e-05	0.00076601	yes
8872	8872	CDC123	chr10:12222320-12276411	q1	q2	OK	4.25021	67.6896	3.99333	8.58984	5e-05	0.00076601	yes
890	890	CCNA2	chr04:120620566-120643038	q1	q2	OK	26.1231	57.8976	1.14818	2.79777	5e-05	0.00076601	yes
8905	8905	AP1S2	chrX:15064655-15091004	q1	q2	OK	283.284	134.311	-1.07667	-3.1638	5e-05	0.00076601	yes
8908	8908	GYG2	chrX:1742447-1838151	q1	q2	OK	32.9095	13.2008	-1.31788	-3.66821	5e-05	0.00076601	yes
89122	89122	TRIM4	chr07:125090559-125118498	q1	q2	OK	1.54605	19.7196	3.67297	6.63589	5e-05	0.00076601	yes
8942	8942	KYNU	chr02b:29175070-29339624	q1	q2	OK	16.6387	0.510055	-5.02775	-6.93867	5e-05	0.00076601	yes
899	899	CCNF	chr16:2437542-2470055	q1	q2	OK	12.1505	29.2631	1.26807	3.46432	5e-05	0.00076601	yes
89932	89932	PAPLN	chr14:135368240-135407064	q1	q2	OK	0.569767	2.76339	2.27799	3.57116	5e-05	0.00076601	yes
89958	89958	SAPCD2	chr09:109805977-109814834	q1	q2	OK	5.05277	17.3501	1.7798	4.31371	5e-05	0.00076601	yes
900	900	CCNG1	chr05:161219878-161226961	q1	q2	OK	145.122	71.9316	-1.01257	-2.69283	5e-05	0.00076601	yes
90196	90196	SYS1	chr15:19083546-19089152	q1	q2	OK	116.479	44.7593	-1.37981	-4.09565	5e-05	0.00076601	yes
90226	90226	UCN2	chr03:104321674-104323667	q1	q2	OK	2.90936	15.6469	2.4271	4.46949	5e-05	0.00076601	yes
90317	90317	ZNF616	chr19:46832029-46856517	q1	q2	OK	0.650406	8.99053	3.78899	5.80513	5e-05	0.00076601	yes
9037	9037	SEMA5A	chr05:9075871-9612036	q1	q2	OK	1.23437	6.46769	2.38947	5.01447	5e-05	0.00076601	yes
90522	90522	YIF1B	chr19:33629808-33643658	q1	q2	OK	6.29078	19.9526	1.66526	3.90413	5e-05	0.00076601	yes
9055	9055	PRC1	chr14:68948597-68978111	q1	q2	OK	36.1681	101.066	1.4825	4.18478	5e-05	0.00076601	yes
90634	90634	N4BP2L1	chr13:11915728-11943030	q1	q2	OK	3.90933	0.442057	-3.14462	-3.94121	5e-05	0.00076601	yes
9077	9077	DIRAS3	chr01:67500734-67505416	q1	q2	OK	0.513108	45.5942	6.47344	9.20801	5e-05	0.00076601	yes
9133	9133	CCNB2	chr14:35617261-35636987	q1	q2	OK	17.4361	60.6356	1.79809	4.98554	5e-05	0.00076601	yes
9138	9138	ARHGEF1	chr19:37226346-37251996	q1	q2	OK	12.0987	24.403	1.01221	2.6188	5e-05	0.00076601	yes
9156	9156	EXO1	chr01:217798383-217841754	q1	q2	OK	7.72867	23.2004	1.58586	4.02354	5e-05	0.00076601	yes
91694	91694	LONRF1	chr08:11539912-11573267	q1	q2	OK	11.8978	26.4424	1.15216	3.14029	5e-05	0.00076601	yes
92104	92104	TTC30A	chr02b:64559521-64564173	q1	q2	OK	0.853	3.29704	1.95055	3.10464	5e-05	0.00076601	yes
9211	9211	LGI1	chr10:88849546-88889348	q1	q2	OK	2.63342	0	#NAME?	#NAME?	5e-05	0.00076601	yes
9212	9212	AURKB	chr17:8132182-8138032	q1	q2	OK	15.8651	45.6614	1.52512	4.03117	5e-05	0.00076601	yes
92126	92126	DSEL	chr18:57303872-57311456	q1	q2	OK	5.06689	1.18089	-2.10123	-4.0757	5e-05	0.00076601	yes
9229	9229	DLGAP1	chr18:4992510-5999104	q1	q2	OK	4.18064	1.11989	-1.90036	-2.92431	5e-05	0.00076601	yes
9249	9249	DHRS3	chr01:11781752-11836063	q1	q2	OK	313.614	138.246	-1.18175	-3.54441	5e-05	0.00076601	yes
92715	92715	WDR85	chr09:110358885-110380382	q1	q2	OK	7.62007	21.1968	1.47597	3.48615	5e-05	0.00076601	yes
92745	92745	SLC38A5	chrX:48567283-48576562	q1	q2	OK	0.580294	9.20615	3.98774	5.65803	5e-05	0.00076601	yes
93145	93145	OLFM2	chr19:9669206-9754664	q1	q2	OK	32.8149	5.38755	-2.60665	-5.58749	5e-05	0.00076601	yes
9317	9317	PTER	chr10:16517994-16575321	q1	q2	OK	11.3761	0.436319	-4.70448	-6.52566	5e-05	0.00076601	yes
93986	93986	FOXP2	chr07:139564566-139829437	q1	q2	OK	3.88221	0.977768	-1.98932	-2.86428	5e-05	0.00076601	yes
9401	9401	RECQL4	chr08:143512058-143518616	q1	q2	OK	2.81361	8.46583	1.58923	3.30896	5e-05	0.00076601	yes
9414	9414	TJP2	chr09:25780548-25858965	q1	q2	OK	3.11593	12.1742	1.9661	4.46473	5e-05	0.00076601	yes
9435	9435	CHST2	chr03:45960581-45962686	q1	q2	OK	91.5554	33.3251	-1.45803	-4.25597	5e-05	0.00076601	yes
9445	9445	ITM2B	chr13:27345076-27374078	q1	q2	OK	554.507	238.55	-1.21692	-3.37536	5e-05	0.00076601	yes
9446	9446	GSTO1	chr10:99915250-99927878	q1	q2	OK	1.82946	135.316	6.20877	11.1232	5e-05	0.00076601	yes
9493	9493	KIF23	chr14:46311417-46345910	q1	q2	OK	10.6074	25.6343	1.27301	3.40009	5e-05	0.00076601	yes
9516	9516	LITAF	chr16:11549950-11558976	q1	q2	OK	38.4041	81.4249	1.08421	3.27169	5e-05	0.00076601	yes
9547	9547	CXCL14	chr05:133075364-133083964	q1	q2	OK	85.0317	31.0836	-1.45185	-4.09063	5e-05	0.00076601	yes
9582	9582	APOBEC3B	chr15:80873539-80884260	q1	q2	OK	3.6118	31.9025	3.14288	6.27702	5e-05	0.00076601	yes
9585	9585	KIF20B	chr10:84738348-84807938	q1	q2	OK	3.68246	9.13482	1.31071	3.21152	5e-05	0.00076601	yes
961	961	CD47	chr03:168908506-168957522	q1	q2	OK	43.879	16.1025	-1.44624	-4.09689	5e-05	0.00076601	yes
9628	9628	RGS6	chr14:134006929-134601321	q1	q2	OK	2.46864	0.125652	-4.29621	-4.59432	5e-05	0.00076601	yes
9641	9641	IKBKE	chr01:159623227-159649133	q1	q2	OK	3.12777	9.20937	1.55797	3.23075	5e-05	0.00076601	yes
9697	9697	TRAM2	chr06:53448109-53528442	q1	q2	OK	14.4347	39.9108	1.46723	4.05605	5e-05	0.00076601	yes
9700	9700	ESPL1	chr12:51408554-51434983	q1	q2	OK	1.67101	7.10077	2.08725	4.29389	5e-05	0.00076601	yes
9735	9735	KNTC1	chr12:122312490-122412830	q1	q2	OK	2.73126	11.1333	2.02725	4.72717	5e-05	0.00076601	yes
9745	9745	ZNF536	chr19:25778323-25959757	q1	q2	OK	0.216596	6.36035	4.87602	6.48035	5e-05	0.00076601	yes
9770	9770	RASSF2	chr15:37635497-37671955	q1	q2	OK	34.4225	16.4184	-1.06803	-2.88287	5e-05	0.00076601	yes
9780	9780	PIEZO1	chr16:73325127-73403619	q1	q2	OK	7.15408	16.7271	1.22535	2.88438	5e-05	0.00076601	yes
9787	9787	DLGAP5	chr14:116931961-116974182	q1	q2	OK	16.5071	33.4642	1.01953	2.81361	5e-05	0.00076601	yes
9824	9824	ARHGAP11A	chr14:8446914-8469023	q1	q2	OK	11.062	35.2841	1.6734	4.5057	5e-05	0.00076601	yes
983	983	CDK1	chr10:71841700-71856999	q1	q2	OK	37.0075	95.8274	1.37262	4.14817	5e-05	0.00076601	yes
9833	9833	MELK	chr09:63611669-63718179	q1	q2	OK	7.6671	20.3085	1.40533	3.36917	5e-05	0.00076601	yes
9837	9837	GINS1	chr15:58440689-58493517	q1	q2	OK	16.9348	45.3791	1.42204	4.03708	5e-05	0.00076601	yes
9865	9865	TRIL	chr07:78946527-78951950	q1	q2	OK	36.5965	8.16472	-2.16423	-5.79772	5e-05	0.00076601	yes
9891	9891	NUAK1	chr12:105382546-105460193	q1	q2	OK	10.3296	1.76095	-2.55236	-5.60282	5e-05	0.00076601	yes
990	990	CDC6	chr17:48122610-48138489	q1	q2	OK	8.59036	23.3409	1.44207	3.6689	5e-05	0.00076601	yes
991	991	CDC20	chr01:42572773-42577034	q1	q2	OK	60.2332	140.814	1.22516	3.75628	5e-05	0.00076601	yes
9918	9918	NCAPD2	chr12:6717433-6753005	q1	q2	OK	14.9902	33.4339	1.1573	3.19184	5e-05	0.00076601	yes
9920	9920	KBTBD11	chr08:1728764-1735406	q1	q2	OK	1.52579	5.23109	1.77755	3.67418	5e-05	0.00076601	yes
9928	9928	KIF14	chr01:165647270-165715558	q1	q2	OK	1.67153	4.55066	1.4449	3.04556	5e-05	0.00076601	yes
9955	9955	HS3ST3A1	chr17:13479344-13581427	q1	q2	OK	63.3466	15.9349	-1.99108	-5.55982	5e-05	0.00076601	yes
9957	9957	HS3ST1	chr04:10704427-10735205	q1	q2	OK	0.688849	0	#NAME?	#NAME?	5e-05	0.00076601	yes
9980	9980	DOPEY2	chr07:10389166-10501734	q1	q2	OK	6.82118	17.104	1.32624	3.60665	5e-05	0.00076601	yes
100506564	100506564	THEGL	chr04:77941997-78052038	q1	q2	OK	0.74329	6.21859	3.06459	4.20761	0.0001	0.0014009	yes
10603	10603	SH2B2	chr07:127376243-127415038	q1	q2	OK	3.3241	9.82933	1.56413	3.08537	0.0001	0.0014009	yes
11065	11065	UBE2C	chr15:18684526-18688534	q1	q2	OK	116.663	219.445	0.911516	3.40011	0.0001	0.0014009	yes
11117	11117	EMILIN1	chr02a:27396846-27404759	q1	q2	OK	37.9322	19.1775	-0.984005	-2.792	0.0001	0.0014009	yes
114625	114625	ERMAP	chr01:41899283-41974657	q1	q2	OK	2.29488	6.57426	1.51841	2.94553	0.0001	0.0014009	yes
115123	115123	2018-03-03	chr05:124251164-124402503	q1	q2	OK	8.09321	2.99719	-1.4331	-2.88442	0.0001	0.0014009	yes
1291	1291	COL6A1	chr07:764779-787447	q1	q2	OK	107.014	243.328	1.1851	2.66637	0.0001	0.0014009	yes
129563	129563	DIS3L2	chr02b:120502121-120679986	q1	q2	OK	0.633416	9.50408	3.90732	4.83346	0.0001	0.0014009	yes
131034	131034	CPNE4	chr03:34281172-34784172	q1	q2	OK	13.7952	5.0952	-1.43695	-3.23132	0.0001	0.0014009	yes
142	142	PARP1	chr01:139394811-139442084	q1	q2	OK	51.9535	104.462	1.00768	2.88195	0.0001	0.0014009	yes
146664	146664	MGAT5B	chr17:70330775-70453185	q1	q2	OK	3.45128	0.800954	-2.10734	-3.32085	0.0001	0.0014009	yes
157313	157313	CDCA2	chr08:25407431-25457516	q1	q2	OK	11.75	23.8688	1.02247	2.71215	0.0001	0.0014009	yes
157570	157570	ESCO2	chr08:27703891-27734347	q1	q2	OK	3.52115	9.21575	1.38806	2.93964	0.0001	0.0014009	yes
159	159	ADSS	chr01:220335235-220378788	q1	q2	OK	23.0467	44.596	0.952352	2.77597	0.0001	0.0014009	yes
1595	1595	CYP51A1	chr07:117091295-117111200	q1	q2	OK	36.0347	73.4505	1.02739	3.03368	0.0001	0.0014009	yes
1606	1606	DGKA	chr12:54159367-54181677	q1	q2	OK	20.6085	9.13238	-1.17418	-2.71598	0.0001	0.0014009	yes
170689	170689	ADAMTS15	chr11:122363702-122391114	q1	q2	OK	0.0860015	1.12552	3.71009	3.91616	0.0001	0.0014009	yes
1786	1786	DNMT1	chr19:9951818-10013867	q1	q2	OK	11.7817	23.0672	0.969298	2.70596	0.0001	0.0014009	yes
1869	1869	E2F1	chr15:30444677-30457043	q1	q2	OK	10.8392	23.1282	1.09339	2.85304	0.0001	0.0014009	yes
2170	2170	FABP3	chr01:30230986-30238655	q1	q2	OK	2.45765	12.8686	2.38851	4.041	0.0001	0.0014009	yes
2189	2189	FANCG	chr09:61984314-61990504	q1	q2	OK	5.35482	13.5921	1.34386	3.044	0.0001	0.0014009	yes
23649	23649	POLA2	chr11:10286271-10324027	q1	q2	OK	10.0078	24.9168	1.316	3.3161	0.0001	0.0014009	yes
26173	26173	INTS1	chr07:35312282-35346997	q1	q2	OK	18.5261	35.3957	0.934016	2.63474	0.0001	0.0014009	yes
28962	28962	OSTM1	chr06:159573619-159610830	q1	q2	OK	69.1649	34.208	-1.01571	-2.83485	0.0001	0.0014009	yes
29803	29803	REPIN1	chr07:176049484-176054737	q1	q2	OK	38.4728	73.7749	0.939292	2.56464	0.0001	0.0014009	yes
3422	3422	IDI1	chr10:913315-934848	q1	q2	OK	103.451	217.366	1.07118	2.8067	0.0001	0.0014009	yes
3572	3572	IL6ST	chr05:56731498-56790511	q1	q2	OK	85.7819	44.0842	-0.96041	-2.4401	0.0001	0.0014009	yes
3762	3762	KCNJ5	chr11:120884065-120910487	q1	q2	OK	11.1356	3.56483	-1.64327	-3.22247	0.0001	0.0014009	yes
387509	387509	GPR153	chr01:5352477-5360425	q1	q2	OK	1.65351	5.44174	1.71854	3.13891	0.0001	0.0014009	yes
3977	3977	LIFR	chr05:38871186-38945991	q1	q2	OK	1.63759	4.05301	1.30742	2.85206	0.0001	0.0014009	yes
4435	4435	CITED1	chrX:66887210-66892537	q1	q2	OK	11.1585	38.355	1.78127	3.0172	0.0001	0.0014009	yes
4642	4642	MYO1D	chr17:26338583-26718042	q1	q2	OK	2.07837	5.71764	1.45996	3.02995	0.0001	0.0014009	yes
4747	4747	NEFL	chr08:24884269-24890096	q1	q2	OK	811.618	303.397	-1.41959	-2.76348	0.0001	0.0014009	yes
4853	4853	NOTCH2	chr01:120721621-120880624	q1	q2	OK	10.4754	19.6695	0.908955	2.55592	0.0001	0.0014009	yes
4900	4900	NRGN	chr11:116691326-116698476	q1	q2	OK	5.72589	1.10064	-2.37916	-3.56	0.0001	0.0014009	yes
5058	5058	PAK1	chr11:68775532-68925003	q1	q2	OK	29.3381	14.5638	-1.01039	-2.72618	0.0001	0.0014009	yes
5116	5116	PCNT	chr07:327170-448174	q1	q2	OK	2.54966	5.50716	1.111	2.72535	0.0001	0.0014009	yes
51205	51205	ACP6	chr01:122103844-122127524	q1	q2	OK	29.0731	12.4777	-1.22033	-3.12956	0.0001	0.0014009	yes
51643	51643	TMBIM4	chr12:64382887-64413308	q1	q2	OK	71.9422	38.6127	-0.897763	-2.74929	0.0001	0.0014009	yes
54039	54039	PCBP3	chr07:814697-907789	q1	q2	OK	11.8554	26.61	1.16642	2.97818	0.0001	0.0014009	yes
54413	54413	NLGN3	chrX:65695915-65722753	q1	q2	OK	25.3219	50.941	1.00844	2.81519	0.0001	0.0014009	yes
55022	55022	PID1	chr02b:117514392-117768929	q1	q2	OK	7.57244	0.149366	-5.66383	-6.24493	0.0001	0.0014009	yes
55038	55038	CDCA4	chr14:167522914-167534693	q1	q2	OK	12.4152	26.627	1.10078	2.95086	0.0001	0.0014009	yes
55227	55227	LRRC1	chr06:54649650-54779330	q1	q2	OK	15.4863	7.06423	-1.13239	-2.79098	0.0001	0.0014009	yes
55872	55872	PBK	chr08:27738688-27761981	q1	q2	OK	13.0682	28.1526	1.10721	2.8713	0.0001	0.0014009	yes
56062	56062	KLHL4	chrX:81495510-81655160	q1	q2	OK	3.44418	0.133399	-4.69034	-5.05417	0.0001	0.0014009	yes
57103	57103	C12orf5	chr12:4472621-4503708	q1	q2	OK	10.4471	5.18854	-1.0097	-2.60314	0.0001	0.0014009	yes
57580	57580	PREX1	chr15:15611914-15815851	q1	q2	OK	21.4742	40.5812	0.918204	2.58498	0.0001	0.0014009	yes
6191	6191	RPS4X	chrX:66858352-66862995	q1	q2	OK	345.518	189.286	-0.868193	-3.11478	0.0001	0.0014009	yes
6382	6382	SDC1	chr02a:20230981-20256709	q1	q2	OK	26.5978	50.0661	0.912523	2.46357	0.0001	0.0014009	yes
63967	63967	CLSPN	chr01:34677060-34717145	q1	q2	OK	0.490718	1.78775	1.86518	2.98351	0.0001	0.0014009	yes
64170	64170	CARD9	chr09:109065812-109075759	q1	q2	OK	2.11461	7.44206	1.81531	3.18222	0.0001	0.0014009	yes
64793	64793	CEP85	chr01:24878426-24922980	q1	q2	OK	6.21304	13.5343	1.12325	2.78629	0.0001	0.0014009	yes
64881	64881	PCDH20	chr13:41137831-41143674	q1	q2	OK	1.87398	0.189816	-3.30343	-4.05613	0.0001	0.0014009	yes
6616	6616	SNAP25	chr15:43114314-43201295	q1	q2	OK	4.30734	0.396062	-3.443	-4.11421	0.0001	0.0014009	yes
672	672	BRCA1	chr17:50920421-50984985	q1	q2	OK	3.84735	8.47891	1.14001	2.80201	0.0001	0.0014009	yes
694	694	BTG1	chr12:91254488-91260075	q1	q2	OK	97.8395	49.8955	-0.971508	-2.57615	0.0001	0.0014009	yes
716	716	C1S	chr12:7376930-7387278	q1	q2	OK	3.9877	0.177122	-4.49274	-4.64313	0.0001	0.0014009	yes
7453	7453	WARS	chr14:162837157-162881361	q1	q2	OK	337.195	150.715	-1.16176	-3.08287	0.0001	0.0014009	yes
79068	79068	FTO	chr16:37665030-38079374	q1	q2	OK	58.1233	29.9664	-0.955768	-2.77476	0.0001	0.0014009	yes
79892	79892	MCMBP	chr10:115596538-115641111	q1	q2	OK	16.7448	31.0055	0.88881	2.54242	0.0001	0.0014009	yes
80144	80144	FRAS1	chr04:56033999-56380767	q1	q2	OK	1.30953	0.05688	-4.52498	-4.81481	0.0001	0.0014009	yes
8091	8091	HMGA2	chr12:64072246-64212667	q1	q2	OK	0.461943	2.26473	2.29355	3.21406	0.0001	0.0014009	yes
81792	81792	ADAMTS12	chr05:34219194-34590151	q1	q2	OK	6.74242	14.6069	1.11531	2.79116	0.0001	0.0014009	yes
84465	84465	MEGF11	chr14:42524738-42906094	q1	q2	OK	0.290397	1.82317	2.65035	3.45038	0.0001	0.0014009	yes
84696	84696	ABHD1	chr02a:27442706-27448394	q1	q2	OK	0.747433	5.28068	2.82071	3.85618	0.0001	0.0014009	yes
84707	84707	BEX2	chrX:96924906-96926624	q1	q2	OK	72.3876	29.5133	-1.29438	-2.84737	0.0001	0.0014009	yes
8795	8795	TNFRSF10B	chr08:22887425-22966146	q1	q2	OK	34.3585	13.4467	-1.35342	-2.51405	0.0001	0.0014009	yes
8825	8825	LIN7A	chr12:79141029-79288498	q1	q2	OK	17.1006	4.45895	-1.93927	-3.81355	0.0001	0.0014009	yes
8836	8836	GGH	chr08:60875553-60899767	q1	q2	OK	40.4501	15.9596	-1.34171	-3.56295	0.0001	0.0014009	yes
90427	90427	BMF	chr14:16391548-16412969	q1	q2	OK	0.465454	2.5256	2.43992	3.29167	0.0001	0.0014009	yes
9472	9472	AKAP6	chr14:93522217-94050346	q1	q2	OK	1.29461	0.338313	-1.93609	-2.90912	0.0001	0.0014009	yes
948	948	CD36	chr07:113272786-113300067	q1	q2	OK	8.75651	2.01421	-2.12014	-3.54088	0.0001	0.0014009	yes
9603	9603	NFE2L3	chr07:81766331-81797633	q1	q2	OK	17.9129	35.8046	0.999144	2.84477	0.0001	0.0014009	yes
9856	9856	KIAA0319	chr06:25021135-25060245	q1	q2	OK	1.1976	3.54815	1.56692	2.79198	0.0001	0.0014009	yes
994	994	CDC25B	chr15:36646751-36656416	q1	q2	OK	14.9474	29.3943	0.975645	2.69847	0.0001	0.0014009	yes
1031	1031	CDKN2C	chr01:50242969-50248931	q1	q2	OK	57.9227	110.296	0.929184	2.43537	0.00015	0.0019746	yes
10952	10952	SEC61B	chr09:70761824-70770052	q1	q2	OK	273.226	140.584	-0.958667	-4.05044	0.00015	0.0019746	yes
1104	1104	RCC1	chr01:27269184-27305291	q1	q2	OK	12.2902	25.8114	1.0705	2.58931	0.00015	0.0019746	yes
11279	11279	KLF8	chrX:55641172-55696010	q1	q2	OK	0.103384	1.16132	3.48968	3.58642	0.00015	0.0019746	yes
1893	1893	ECM1	chr01:124478444-124484138	q1	q2	OK	18.3345	37.2287	1.02185	2.51781	0.00015	0.0019746	yes
1964	1964	EIF1AX	chrX:19434256-19452753	q1	q2	OK	29.0361	15.0967	-0.943611	-2.68167	0.00015	0.0019746	yes
203859	203859	ANO5	chr11:43732618-43808755	q1	q2	OK	2.02583	0.293211	-2.7885	-3.50988	0.00015	0.0019746	yes
22866	22866	CNKSR2	chrX:20689733-20964306	q1	q2	OK	2.49959	0.101425	-4.6232	-4.75418	0.00015	0.0019746	yes
22871	22871	NLGN1	chr03:78162822-78918077	q1	q2	OK	22.1438	11.8493	-0.902097	-2.52641	0.00015	0.0019746	yes
23097	23097	CDK19	chr06:156890685-157107898	q1	q2	OK	2.08939	5.13775	1.29805	2.76116	0.00015	0.0019746	yes
23138	23138	N4BP3	chr05:176300008-176306535	q1	q2	OK	0.184453	1.1567	2.64869	3.19067	0.00015	0.0019746	yes
23306	23306	TMEM194A	chr12:55311355-55336210	q1	q2	OK	6.03655	12.645	1.06677	2.67888	0.00015	0.0019746	yes
23515	23515	MORC3	chr07:10298460-10355542	q1	q2	OK	17.3024	33.2395	0.941925	2.69066	0.00015	0.0019746	yes
255631	255631	COL24A1	chr01:85624244-86016397	q1	q2	OK	0.997087	0.0645096	-3.95013	-3.957	0.00015	0.0019746	yes
25825	25825	BACE2	chr07:5363333-5472583	q1	q2	OK	15.1232	6.63562	-1.18846	-2.81111	0.00015	0.0019746	yes
25886	25886	POC1A	chr03:108068506-108148810	q1	q2	OK	13.3743	27.9324	1.06248	2.77332	0.00015	0.0019746	yes
26064	26064	RAI14	chr05:35016645-35191030	q1	q2	OK	95.0455	51.213	-0.892107	-2.31946	0.00015	0.0019746	yes
2619	2619	GAS1	chr09:8124805-8127635	q1	q2	OK	20.1638	9.79084	-1.04226	-2.6798	0.00015	0.0019746	yes
2736	2736	GLI2	chr02b:10055991-10254755	q1	q2	OK	0.275958	1.38836	2.33086	3.06434	0.00015	0.0019746	yes
283229	283229	EFCAB4A	chr11:677049-681475	q1	q2	OK	0.813766	4.62247	2.50598	3.56745	0.00015	0.0019746	yes
285643	285643	KIF4B	chr05:152847683-152852403	q1	q2	OK	2.03855	5.40168	1.40586	2.61822	0.00015	0.0019746	yes
29103	29103	DNAJC15	chr13:22183609-22272702	q1	q2	OK	6.17325	0.159345	-5.27581	-5.62114	0.00015	0.0019746	yes
3087	3087	HHEX	chr10:87795803-87801511	q1	q2	OK	20.5368	8.1695	-1.32989	-3.11455	0.00015	0.0019746	yes
3157	3157	HMGCS1	chr05:43959428-43985567	q1	q2	OK	64.8075	127.051	0.971173	2.52676	0.00015	0.0019746	yes
344558	344558	SH3RF3	chr02a:104703426-105075957	q1	q2	OK	6.87567	0.0572332	-6.9085	-7.24913	0.00015	0.0019746	yes
3556	3556	IL1RAP	chr03:7399606-7517225	q1	q2	OK	12.27	26.6804	1.12064	2.89841	0.00015	0.0019746	yes
3750	3750	KCND1	chrX:49075573-49087201	q1	q2	OK	1.15083	3.54987	1.62509	2.83938	0.00015	0.0019746	yes
3949	3949	LDLR	chr19:10897887-10939975	q1	q2	OK	27.2572	52.6814	0.950658	2.62974	0.00015	0.0019746	yes
467	467	ATF3	chr01:153410741-153422592	q1	q2	OK	11.2336	2.45733	-2.19266	-3.31566	0.00015	0.0019746	yes
4792	4792	NFKBIA	chr14:96608567-96611835	q1	q2	OK	41.2143	19.3663	-1.08959	-2.98192	0.00015	0.0019746	yes
5025	5025	P2RX4	chr12:120859577-120884068	q1	q2	OK	47.1051	23.9272	-0.977231	-2.74987	0.00015	0.0019746	yes
5414	5414	2018-09-04	chr17:34689226-34698261	q1	q2	OK	11.1521	2.6688	-2.06305	-3.594	0.00015	0.0019746	yes
5480	5480	PPIC	chr05:120257174-120273319	q1	q2	OK	141.557	77.4993	-0.869132	-2.8636	0.00015	0.0019746	yes
54863	54863	TOR4A	chr09:110039815-110055964	q1	q2	OK	0.919214	3.50911	1.93263	3.03924	0.00015	0.0019746	yes
55553	55553	SOX6	chr11:49784187-50303074	q1	q2	OK	0.198005	1.2158	2.6183	3.29758	0.00015	0.0019746	yes
55776	55776	SAYSD1	chr06:39992469-40003902	q1	q2	OK	0.555923	5.22597	3.23274	4.05459	0.00015	0.0019746	yes
57167	57167	SALL4	chr15:12594240-12611751	q1	q2	OK	1.82313	5.40963	1.56911	2.82345	0.00015	0.0019746	yes
57405	57405	SPC25	chr02b:55702914-55722525	q1	q2	OK	20.756	50.6101	1.2859	3.53645	0.00015	0.0019746	yes
5797	5797	PTPRM	chr18:1227633-2052489	q1	q2	OK	34.8594	18.7007	-0.898457	-2.55012	0.00015	0.0019746	yes
629	629	CFB	chr06:32734363-32740344	q1	q2	OK	18.2274	6.74754	-1.43368	-3.36948	0.00015	0.0019746	yes
64087	64087	MCCC2	chr05:67936609-68003654	q1	q2	OK	14.8354	28.1324	0.92319	2.60713	0.00015	0.0019746	yes
64129	64129	TINAGL1	chr01:30415106-30427646	q1	q2	OK	0.703173	8.85025	3.65377	4.07874	0.00015	0.0019746	yes
6591	6591	SNAI2	chr08:46340635-46344406	q1	q2	OK	7.24837	0.474536	-3.93307	-4.63358	0.00015	0.0019746	yes
6652	6652	SORD	chr14:21294527-21339431	q1	q2	OK	1.88261	5.78072	1.61851	2.84025	0.00015	0.0019746	yes
6691	6691	SPINK2	chr04:77723933-77734009	q1	q2	OK	1.48508	45.4526	4.93575	8.07239	0.00015	0.0019746	yes
7378	7378	UPP1	chr07:60468247-60488988	q1	q2	OK	8.83368	23.469	1.40967	3.33148	0.00015	0.0019746	yes
7477	7477	WNT7B	chr15:87928555-87985172	q1	q2	OK	10.3159	21.3807	1.05143	2.75973	0.00015	0.0019746	yes
7706	7706	TRIM25	chr17:36319757-36346606	q1	q2	OK	4.64943	10.9863	1.24057	3.07276	0.00015	0.0019746	yes
775	775	CACNA1C	chr12:2150442-2804334	q1	q2	OK	0.978758	0.30223	-1.69531	-2.63168	0.00015	0.0019746	yes
79794	79794	C12orf49	chr12:116161495-116186417	q1	q2	OK	25.4002	48.84	0.943223	2.75669	0.00015	0.0019746	yes
84532	84532	ACSS1	chr15:58013442-58075037	q1	q2	OK	5.61416	12.3308	1.13513	2.79286	0.00015	0.0019746	yes
847	847	CAT	chr11:31244990-31281108	q1	q2	OK	19.7086	9.03229	-1.12566	-2.77554	0.00015	0.0019746	yes
894	894	CCND2	chr12:4424832-4456369	q1	q2	OK	43.7661	85.8934	0.972733	2.64281	0.00015	0.0019746	yes
89846	89846	FGD3	chr09:68027576-68116335	q1	q2	OK	0.47336	2.86729	2.59868	3.14907	0.00015	0.0019746	yes
9223	9223	MAGI1	chr03:121469931-122151567	q1	q2	OK	37.8668	20.3294	-0.897365	-2.34785	0.00015	0.0019746	yes
9353	9353	SLIT2	chr04:19569809-19936754	q1	q2	OK	4.75925	1.37979	-1.78628	-3.23048	0.00015	0.0019746	yes
9863	9863	MAGI2	chr07:114491314-116101601	q1	q2	OK	3.33405	0.990584	-1.75093	-3.14606	0.00015	0.0019746	yes
117143	117143	TADA1	chr01:200329131-200348661	q1	q2	OK	28.2304	13.9839	-1.01349	-2.7238	0.0002	0.00251313	yes
118490	118490	MSS51	chr10:58793524-58803466	q1	q2	OK	0.513588	2.79004	2.4416	3.14683	0.0002	0.00251313	yes
130271	130271	PLEKHH2	chr02a:44326028-44492132	q1	q2	OK	1.91274	4.97786	1.37989	2.96723	0.0002	0.00251313	yes
154141	154141	MBOAT1	chr06:20420626-20534673	q1	q2	OK	2.48325	0.613942	-2.01606	-2.96623	0.0002	0.00251313	yes
154467	154467	CCDC167	chr06:38341528-38359227	q1	q2	OK	166.492	81.8573	-1.02427	-3.94132	0.0002	0.00251313	yes
167359	167359	NIM1	chr05:43857220-43952668	q1	q2	OK	2.5486	7.73456	1.60161	2.99055	0.0002	0.00251313	yes
200931	200931	SLC51A	chr03:1921515-1937751	q1	q2	OK	7.33873	20.0229	1.44805	3.20584	0.0002	0.00251313	yes
2246	2246	FGF1	chr05:140166848-140172331	q1	q2	OK	2.05359	6.1338	1.57863	2.93498	0.0002	0.00251313	yes
22949	22949	PTGR1	chr09:83245643-83344867	q1	q2	OK	1.46611	10.3069	2.81354	3.29808	0.0002	0.00251313	yes
23076	23076	RRP1B	chr07:3027033-3065952	q1	q2	OK	7.24673	14.4227	0.992939	2.59538	0.0002	0.00251313	yes
26056	26056	RAB11FIP5	chr02a:74192913-74232038	q1	q2	OK	6.06546	2.32734	-1.38193	-2.80839	0.0002	0.00251313	yes
26468	26468	LHX6	chr09:94085181-94104177	q1	q2	OK	1.71594	0.174302	-3.29934	-3.72699	0.0002	0.00251313	yes
3202	3202	HOXA5	chr07:80768109-80770928	q1	q2	OK	4.07641	0.654096	-2.63973	-3.54385	0.0002	0.00251313	yes
3303	3303	HSPA1A	chr06:32597409-32599866	q1	q2	OK	60.4028	111.678	0.886658	2.44612	0.0002	0.00251313	yes
345757	345757	FAM174A	chr05:97501162-97545177	q1	q2	OK	30.3071	11.9403	-1.34382	-3.33828	0.0002	0.00251313	yes
346157	346157	ZNF391	chr06:27738831-27741070	q1	q2	OK	1.01701	5.68428	2.48264	3.61649	0.0002	0.00251313	yes
3628	3628	INPP1	chr02b:77774160-77802559	q1	q2	OK	16.132	5.6182	-1.52175	-3.25601	0.0002	0.00251313	yes
3663	3663	IRF5	chr07:154571060-154583606	q1	q2	OK	1.46543	5.37398	1.87467	3.11099	0.0002	0.00251313	yes
4163	4163	MCC	chr05:110253180-110522704	q1	q2	OK	2.0533	5.58239	1.44294	2.8613	0.0002	0.00251313	yes
4166	4166	CHST6	chr16:59617469-59627310	q1	q2	OK	3.99875	7.91525	0.985086	2.51825	0.0002	0.00251313	yes
4493	4493	MT1E	chr16:40695654-40697017	q1	q2	OK	113.108	236.143	1.06196	4.93077	0.0002	0.00251313	yes
4601	4601	MXI1	chr10:105975126-106037447	q1	q2	OK	10.875	21.1667	0.960785	2.5651	0.0002	0.00251313	yes
4638	4638	MYLK	chr03:153248091-153256447	q1	q2	OK	2.6671	0.537176	-2.3118	-3.0992	0.0002	0.00251313	yes
4784	4784	NFIX	chr19:12754096-12827748	q1	q2	OK	12.7067	6.56458	-0.952815	-2.45276	0.0002	0.00251313	yes
51131	51131	PHF11	chr13:28694123-28721658	q1	q2	OK	2.93291	10.8999	1.89391	3.39316	0.0002	0.00251313	yes
51162	51162	EGFL7	chr09:109384404-109393844	q1	q2	OK	6.86693	1.21317	-2.50088	-3.07566	0.0002	0.00251313	yes
54414	54414	SIAE	chr11:116587597-116624831	q1	q2	OK	75.0791	39.7056	-0.919071	-2.77666	0.0002	0.00251313	yes
55349	55349	CHDH	chr03:109870464-109895797	q1	q2	OK	6.94171	2.31717	-1.58293	-3.09814	0.0002	0.00251313	yes
6274	6274	S100A3	chr01:127711432-127713370	q1	q2	OK	0.736054	12.8377	4.12444	5.49972	0.0002	0.00251313	yes
6399	6399	TRAPPC2	chrX:12854594-12874341	q1	q2	OK	17.5349	8.25715	-1.08651	-2.45404	0.0002	0.00251313	yes
6490	6490	PMEL	chr12:54181752-54193106	q1	q2	OK	15.5116	32.4317	1.06406	2.85272	0.0002	0.00251313	yes
6795	6795	AURKC	chr19:51523973-51528532	q1	q2	OK	0.322744	19.5969	5.92409	7.1863	0.0002	0.00251313	yes
7516	7516	XRCC2	chr07:178373724-178406458	q1	q2	OK	4.64196	13.4428	1.53403	3.10329	0.0002	0.00251313	yes
7681	7681	MKRN3	chr14:615860-618564	q1	q2	OK	2.54621	7.20712	1.50107	2.80376	0.0002	0.00251313	yes
78995	78995	C17orf53	chr17:51995405-52019184	q1	q2	OK	2.70029	7.51915	1.47745	2.82342	0.0002	0.00251313	yes
79054	79054	TRPM8	chr02b:122506030-122598745	q1	q2	OK	0.1213	3.80075	4.96963	5.1171	0.0002	0.00251313	yes
80000	80000	GREB1L	chr18:9667015-9960844	q1	q2	OK	1.041	3.13068	1.5885	2.82534	0.0002	0.00251313	yes
80339	80339	PNPLA3	chr15:85969907-85993388	q1	q2	OK	1.43282	5.33213	1.89586	3.10686	0.0002	0.00251313	yes
8309	8309	ACOX2	chr03:114610661-114642316	q1	q2	OK	8.59651	19.0146	1.14529	2.81475	0.0002	0.00251313	yes
83461	83461	CDCA3	chr12:7141733-7143902	q1	q2	OK	22.0072	48.6391	1.14414	3.17856	0.0002	0.00251313	yes
8364	8364	HIST1H4C	chr06:26632651-26633029	q1	q2	OK	206.308	407.335	0.981412	5.54323	0.0002	0.00251313	yes
8459	8459	TPST2	chr15:68285329-68299182	q1	q2	OK	37.08	70.7615	0.932323	2.81777	0.0002	0.00251313	yes
8491	8491	MAP4K3	chr02a:39818625-40007076	q1	q2	OK	12.5862	5.64153	-1.15769	-2.8403	0.0002	0.00251313	yes
90861	90861	HN1L	chr16:1664035-1685572	q1	q2	OK	18.6778	36.9534	0.984379	2.82824	0.0002	0.00251313	yes
9719	9719	ADAMTSL2	chr09:106245110-106287912	q1	q2	OK	0.189525	2.29718	3.5994	4.0132	0.0002	0.00251313	yes
100288413	100288413	ERVMER34-1	chr04:81990649-81998190	q1	q2	OK	2.9782	8.58732	1.52777	3.01458	0.00025	0.00302824	yes
1029	1029	CDKN2A	chr09:49255834-49281361	q1	q2	OK	31.7855	11.6736	-1.44512	-3.58154	0.00025	0.00302824	yes
116254	116254	GINM1	chr06:116740545-116766353	q1	q2	OK	190.755	102.917	-0.890234	-3.04869	0.00025	0.00302824	yes
1192	1192	CLIC1	chr06:32511163-32517452	q1	q2	OK	270.251	495.902	0.875757	2.79392	0.00025	0.00302824	yes
1307	1307	COL16A1	chr01:30497452-30549347	q1	q2	OK	0.833779	2.75855	1.72617	2.88669	0.00025	0.00302824	yes
140885	140885	SIRPA	chr15:34718622-34764816	q1	q2	OK	5.78017	11.9051	1.0424	2.39169	0.00025	0.00302824	yes
151887	151887	CCDC80	chr03:164330456-164367357	q1	q2	OK	0.694934	2.55224	1.87681	2.82735	0.00025	0.00302824	yes
1808	1808	DPYSL2	chr08:26512792-26593981	q1	q2	OK	57.2848	106.889	0.899891	2.53366	0.00025	0.00302824	yes
1832	1832	DSP	chr06:7588295-7633746	q1	q2	OK	1.09384	0.179308	-2.60889	-3.34168	0.00025	0.00302824	yes
215	215	ABCD1	chrX:146976153-146995842	q1	q2	OK	4.39868	10.2383	1.21883	2.79879	0.00025	0.00302824	yes
219736	219736	STOX1	chr10:63588208-63598235	q1	q2	OK	0.710479	3.3991	2.25829	3.3013	0.00025	0.00302824	yes
2258	2258	FGF13	chrX:132324397-132402003	q1	q2	OK	1.44758	5.26519	1.86285	3.03579	0.00025	0.00302824	yes
23122	23122	CLASP2	chr03:9779402-9949324	q1	q2	OK	7.61897	13.991	0.876828	2.39833	0.00025	0.00302824	yes
23129	23129	PLXND1	chr03:147230924-147282643	q1	q2	OK	5.01038	10.4156	1.05576	2.63978	0.00025	0.00302824	yes
23178	23178	PASK	chr02b:129970839-130020139	q1	q2	OK	5.3389	11.2386	1.07385	2.59881	0.00025	0.00302824	yes
2355	2355	FOSL2	chr02a:28739699-28761800	q1	q2	OK	30.7072	15.2161	-1.01297	-2.66776	0.00025	0.00302824	yes
2583	2583	B4GALNT1	chr12:55894447-55907579	q1	q2	OK	7.12225	15.1667	1.0905	2.44485	0.00025	0.00302824	yes
2624	2624	GATA2	chr03:148510216-148518703	q1	q2	OK	2.6989	0.188469	-3.83997	-4.00701	0.00025	0.00302824	yes
27113	27113	BBC3	chr19:42147424-42157704	q1	q2	OK	9.53053	2.80187	-1.76617	-3.18259	0.00025	0.00302824	yes
2894	2894	GRID1	chr10:45897704-46756090	q1	q2	OK	2.15804	0.628805	-1.77904	-2.77951	0.00025	0.00302824	yes
321	321	APBA2	chr14:5594442-5716882	q1	q2	OK	25.266	45.8379	0.859341	2.52815	0.00025	0.00302824	yes
441631	441631	TSPAN11	chr12:32122984-32165273	q1	q2	OK	12.6721	5.72843	-1.14545	-2.75694	0.00025	0.00302824	yes
5355	5355	PLP2	chrX:49280998-49284286	q1	q2	OK	64.936	120.391	0.890641	2.98368	0.00025	0.00302824	yes
54961	54961	SSH3	chr11:7001942-7010336	q1	q2	OK	5.55662	12.7786	1.20145	2.69494	0.00025	0.00302824	yes
54997	54997	TESC	chr12:116481850-116543879	q1	q2	OK	69.2188	29.8539	-1.21324	-3.47356	0.00025	0.00302824	yes
55733	55733	HHAT	chr01:155355880-155707219	q1	q2	OK	34.285	17.7713	-0.948027	-2.55916	0.00025	0.00302824	yes
57582	57582	KCNT1	chr09:108373506-108465510	q1	q2	OK	0.103094	1.07	3.37558	3.41051	0.00025	0.00302824	yes
6359	6359	CCL15	chr17:29798899-29803375	q1	q2	OK	0.533982	7.5636	3.82421	5.00442	0.00025	0.00302824	yes
669	669	BPGM	chr07:160496118-160529123	q1	q2	OK	20.6073	40.6849	0.981335	2.43823	0.00025	0.00302824	yes
6809	6809	STX3	chr11:14167177-14219259	q1	q2	OK	1.38505	3.63576	1.39232	2.69177	0.00025	0.00302824	yes
7325	7325	UBE2E2	chr03:24363820-24743867	q1	q2	OK	47.6106	24.3204	-0.969113	-2.8214	0.00025	0.00302824	yes
774	774	CACNA1B	chr09:110692049-111024197	q1	q2	OK	0.333752	1.42485	2.09396	2.94996	0.00025	0.00302824	yes
80856	80856	KIAA1715	chr02b:62840250-62922087	q1	q2	OK	5.35636	10.7861	1.00985	2.51039	0.00025	0.00302824	yes
84102	84102	SLC41A2	chr12:104144887-104255928	q1	q2	OK	2.29552	0.428511	-2.42142	-3.28082	0.00025	0.00302824	yes
91179	91179	SCARF2	chr15:62167558-62181286	q1	q2	OK	53.0614	29.5657	-0.843742	-2.3353	0.00025	0.00302824	yes
93010	93010	B3GNT7	chr02b:119917984-119922825	q1	q2	OK	0.701429	4.20592	2.58405	3.41078	0.00025	0.00302824	yes
9961	9961	MVP	chr16:28116314-28144074	q1	q2	OK	108.676	214.703	0.982315	2.50126	0.00025	0.00302824	yes
10294	10294	DNAJA2	chr16:30661051-30680185	q1	q2	OK	11.1543	22.1955	0.992667	2.65721	0.0003	0.00351082	yes
10468	10468	FST	chr05:54279259-54285282	q1	q2	OK	3.5494	0.272861	-3.70134	-4.30049	0.0003	0.00351082	yes
10687	10687	PNMA2	chr08:26440719-26447012	q1	q2	OK	0.871207	4.13306	2.24612	3.134	0.0003	0.00351082	yes
11099	11099	PTPN21	chr14:150791271-150881958	q1	q2	OK	1.194	3.09094	1.37224	2.54242	0.0003	0.00351082	yes
113246	113246	C12orf57	chr12:7242491-7244320	q1	q2	OK	319.35	167.177	-0.933766	-4.43557	0.0003	0.00351082	yes
126393	126393	HSPB6	chr19:31302786-31305268	q1	q2	OK	2.38922	8.82956	1.8858	3.15669	0.0003	0.00351082	yes
1301	1301	COL11A1	chr01:103376197-103594559	q1	q2	OK	15.2391	28.7545	0.916015	2.56322	0.0003	0.00351082	yes
219790	219790	RTKN2	chr10:70352428-70434368	q1	q2	OK	0.83087	2.2484	1.43621	2.47479	0.0003	0.00351082	yes
23180	23180	RFTN1	chr03:31556592-31738976	q1	q2	OK	10.5046	21.195	1.0127	2.50255	0.0003	0.00351082	yes
23514	23514	KIAA0146	chr08:44755469-45082678	q1	q2	OK	9.78369	18.5698	0.924508	2.38554	0.0003	0.00351082	yes
256281	256281	NUDT14	chr14:167679269-167687700	q1	q2	OK	13.0669	33.3835	1.35321	3.34529	0.0003	0.00351082	yes
29089	29089	UBE2T	chr01:163906315-163916522	q1	q2	OK	10.7237	29.4331	1.45663	3.43191	0.0003	0.00351082	yes
29937	29937	NENF	chr01:153583329-153595680	q1	q2	OK	119.466	64.0848	-0.898548	-3.04797	0.0003	0.00351082	yes
3070	3070	HELLS	chr10:89656217-89703359	q1	q2	OK	4.8157	10.6229	1.14136	2.56461	0.0003	0.00351082	yes
340061	340061	TMEM173	chr05:137031677-137039507	q1	q2	OK	1.99227	6.64856	1.73863	2.87023	0.0003	0.00351082	yes
4208	4208	MEF2C	chr05:85478369-85662571	q1	q2	OK	3.23623	1.17706	-1.45913	-2.59151	0.0003	0.00351082	yes
51148	51148	CERCAM	chr09:100670359-100688550	q1	q2	OK	58.9086	32.4167	-0.86174	-2.52305	0.0003	0.00351082	yes
51604	51604	PIGT	chr15:19021913-19032042	q1	q2	OK	179.77	97.8756	-0.87713	-2.39068	0.0003	0.00351082	yes
5167	5167	ENPP1	chr06:135330303-135452366	q1	q2	OK	1.0281	0.186719	-2.46104	-2.99948	0.0003	0.00351082	yes
5789	5789	PTPRD	chr09:35159536-35580772	q1	q2	OK	25.8004	13.6662	-0.916781	-2.58672	0.0003	0.00351082	yes
64838	64838	FNDC4	chr02a:27827644-27830488	q1	q2	OK	54.6965	28.488	-0.941092	-2.77738	0.0003	0.00351082	yes
7074	7074	TIAM1	chr07:15268688-15492558	q1	q2	OK	15.2912	28.1966	0.88282	2.5158	0.0003	0.00351082	yes
7163	7163	TPD52	chr08:78107544-78243732	q1	q2	OK	9.33707	0.54451	-4.09994	-5.42351	0.0003	0.00351082	yes
7980	7980	TFPI2	chr07:118952381-118957868	q1	q2	OK	28.8755	15.3263	-0.913837	-2.49566	0.0003	0.00351082	yes
80114	80114	BICC1	chr10:73834563-74167735	q1	q2	OK	49.4213	25.4517	-0.957374	-2.74127	0.0003	0.00351082	yes
81533	81533	ITFG1	chr16:30856589-31150695	q1	q2	OK	305.155	163.769	-0.89788	-2.59782	0.0003	0.00351082	yes
81831	81831	NETO2	chr16:30781385-30844174	q1	q2	OK	92.7286	49.9189	-0.893429	-2.60918	0.0003	0.00351082	yes
8715	8715	NOL4	chr18:22541839-22901766	q1	q2	OK	4.11834	0.564278	-2.86758	-2.74971	0.0003	0.00351082	yes
928	928	CD9	chr12:6398222-6436587	q1	q2	OK	150.083	274.214	0.86954	2.82131	0.0003	0.00351082	yes
93100	93100	NAPRT1	chr08:142567855-142571373	q1	q2	OK	0.322046	4.04957	3.65243	4.31542	0.0003	0.00351082	yes
9411	9411	ARHGAP29	chr01:94454921-94533751	q1	q2	OK	8.42878	4.23411	-0.993265	-2.52392	0.0003	0.00351082	yes
9507	9507	ADAMTS4	chr01:135471936-135481264	q1	q2	OK	0.131195	1.13815	3.1169	3.36399	0.0003	0.00351082	yes
9540	9540	TP53I3	chr02a:24348494-24356735	q1	q2	OK	17.5015	6.78426	-1.36721	-2.95654	0.0003	0.00351082	yes
9746	9746	CLSTN3	chr12:7474831-7503395	q1	q2	OK	41.4887	22.9892	-0.851766	-2.4729	0.0003	0.00351082	yes
9829	9829	DNAJC6	chr01:64710923-64858757	q1	q2	OK	4.57135	9.08186	0.990368	2.42538	0.0003	0.00351082	yes
9922	9922	IQSEC1	chr03:144600880-144781138	q1	q2	OK	2.48152	5.41479	1.12568	2.59749	0.0003	0.00351082	yes
114879	114879	OSBPL5	chr11:2873325-2956232	q1	q2	OK	5.00225	10.7956	1.10979	2.64068	0.00035	0.00400552	yes
151246	151246	SGOL2	chr02b:87983189-88037299	q1	q2	OK	3.29791	7.66317	1.21639	2.68131	0.00035	0.00400552	yes
1607	1607	DGKB	chr07:89717735-90424499	q1	q2	OK	1.37304	0.299317	-2.19762	-2.85082	0.00035	0.00400552	yes
22943	22943	DKK1	chr10:80379473-80382809	q1	q2	OK	2.93815	0.234552	-3.64693	-4.03482	0.00035	0.00400552	yes
23345	23345	SYNE1	chr06:113388924-113960560	q1	q2	OK	2.05417	3.7284	0.859999	2.2833	0.00035	0.00400552	yes
254102	254102	EHBP1L1	chr11:10635672-10652529	q1	q2	OK	0.100043	1.1848	3.56596	3.66018	0.00035	0.00400552	yes
357	357	SHROOM2	chrX:8783909-8946572	q1	q2	OK	3.16314	6.63456	1.06864	2.57149	0.00035	0.00400552	yes
359845	359845	FAM101B	chr17:324120-334298	q1	q2	OK	6.29006	2.81947	-1.15765	-2.3939	0.00035	0.00400552	yes
388558	388558	ZNF808	chr19:47218797-47230149	q1	q2	OK	3.16088	8.19951	1.37521	2.76411	0.00035	0.00400552	yes
412	412	STS	chrX:6162829-6286151	q1	q2	OK	4.93906	2.23204	-1.14587	-2.49301	0.00035	0.00400552	yes
5100	5100	PCDH8	chr13:32033096-32037710	q1	q2	OK	3.5659	1.15001	-1.63261	-2.55576	0.00035	0.00400552	yes
54769	54769	DIRAS2	chr09:4501335-4533680	q1	q2	OK	48.2372	24.5995	-0.971514	-2.56907	0.00035	0.00400552	yes
55526	55526	DHTKD1	chr10:12089914-12144773	q1	q2	OK	8.34634	16.0332	0.94185	2.52917	0.00035	0.00400552	yes
55723	55723	ASF1B	chr19:13868492-13883916	q1	q2	OK	14.214	29.9292	1.07424	2.80456	0.00035	0.00400552	yes
55742	55742	PARVA	chr11:53708845-53877515	q1	q2	OK	42.0774	23.2414	-0.856347	-2.39713	0.00035	0.00400552	yes
5580	5580	PRKCD	chr03:109222444-109249763	q1	q2	OK	3.20174	8.33101	1.37964	2.51544	0.00035	0.00400552	yes
5654	5654	HTRA1	chr10:118262499-118315071	q1	q2	OK	361.774	195.134	-0.890622	-2.55409	0.00035	0.00400552	yes
56548	56548	CHST7	chrX:46631635-46656737	q1	q2	OK	48.5762	26.7671	-0.85979	-2.52674	0.00035	0.00400552	yes
57509	57509	MTUS1	chr08:17269477-17323670	q1	q2	OK	0.244857	1.56171	2.67312	3.23434	0.00035	0.00400552	yes
57553	57553	MICAL3	chr15:60063416-60296744	q1	q2	OK	0.974413	2.44182	1.32535	2.61563	0.00035	0.00400552	yes
5822	5822	PWP2	chr07:2579019-2603763	q1	q2	OK	11.9385	22.0248	0.883514	2.38456	0.00035	0.00400552	yes
7041	7041	TGFB1I1	chr16:29280737-29286475	q1	q2	OK	70.6337	38.5918	-0.872064	-2.68138	0.00035	0.00400552	yes
8492	8492	PRSS12	chr04:117472050-117546337	q1	q2	OK	2.74737	0.063771	-5.42901	-5.51002	0.00035	0.00400552	yes
9734	9734	HDAC9	chr07:94244379-94417143	q1	q2	OK	3.17427	7.62788	1.26486	2.53293	0.00035	0.00400552	yes
100131801	100131801	PET100	chr19:7673573-7675433	q1	q2	OK	258.59	117.043	-1.14363	-6.34464	0.0004	0.00442311	yes
10382	10382	TUBB4A	chr19:6566482-6574314	q1	q2	OK	9.5201	3.60046	-1.4028	-2.81215	0.0004	0.00442311	yes
11128	11128	POLR3A	chr10:54257049-54310428	q1	q2	OK	9.10968	17.4041	0.933958	2.58285	0.0004	0.00442311	yes
1203	1203	CLN5	chr13:58025023-58035503	q1	q2	OK	22.6315	11.7305	-0.948067	-2.53465	0.0004	0.00442311	yes
1294	1294	COL7A1	chr03:104323976-104355659	q1	q2	OK	9.28948	18.5945	1.00121	2.4669	0.0004	0.00442311	yes
140606	140606	SELM	chr15:72908831-72912159	q1	q2	OK	129.957	65.1535	-0.996116	-3.54932	0.0004	0.00442311	yes
152559	152559	PAQR3	chr04:55534139-55555123	q1	q2	OK	19.6852	35.2888	0.842101	2.4256	0.0004	0.00442311	yes
153562	153562	MARVELD2	chr05:67437249-67462626	q1	q2	OK	0.186338	7.02507	5.23652	5.43822	0.0004	0.00442311	yes
1611	1611	DAP	chr05:10756591-10833643	q1	q2	OK	55.7411	31.0355	-0.844823	-2.51154	0.0004	0.00442311	yes
1645	1645	AKR1C1	chr10:4896676-4911209	q1	q2	OK	0.907845	5.61255	2.62814	3.55333	0.0004	0.00442311	yes
22979	22979	EFR3B	chr02a:25399456-25465512	q1	q2	OK	1.32868	3.30853	1.3162	2.60867	0.0004	0.00442311	yes
23604	23604	DAPK2	chr14:40441223-40576137	q1	q2	OK	0.63661	3.04437	2.25766	3.04091	0.0004	0.00442311	yes
25923	25923	ATL3	chr11:10810322-10855839	q1	q2	OK	11.0122	22.6014	1.03731	2.67398	0.0004	0.00442311	yes
26033	26033	ATRNL1	chr10:110793422-111679473	q1	q2	OK	2.91037	1.2317	-1.24055	-2.51416	0.0004	0.00442311	yes
27253	27253	PCDH17	chr13:37099869-37195194	q1	q2	OK	20.0086	11.0431	-0.857473	-2.40455	0.0004	0.00442311	yes
29970	29970	SCHIP1	chr03:63281536-63415701	q1	q2	OK	46.5936	114.08	1.29184	2.74038	0.0004	0.00442311	yes
375190	375190	FAM228B	chr02a:24413046-24464274	q1	q2	OK	0.354311	4.51503	3.67165	4.19271	0.0004	0.00442311	yes
440854	440854	CAPN14	chr02a:31638522-31669381	q1	q2	OK	2.40737	0.502134	-2.26131	-3.14767	0.0004	0.00442311	yes
4598	4598	MVK	chr12:108913130-108935327	q1	q2	OK	11.2691	22.6254	1.00557	2.52341	0.0004	0.00442311	yes
51364	51364	ZMYND10	chr03:106228231-106232853	q1	q2	OK	3.93129	10.8173	1.46027	2.81113	0.0004	0.00442311	yes
54585	54585	LZTFL1	chr03:101479965-101497773	q1	q2	OK	22.466	11.8336	-0.924848	-2.51506	0.0004	0.00442311	yes
56243	56243	KIAA1217	chr10:23828165-24666401	q1	q2	OK	2.3653	5.24234	1.14819	2.46555	0.0004	0.00442311	yes
56999	56999	ADAMTS9	chr03:120634044-120810326	q1	q2	OK	2.99597	1.17754	-1.34725	-2.56666	0.0004	0.00442311	yes
57604	57604	KIAA1456	chr08:11828270-11907095	q1	q2	OK	0.234658	2.49614	3.41107	3.65862	0.0004	0.00442311	yes
5836	5836	PYGL	chr14:112734183-112776338	q1	q2	OK	47.6237	84.0794	0.820072	2.43817	0.0004	0.00442311	yes
5881	5881	RAC3	chr17:75574438-75576280	q1	q2	OK	20.3079	7.37763	-1.46081	-3.14907	0.0004	0.00442311	yes
6223	6223	RPS19	chr19:37201113-37212067	q1	q2	OK	409.679	229.497	-0.83602	-3.04228	0.0004	0.00442311	yes
64409	64409	WBSCR17	chr07:44285404-44890212	q1	q2	OK	11.9297	22.7366	0.930454	2.47333	0.0004	0.00442311	yes
7068	7068	THRB	chr03:23405676-23778497	q1	q2	OK	1.24631	0.24114	-2.36972	-3.12718	0.0004	0.00442311	yes
7171	7171	TPM4	chr19:15732428-15758401	q1	q2	OK	561.798	295.132	-0.928691	-2.70211	0.0004	0.00442311	yes
729993	729993	SHISA9	chr16:12902583-13245686	q1	q2	OK	13.544	6.8394	-0.985715	-2.55197	0.0004	0.00442311	yes
7450	7450	VWF	chr12:6149218-6324196	q1	q2	OK	0.0767953	0.506	2.72005	2.92363	0.0004	0.00442311	yes
79862	79862	ZNF669	chr01:223155458-223162131	q1	q2	OK	29.6006	14.3177	-1.04783	-2.77334	0.0004	0.00442311	yes
81603	81603	TRIM8	chr10:98203857-98217780	q1	q2	OK	23.3162	42.3529	0.861132	2.51146	0.0004	0.00442311	yes
84624	84624	FNDC1	chr06:159924181-160027033	q1	q2	OK	1.02183	2.93174	1.5206	2.65612	0.0004	0.00442311	yes
93594	93594	WDR67	chr08:122024140-122096255	q1	q2	OK	2.75286	6.72907	1.28947	2.42178	0.0004	0.00442311	yes
9528	9528	TMEM59	chr01:53410976-53434557	q1	q2	OK	390.861	212.645	-0.878212	-2.60495	0.0004	0.00442311	yes
9750	9750	FAM65B	chr06:25289610-25355461	q1	q2	OK	87.0604	44.6764	-0.962505	-2.3319	0.0004	0.00442311	yes
10144	10144	FAM13A	chr04:87102156-87200835	q1	q2	OK	4.13461	8.41023	1.02439	2.42482	0.00045	0.00488482	yes
171586	171586	ABHD3	chr18:10087227-10134524	q1	q2	OK	12.8272	27.4574	1.09799	2.89278	0.00045	0.00488482	yes
199800	199800	ADM5	chr19:44609079-44611357	q1	q2	OK	0.820473	3.79598	2.20995	3.14635	0.00045	0.00488482	yes
23705	23705	CADM1	chr11:107246342-107580202	q1	q2	OK	115.104	62.8561	-0.872809	-2.35059	0.00045	0.00488482	yes
29980	29980	DONSON	chr07:13048440-13059108	q1	q2	OK	24.5657	46.5817	0.923119	2.69998	0.00045	0.00488482	yes
348013	348013	TMEM255B	chr13:94860407-94899935	q1	q2	OK	81.7509	41.3687	-0.982693	-2.91494	0.00045	0.00488482	yes
3655	3655	ITGA6	chr02b:59357951-59436314	q1	q2	OK	25.7545	14.2502	-0.853841	-2.41936	0.00045	0.00488482	yes
3920	3920	LAMP2	chrX:113969148-114011654	q1	q2	OK	144.726	78.6468	-0.879865	-2.30124	0.00045	0.00488482	yes
4603	4603	MYBL1	chr08:64550583-64599543	q1	q2	OK	12.256	21.9596	0.841365	2.33528	0.00045	0.00488482	yes
4804	4804	NGFR	chr17:43590776-43611429	q1	q2	OK	0.18253	1.34155	2.8777	3.19234	0.00045	0.00488482	yes
51768	51768	TM7SF3	chr12:27936981-27983513	q1	q2	OK	78.5654	44.2709	-0.827537	-2.38352	0.00045	0.00488482	yes
5476	5476	CTSA	chr15:18583881-18605843	q1	q2	OK	190.64	95.9271	-0.990843	-2.25319	0.00045	0.00488482	yes
56132	56132	PCDHB3	chr05:138635631-138638803	q1	q2	OK	0.172575	1.47345	3.0939	3.36855	0.00045	0.00488482	yes
56851	56851	EMC7	chr14:9988812-10007316	q1	q2	OK	139.042	77.139	-0.849994	-2.89705	0.00045	0.00488482	yes
6000	6000	RGS7	chr01:216651985-217221008	q1	q2	OK	0.4193	2.62157	2.64438	3.27034	0.00045	0.00488482	yes
79776	79776	ZFHX4	chr08:74745483-74934069	q1	q2	OK	2.78136	5.1795	0.897023	2.34006	0.00045	0.00488482	yes
81567	81567	TXNDC5	chr06:7788513-7974990	q1	q2	OK	224.879	119.619	-0.910703	-2.3236	0.00045	0.00488482	yes
81620	81620	CDT1	chr16:73425480-73430501	q1	q2	OK	4.76168	12.1009	1.34558	2.81673	0.00045	0.00488482	yes
89796	89796	NAV1	chr01:164436465-164612956	q1	q2	OK	4.70818	8.46133	0.845715	2.28574	0.00045	0.00488482	yes
8997	8997	KALRN	chr03:152335490-152765911	q1	q2	OK	1.11001	0.225931	-2.29662	-2.92035	0.00045	0.00488482	yes
9793	9793	CKAP5	chr11:19019405-19122609	q1	q2	OK	30.3287	54.7379	0.851855	2.3662	0.00045	0.00488482	yes
10568	10568	SLC34A2	chr04:25013770-25037129	q1	q2	OK	0.104399	1.88932	4.17768	4.09328	0.0005	0.00535284	yes
155066	155066	ATP6V0E2	chr07:175940699-175948311	q1	q2	OK	116.043	206.579	0.832031	2.3605	0.0005	0.00535284	yes
220134	220134	SKA1	chr18:39414825-39433139	q1	q2	OK	1.4242	4.82735	1.76108	2.79803	0.0005	0.00535284	yes
2549	2549	GAB1	chr04:143331410-143464595	q1	q2	OK	3.34145	6.41203	0.940306	2.25626	0.0005	0.00535284	yes
255783	255783	PRR24	chr19:42200307-42201147	q1	q2	OK	43.6711	19.4903	-1.16392	-3.17536	0.0005	0.00535284	yes
261734	261734	NPHP4	chr01:4953503-5084622	q1	q2	OK	2.75412	6.13413	1.15527	2.45723	0.0005	0.00535284	yes
27089	27089	UQCRQ	chr05:130350641-130352620	q1	q2	OK	83.9092	46.9084	-0.838983	-2.6007	0.0005	0.00535284	yes
400720	400720	ZNF772	chr19:51304024-51312031	q1	q2	OK	2.17878	5.20463	1.25628	2.61589	0.0005	0.00535284	yes
54474	54474	KRT20	chr17:48711262-48720585	q1	q2	OK	1.49027	5.97293	2.00286	3.09704	0.0005	0.00535284	yes
57574	57574	2018-03-04	chr02b:104418846-104531360	q1	q2	OK	6.52784	13.5452	1.0531	2.62583	0.0005	0.00535284	yes
79071	79071	ELOVL6	chr04:108894549-109044161	q1	q2	OK	46.0309	25.3113	-0.86282	-2.49515	0.0005	0.00535284	yes
79968	79968	WDR76	chr14:20152543-20194573	q1	q2	OK	1.65831	4.69847	1.50247	2.74717	0.0005	0.00535284	yes
84263	84263	HSDL2	chr09:84161166-84242524	q1	q2	OK	23.3999	12.743	-0.876793	-2.232	0.0005	0.00535284	yes
8630	8630	HSD17B6	chr12:55026091-55052376	q1	q2	OK	10.1889	3.42739	-1.57182	-2.89914	0.0005	0.00535284	yes
8888	8888	MCM3AP	chr07:487111-539977	q1	q2	OK	14.3519	25.5717	0.833311	2.36156	0.0005	0.00535284	yes
9064	9064	MAP3K6	chr01:26040573-26052347	q1	q2	OK	4.63681	9.69454	1.06404	2.48022	0.0005	0.00535284	yes
114798	114798	SLITRK1	chr13:65050875-65056079	q1	q2	OK	8.9351	0.050583	-7.46469	-7.66497	0.00055	0.00576411	yes
23552	23552	CDK20	chr09:7166552-7174863	q1	q2	OK	12.1069	5.45114	-1.1512	-2.55509	0.00055	0.00576411	yes
2562	2562	GABRB3	chr14:3130813-3356155	q1	q2	OK	1.34696	0.346242	-1.95985	-2.68328	0.00055	0.00576411	yes
2581	2581	GALC	chr14:150243604-150301129	q1	q2	OK	0.54616	2.05842	1.91414	2.64204	0.00055	0.00576411	yes
2618	2618	GART	chr07:13093791-13111321	q1	q2	OK	25.5739	46.0225	0.847668	2.48763	0.00055	0.00576411	yes
3073	3073	HEXA	chr14:49268213-49303351	q1	q2	OK	141.028	79.8604	-0.820434	-2.46623	0.00055	0.00576411	yes
3576	3576	IL8	chr04:60847014-60850251	q1	q2	OK	4.06678	0.663699	-2.61529	-3.28885	0.00055	0.00576411	yes
4043	4043	LRPAP1	chr04:3783521-3802708	q1	q2	OK	425.837	236.955	-0.845686	-2.59895	0.00055	0.00576411	yes
463	463	ZFHX3	chr16:58129497-58395368	q1	q2	OK	2.72731	1.35673	-1.00735	-2.25602	0.00055	0.00576411	yes
5080	5080	PAX6	chr11:33894258-33927841	q1	q2	OK	3.26715	6.57107	1.0081	2.27463	0.00055	0.00576411	yes
5090	5090	PBX3	chr09:97885825-98112684	q1	q2	OK	48.159	27.1942	-0.82451	-2.40422	0.00055	0.00576411	yes
55159	55159	RFWD3	chr16:58730094-58779261	q1	q2	OK	11.1652	20.585	0.882578	2.45221	0.00055	0.00576411	yes
55527	55527	FEM1A	chr19:4825326-4828132	q1	q2	OK	0.764719	2.97929	1.96196	2.81393	0.00055	0.00576411	yes
56271	56271	BEX4	chrX:96835233-96837315	q1	q2	OK	71.9236	39.891	-0.850402	-2.18828	0.00055	0.00576411	yes
5730	5730	PTGDS	chr09:109722645-109725763	q1	q2	OK	0.638243	36.1605	5.82417	8.27357	0.00055	0.00576411	yes
57381	57381	RHOJ	chr14:124913275-125015811	q1	q2	OK	51.3232	28.2539	-0.861164	-2.53718	0.00055	0.00576411	yes
57452	57452	GALNTL1	chr14:131217135-131352445	q1	q2	OK	37.3247	20.9907	-0.83038	-2.36526	0.00055	0.00576411	yes
6594	6594	SMARCA1	chrX:123175477-123252151	q1	q2	OK	36.3849	20.9495	-0.796429	-2.17936	0.00055	0.00576411	yes
7448	7448	VTN	chr17:22222804-22225860	q1	q2	OK	0.576806	4.71351	3.03064	3.69555	0.00055	0.00576411	yes
79750	79750	ZNF385D	chr03:28168432-28505115	q1	q2	OK	0.320978	2.3217	2.85463	3.30223	0.00055	0.00576411	yes
85439	85439	STON2	chr14:143470241-143636459	q1	q2	OK	14.0951	26.2463	0.896919	2.53251	0.00055	0.00576411	yes
8567	8567	MADD	chr11:18532495-18590353	q1	q2	OK	6.20529	11.6947	0.914282	2.29553	0.00055	0.00576411	yes
92521	92521	SPECC1	chr17:19856971-19947587	q1	q2	OK	17.5685	32.019	0.865937	2.39202	0.00055	0.00576411	yes
92737	92737	DNER	chr02b:117862042-118225426	q1	q2	OK	5.34937	1.94427	-1.46014	-2.67073	0.00055	0.00576411	yes
9653	9653	HS2ST1	chr01:86726621-86926832	q1	q2	OK	44.4443	21.9918	-1.01503	-2.21658	0.00055	0.00576411	yes
10095	10095	ARPC1B	chr07:124503026-124523371	q1	q2	OK	194.63	344.701	0.824613	2.5109	0.0006	0.00623559	yes
162681	162681	C18orf54	chr18:43569524-43591371	q1	q2	OK	1.12841	3.11753	1.46611	2.54159	0.0006	0.00623559	yes
1977	1977	EIF4E	chr04:97498388-97548935	q1	q2	OK	59.5838	34.5218	-0.787411	-2.31263	0.0006	0.00623559	yes
4122	4122	MAN2A2	chr14:68884835-68902952	q1	q2	OK	18.3397	32.2907	0.816151	2.33774	0.0006	0.00623559	yes
5272	5272	SERPINB9	chr06:2804018-2818295	q1	q2	OK	1.27282	5.38864	2.08189	3.10925	0.0006	0.00623559	yes
6319	6319	SCD	chr10:95779039-95797472	q1	q2	OK	100.071	196.656	0.974648	2.27623	0.0006	0.00623559	yes
6334	6334	SCN8A	chr12:49861762-50007944	q1	q2	OK	2.25966	4.50144	0.994283	2.41743	0.0006	0.00623559	yes
64374	64374	SIL1	chr05:136454681-136625390	q1	q2	OK	59.6007	31.8281	-0.905029	-2.72371	0.0006	0.00623559	yes
8208	8208	CHAF1B	chr07:10258101-10288402	q1	q2	OK	6.89896	15.0609	1.12636	2.58604	0.0006	0.00623559	yes
9468	9468	PCYT1B	chrX:23930658-24018107	q1	q2	OK	2.81471	6.28588	1.15913	2.42788	0.0006	0.00623559	yes
10682	10682	EBP	chrX:48633525-48639136	q1	q2	OK	78.9168	139.195	0.818708	2.70316	0.00065	0.00669371	yes
1643	1643	DDB2	chr11:18622448-18648568	q1	q2	OK	35.1565	17.6535	-0.993834	-2.66118	0.00065	0.00669371	yes
26608	26608	TBL2	chr07:42005766-42015359	q1	q2	OK	12.9485	24.0397	0.89264	2.45039	0.00065	0.00669371	yes
3156	3156	HMGCR	chr05:71868410-71888642	q1	q2	OK	86.7365	163.262	0.912474	2.45542	0.00065	0.00669371	yes
338094	338094	FAM151A	chr01:53933239-54007070	q1	q2	OK	0.820206	6.54437	2.9962	2.78379	0.00065	0.00669371	yes
55917	55917	CTTNBP2NL	chr01:112991463-113057160	q1	q2	OK	11.9956	20.5886	0.77934	2.20448	0.00065	0.00669371	yes
56155	56155	TEX14	chr17:34563390-34659900	q1	q2	OK	1.30611	0.184682	-2.82216	-3.1362	0.00065	0.00669371	yes
57568	57568	SIPA1L2	chr01:208064153-208180446	q1	q2	OK	12.4665	21.4252	0.781245	2.21001	0.00065	0.00669371	yes
64283	64283	ARHGEF28	chr05:70090164-70405224	q1	q2	OK	0.484998	1.66651	1.78078	2.64717	0.00065	0.00669371	yes
83636	83636	C19orf12	chr19:25107694-25114005	q1	q2	OK	0.738596	5.54223	2.90761	3.69546	0.00065	0.00669371	yes
8828	8828	NRP2	chr02b:93539206-93600807	q1	q2	OK	86.5703	49.0474	-0.819696	-2.35861	0.00065	0.00669371	yes
161176	161176	SYNE3	chr14:157880664-157936591	q1	q2	OK	1.12539	3.49482	1.63479	2.60684	0.0007	0.0071202	yes
1809	1809	DPYSL3	chr05:145199113-145313504	q1	q2	OK	378.699	176.224	-1.10364	-2.38673	0.0007	0.0071202	yes
22929	22929	SEPHS1	chr10:13345292-13375526	q1	q2	OK	25.5494	45.111	0.820187	2.40047	0.0007	0.0071202	yes
23218	23218	NBEAL2	chr03:102662565-102691999	q1	q2	OK	0.490734	1.35423	1.46446	2.33167	0.0007	0.0071202	yes
23327	23327	NEDD4L	chr18:47603696-47814737	q1	q2	OK	3.50622	6.658	0.925173	2.24688	0.0007	0.0071202	yes
23597	23597	ACOT9	chrX:23049439-23087952	q1	q2	OK	21.172	38.7778	0.873076	2.17098	0.0007	0.0071202	yes
255426	255426	RASGEF1C	chr05:178469501-178580109	q1	q2	OK	5.3374	12.4367	1.2204	2.61352	0.0007	0.0071202	yes
255488	255488	RNF144B	chr06:18738206-18819333	q1	q2	OK	13.1574	6.57774	-1.00022	-2.33942	0.0007	0.0071202	yes
2947	2947	GSTM3	chr01:110377625-110381065	q1	q2	OK	8.83395	1.50019	-2.55792	-3.79791	0.0007	0.0071202	yes
4048	4048	LTA4H	chr12:95212959-95248842	q1	q2	OK	31.8853	17.3534	-0.877674	-2.43914	0.0007	0.0071202	yes
50512	50512	PODXL2	chr03:149325604-149368892	q1	q2	OK	40.2645	20.6578	-0.962824	-2.6525	0.0007	0.0071202	yes
55604	55604	LRRC16A	chr06:25805198-26148961	q1	q2	OK	15.2024	8.22343	-0.886491	-2.3112	0.0007	0.0071202	yes
7059	7059	THBS3	chr01:129464280-129478076	q1	q2	OK	140.991	79.5619	-0.825451	-2.37906	0.0007	0.0071202	yes
8764	8764	TNFRSF14	chr01:1620907-1628261	q1	q2	OK	0.270997	2.54281	3.23007	3.52363	0.0007	0.0071202	yes
91012	91012	CERS5	chr12:48320986-48358109	q1	q2	OK	132.119	76.0535	-0.796746	-2.48105	0.0007	0.0071202	yes
11167	11167	FSTL1	chr03:156464844-156519442	q1	q2	OK	158.345	89.0049	-0.831115	-2.29589	0.00075	0.00752419	yes
126321	126321	MFSD12	chr19:3493447-3507454	q1	q2	OK	34.6434	18.7861	-0.882913	-2.48767	0.00075	0.00752419	yes
133686	133686	NADKD1	chr05:36550234-36595865	q1	q2	OK	17.1314	9.17571	-0.900753	-2.38232	0.00075	0.00752419	yes
145873	145873	MESP2	chr14:67664988-67667307	q1	q2	OK	3.34688	0.479672	-2.8027	-3.52638	0.00075	0.00752419	yes
152007	152007	GLIPR2	chr09:63166620-63193400	q1	q2	OK	138.936	79.5741	-0.804055	-2.4996	0.00075	0.00752419	yes
203	203	AK1	chr09:100089884-100101048	q1	q2	OK	5.53991	13.5448	1.2898	2.79479	0.00075	0.00752419	yes
5210	5210	PFKFB4	chr03:104278556-104316489	q1	q2	OK	8.42967	15.9162	0.916949	2.36281	0.00075	0.00752419	yes
58477	58477	SRPRB	chr03:36519173-36534680	q1	q2	OK	43.2544	24.1329	-0.841849	-2.45761	0.00075	0.00752419	yes
594	594	BCKDHB	chr06:78233382-78477796	q1	q2	OK	50.3714	27.6289	-0.866425	-2.56649	0.00075	0.00752419	yes
7049	7049	TGFBR3	chr01:91950769-92178487	q1	q2	OK	1.41262	0.410396	-1.78328	-2.46789	0.00075	0.00752419	yes
727957	727957	MROH1	chr08:143109951-143229137	q1	q2	OK	4.15795	8.11454	0.964636	2.27842	0.00075	0.00752419	yes
7546	7546	ZIC2	chr13:81360132-81365116	q1	q2	OK	1.42398	0.154716	-3.20223	-3.35996	0.00075	0.00752419	yes
79605	79605	PGBD5	chr01:205947500-206088104	q1	q2	OK	1.85276	0.394881	-2.23018	-2.86582	0.00075	0.00752419	yes
84166	84166	NLRC5	chr16:41128181-41224281	q1	q2	OK	0.155344	0.852638	2.45647	2.94978	0.00075	0.00752419	yes
85365	85365	ALG2	chr09:70755991-70761458	q1	q2	OK	45.4191	25.5222	-0.831549	-2.44782	0.00075	0.00752419	yes
9040	9040	UBE2M	chr19:50241351-50244067	q1	q2	OK	29.2082	56.5481	0.953107	2.84328	0.00075	0.00752419	yes
9843	9843	HEPH	chrX:60235646-60328185	q1	q2	OK	1.80844	4.52682	1.32376	2.48983	0.00075	0.00752419	yes
10945	10945	KDELR1	chr19:43263995-43272530	q1	q2	OK	113.456	66.1688	-0.777907	-2.49001	0.0008	0.0078859	yes
11018	11018	TMED1	chr19:10667029-10670775	q1	q2	OK	64.306	34.8187	-0.885089	-2.71648	0.0008	0.0078859	yes
158405	158405	KIAA1958	chr09:84256238-84430197	q1	q2	OK	14.7274	27.2804	0.889365	2.44176	0.0008	0.0078859	yes
2066	2066	ERBB4	chr02b:99161589-100446811	q1	q2	OK	6.10921	3.09845	-0.979441	-2.31998	0.0008	0.0078859	yes
219654	219654	ZCCHC24	chr10:52793071-52903149	q1	q2	OK	11.1567	20.1749	0.854654	2.36793	0.0008	0.0078859	yes
23266	23266	LPHN2	chr01:81645526-81803988	q1	q2	OK	25.219	14.5368	-0.794801	-2.25429	0.0008	0.0078859	yes
23275	23275	POFUT2	chr07:1436842-1459046	q1	q2	OK	57.4147	33.2483	-0.78814	-2.34839	0.0008	0.0078859	yes
26470	26470	SEZ6L2	chr16:28162648-28191530	q1	q2	OK	2.51709	5.84804	1.21619	2.38452	0.0008	0.0078859	yes
283078	283078	MKX	chr10:27563878-27638854	q1	q2	OK	2.88964	0.0870431	-5.05302	-4.61957	0.0008	0.0078859	yes
3344	3344	FOXN2	chr02a:49151414-49212944	q1	q2	OK	3.78462	7.74195	1.03255	2.38254	0.0008	0.0078859	yes
4320	4320	MMP11	chr15:65629542-65641353	q1	q2	OK	14.0763	6.6575	-1.08022	-2.49115	0.0008	0.0078859	yes
4862	4862	NPAS2	chr02a:96231865-96326677	q1	q2	OK	4.7052	1.9551	-1.26701	-2.37256	0.0008	0.0078859	yes
5331	5331	PLCB3	chr11:9195295-9213314	q1	q2	OK	2.6049	5.58717	1.10089	2.38716	0.0008	0.0078859	yes
5358	5358	PLS3	chrX:109284048-109372540	q1	q2	OK	305.733	160.797	-0.927032	-2.40757	0.0008	0.0078859	yes
57180	57180	ACTR3B	chr07:178486666-178586683	q1	q2	OK	14.8043	28.0767	0.923355	2.24015	0.0008	0.0078859	yes
6004	6004	RGS16	chr01:184245591-184251387	q1	q2	OK	77.4747	39.2206	-0.982115	-2.54584	0.0008	0.0078859	yes
6337	6337	SCNN1A	chr12:6551509-6588695	q1	q2	OK	1.54102	0.142512	-3.43474	-3.67526	0.0008	0.0078859	yes
9319	9319	TRIP13	chr05:788430-811504	q1	q2	OK	17.2773	32.2675	0.901205	2.47997	0.0008	0.0078859	yes
9324	9324	HMGN3	chr06:77302562-77334727	q1	q2	OK	179.327	102.658	-0.804746	-2.12001	0.0008	0.0078859	yes
93664	93664	CADPS2	chr07:147894606-148465620	q1	q2	OK	0.578634	0.0562651	-3.36234	-3.02586	0.0008	0.0078859	yes
9723	9723	SEMA3E	chr07:110251125-110566406	q1	q2	OK	12.3015	21.0211	0.773003	2.12317	0.0008	0.0078859	yes
977	977	CD151	chr11:682441-688022	q1	q2	OK	350.668	197.92	-0.825189	-2.55313	0.0008	0.0078859	yes
10842	10842	PPP1R17	chr07:76199465-76220912	q1	q2	OK	4.77821	1.22022	-1.96933	-2.92673	0.00085	0.00825449	yes
219699	219699	UNC5B	chr10:61004189-61091654	q1	q2	OK	1.40945	0.273249	-2.36685	-2.87628	0.00085	0.00825449	yes
23333	23333	DPY19L1	chr07:73263893-73354185	q1	q2	OK	26.1719	45.8902	0.810165	2.34687	0.00085	0.00825449	yes
3007	3007	HIST1H1D	chr06:26763534-26764272	q1	q2	OK	8.95017	25.3477	1.50187	3.37335	0.00085	0.00825449	yes
3912	3912	LAMB1	chr07:132979232-133067129	q1	q2	OK	38.2847	67.1857	0.811386	2.23444	0.00085	0.00825449	yes
5366	5366	PMAIP1	chr18:49346296-49350492	q1	q2	OK	21.1773	39.4044	0.895837	2.44123	0.00085	0.00825449	yes
54940	54940	OCIAD1	chr04:48789664-48819986	q1	q2	OK	45.9683	24.9837	-0.879649	-2.54364	0.00085	0.00825449	yes
55345	55345	C4orf21	chr04:111419330-111504927	q1	q2	OK	0.968082	2.48413	1.35954	2.42737	0.00085	0.00825449	yes
55356	55356	SLC22A15	chr01:116665713-116757430	q1	q2	OK	3.13105	1.20647	-1.37585	-2.3734	0.00085	0.00825449	yes
6252	6252	RTN1	chr14:121378408-121659767	q1	q2	OK	24.0971	12.8177	-0.91073	-2.34343	0.00085	0.00825449	yes
64849	64849	SLC13A3	chr15:17827923-17919503	q1	q2	OK	1.28774	0.270318	-2.25211	-2.71842	0.00085	0.00825449	yes
6578	6578	SLCO2A1	chr03:36650195-36748060	q1	q2	OK	10.2605	5.14311	-0.996386	-2.39341	0.00085	0.00825449	yes
79955	79955	PDZD7	chr10:96520691-96534991	q1	q2	OK	0.169693	2.23788	3.72113	3.8776	0.00085	0.00825449	yes
80975	80975	TMPRSS5	chr11:105779273-105799056	q1	q2	OK	3.56141	9.30811	1.38604	2.51239	0.00085	0.00825449	yes
83540	83540	NUF2	chr01:203788680-203822326	q1	q2	OK	12.1291	24.4428	1.01093	2.56014	0.00085	0.00825449	yes
83903	83903	GSG2	chr17:3550732-3635470	q1	q2	OK	4.11833	12.9093	1.64828	2.6121	0.00085	0.00825449	yes
9162	9162	DGKI	chr07:163274528-163729932	q1	q2	OK	0.0736386	0.867253	3.55792	3.4609	0.00085	0.00825449	yes
93081	93081	TEX30	chr13:84146747-84154356	q1	q2	OK	11.0489	25.7378	1.21999	2.9336	0.00085	0.00825449	yes
9498	9498	SLC4A8	chr12:49643073-49731041	q1	q2	OK	6.0112	10.7117	0.833464	2.27291	0.00085	0.00825449	yes
10455	10455	ECI2	chr06:4014925-4090737	q1	q2	OK	52.7074	29.1722	-0.853411	-2.14379	0.0009	0.00862558	yes
10893	10893	MMP24	chr15:28825368-28855470	q1	q2	OK	1.40727	0.302636	-2.21724	-2.67274	0.0009	0.00862558	yes
1979	1979	EIF4EBP2	chr10:61937356-61965400	q1	q2	OK	14.7499	25.5753	0.794041	2.25766	0.0009	0.00862558	yes
201254	201254	STRA13	chr17:75561114-75565186	q1	q2	OK	42.859	84.3208	0.976291	3.23044	0.0009	0.00862558	yes
25801	25801	GCA	chr02b:48945950-48965739	q1	q2	OK	4.69612	1.61287	-1.54184	-2.5524	0.0009	0.00862558	yes
26030	26030	PLEKHG3	chr14:126450672-126492625	q1	q2	OK	1.71495	4.41462	1.36412	2.57453	0.0009	0.00862558	yes
3428	3428	IFI16	chr01:133270769-133313817	q1	q2	OK	84.9465	147.357	0.794684	2.33567	0.0009	0.00862558	yes
3955	3955	LFNG	chr07:36433196-36450476	q1	q2	OK	5.08791	11.7328	1.2054	2.27545	0.0009	0.00862558	yes
441476	441476	C9orf173	chr09:110013814-110016197	q1	q2	OK	0.437171	4.59314	3.39321	4.11452	0.0009	0.00862558	yes
54820	54820	NDE1	chr16:15401995-15617566	q1	q2	OK	7.43197	14.3772	0.951969	2.30782	0.0009	0.00862558	yes
57221	57221	KIAA1244	chr06:128741146-128923317	q1	q2	OK	0.527353	0.0676638	-2.96231	-2.83288	0.0009	0.00862558	yes
64175	64175	LEPRE1	chr01:41813023-41832972	q1	q2	OK	95.0481	54.9433	-0.790715	-2.19234	0.0009	0.00862558	yes
6609	6609	SMPD1	chr11:60209181-60213647	q1	q2	OK	44.7883	24.9765	-0.842547	-2.4725	0.0009	0.00862558	yes
7468	7468	WHSC1	chr04:2015469-2059631	q1	q2	OK	7.01203	12.8328	0.871935	2.25216	0.0009	0.00862558	yes
8277	8277	TKTL1	chrX:147452814-147485435	q1	q2	OK	2.61636	0.548856	-2.25306	-2.78042	0.0009	0.00862558	yes
83742	83742	MARVELD1	chr10:93085315-93091998	q1	q2	OK	13.6519	25.8753	0.922477	2.44891	0.0009	0.00862558	yes
92667	92667	MGME1	chr15:51099807-51121900	q1	q2	OK	12.1348	23.338	0.943527	2.45801	0.0009	0.00862558	yes
127435	127435	PODN	chr01:52410579-52432845	q1	q2	OK	1.53782	0.30583	-2.33009	-2.83235	0.00095	0.00902137	yes
1795	1795	DOCK3	chr03:106565250-107273339	q1	q2	OK	2.45086	4.79485	0.968195	2.28507	0.00095	0.00902137	yes
22856	22856	CHSY1	chr14:79755681-79830361	q1	q2	OK	12.7694	6.34503	-1.00899	-2.46012	0.00095	0.00902137	yes
22881	22881	ANKRD6	chr06:87384040-87589426	q1	q2	OK	9.79019	5.23962	-0.901875	-2.23523	0.00095	0.00902137	yes
309	309	ANXA6	chr05:148927054-148974899	q1	q2	OK	16.1379	28.6089	0.826014	2.31345	0.00095	0.00902137	yes
4239	4239	MFAP4	chr17:19051191-19059892	q1	q2	OK	26.7376	10.0706	-1.40872	-2.17065	0.00095	0.00902137	yes
5129	5129	CDK18	chr01:160551770-160580648	q1	q2	OK	0.81329	0.104749	-2.95684	-2.54771	0.00095	0.00902137	yes
5500	5500	PPP1CB	chr02a:29100685-29152301	q1	q2	OK	195.74	107.43	-0.86555	-2.12013	0.00095	0.00902137	yes
55137	55137	FIGN	chr02b:50313357-50442862	q1	q2	OK	2.42707	5.366	1.14463	2.3649	0.00095	0.00902137	yes
6299	6299	SALL1	chr16:35010743-35025991	q1	q2	OK	10.0862	17.9744	0.833557	2.27011	0.00095	0.00902137	yes
9050	9050	PSTPIP2	chr18:34921524-35018459	q1	q2	OK	9.43578	4.43495	-1.08922	-2.40839	0.00095	0.00902137	yes
954	954	ENTPD2	chr09:109792365-109798001	q1	q2	OK	8.05453	16.9211	1.07095	2.50398	0.00095	0.00902137	yes
10882	10882	C1QL1	chr17:52827283-52835062	q1	q2	OK	114.542	203.145	0.826634	2.5783	0.001	0.00938868	yes
1265	1265	CNN2	chr19:778864-790262	q1	q2	OK	129.987	75.2454	-0.788691	-2.17064	0.001	0.00938868	yes
145773	145773	FAM81A	chr14:35976111-36046041	q1	q2	OK	0.738946	2.49739	1.75688	2.56169	0.001	0.00938868	yes
1794	1794	DOCK2	chr05:167621771-168067982	q1	q2	OK	0.0511721	0.742985	3.8599	3.57322	0.001	0.00938868	yes
220441	220441	RNF152	chr18:51292873-51370806	q1	q2	OK	2.63604	0.45829	-2.52404	-3.13129	0.001	0.00938868	yes
220965	220965	FAM13C	chr10:73281638-73393759	q1	q2	OK	8.51157	3.85954	-1.14099	-2.42462	0.001	0.00938868	yes
27143	27143	PALD1	chr10:61736578-61884091	q1	q2	OK	5.41058	10.2623	0.923504	2.2763	0.001	0.00938868	yes
4176	4176	MCM7	chr07:125302251-125329120	q1	q2	OK	28.4274	101.477	1.8358	3.01155	0.001	0.00938868	yes
4692	4692	NDN	chr14:737976-739465	q1	q2	OK	96.3306	53.7518	-0.84168	-2.67522	0.001	0.00938868	yes
4926	4926	NUMA1	chr11:63191593-63272724	q1	q2	OK	30.7962	53.0881	0.785636	2.19967	0.001	0.00938868	yes
678	678	ZFP36L2	chr02a:43920620-43924813	q1	q2	OK	70.5779	41.0611	-0.781445	-2.29865	0.001	0.00938868	yes
79180	79180	EFHD2	chr01:14159282-14179146	q1	q2	OK	59.8148	102.278	0.773916	2.32186	0.001	0.00938868	yes
835	835	CASP2	chr07:169433830-169453221	q1	q2	OK	16.6603	28.6086	0.780033	2.08809	0.001	0.00938868	yes
84959	84959	UBASH3B	chr11:114689783-114846395	q1	q2	OK	9.2209	17.1724	0.89711	2.29649	0.001	0.00938868	yes
998	998	CDC42	chr01:20697181-20738390	q1	q2	OK	216.388	124.006	-0.80321	-2.39803	0.001	0.00938868	yes
10531	10531	PITRM1	chr10:2994405-3030713	q1	q2	OK	21.076	36.759	0.802494	2.28946	0.00105	0.00971875	yes
11069	11069	RAPGEF4	chr02b:59651684-59961060	q1	q2	OK	17.7312	9.64467	-0.878488	-2.30582	0.00105	0.00971875	yes
195828	195828	ZNF367	chr09:1090469-1121231	q1	q2	OK	2.58871	6.22092	1.2649	2.48798	0.00105	0.00971875	yes
204851	204851	HIPK1	chr01:114597826-114635683	q1	q2	OK	3.69118	7.30158	0.984124	2.18176	0.00105	0.00971875	yes
2261	2261	FGFR3	chr04:1905712-1919292	q1	q2	OK	52.0949	87.33	0.745335	2.2098	0.00105	0.00971875	yes
23677	23677	SH3BP4	chr02b:123579522-123639429	q1	q2	OK	39.0427	22.838	-0.773615	-2.21365	0.00105	0.00971875	yes
285704	285704	RGMB	chr05:95511330-95539057	q1	q2	OK	50.3157	87.6334	0.800472	2.29266	0.00105	0.00971875	yes
3720	3720	JARID2	chr06:15493988-15775813	q1	q2	OK	8.27357	14.5273	0.812184	2.09187	0.00105	0.00971875	yes
4081	4081	MAB21L1	chr13:14971581-14974389	q1	q2	OK	1.51389	0.242572	-2.64178	-3.06269	0.00105	0.00971875	yes
4983	4983	OPHN1	chrX:62567903-62946427	q1	q2	OK	4.59071	8.67581	0.918283	2.2329	0.00105	0.00971875	yes
5141	5141	PDE4A	chr19:10291946-10308459	q1	q2	OK	3.40676	7.11415	1.06229	2.31331	0.00105	0.00971875	yes
5329	5329	PLAUR	chr19:38492605-38515958	q1	q2	OK	31.2158	56.3686	0.852616	2.46254	0.00105	0.00971875	yes
53918	53918	PELO	chr05:53563578-53729214	q1	q2	OK	25.6573	13.0439	-0.975994	-2.1924	0.00105	0.00971875	yes
54902	54902	TTC19	chr17:16554116-16582008	q1	q2	OK	26.3884	48.575	0.880312	2.58988	0.00105	0.00971875	yes
719	719	C3AR1	chr12:8572659-8578177	q1	q2	OK	53.207	28.4721	-0.902067	-2.4088	0.00105	0.00971875	yes
7855	7855	FZD5	chr02b:95640224-95647070	q1	q2	OK	5.40559	2.61627	-1.04694	-2.30682	0.00105	0.00971875	yes
9117	9117	SEC22C	chr03:98136866-98171538	q1	q2	OK	4.75949	8.82933	0.891496	2.25126	0.00105	0.00971875	yes
9349	9349	RPL23	chr17:46611088-46614763	q1	q2	OK	255.533	148.902	-0.779147	-3.29765	0.00105	0.00971875	yes
9553	9553	MRPL33	chr02a:28096925-28107023	q1	q2	OK	391.366	224.56	-0.80142	-2.12574	0.00105	0.00971875	yes

## Sheet: Day 3 DE genes
test_id	gene_id	gene	locus	sample_1	sample_2	status	value_1	value_2	log2(fold_change)	test_stat	p_value	q_value	significant
1000	1000	CDH2	chr18:16451481-16684329	q1	q2	OK	97.026	214.283	1.14307	3.93309	5e-05	0.000299571	yes
100128927	100128927	ZBTB42	chr14:167323315-167327438	q1	q2	OK	1.58437	4.2602	1.42701	2.98135	5e-05	0.000299571	yes
100131390	100131390	SP9	chr02b:61241824-61244285	q1	q2	OK	16.4273	115.902	2.81874	9.95213	5e-05	0.000299571	yes
100133941	100133941	CD24	chr06:103036521-103041436	q1	q2	OK	10.0499	151.952	3.91835	12.8361	5e-05	0.000299571	yes
10019	10019	SH2B3	chr12:110806198-110851784	q1	q2	OK	15.75	5.13424	-1.61713	-5.25782	5e-05	0.000299571	yes
1002	1002	CDH4	chr15:2421319-3097325	q1	q2	OK	2.76433	152.476	5.78551	12.4905	5e-05	0.000299571	yes
10023	10023	FRAT1	chr10:92686002-92688690	q1	q2	OK	0.682348	3.80845	2.48062	3.78013	5e-05	0.000299571	yes
100288413	100288413	ERVMER34-1	chr04:81990649-81998190	q1	q2	OK	7.74768	3.08924	-1.32651	-3.12818	5e-05	0.000299571	yes
100289635	100289635	ZNF605	chr12:133131821-133155297	q1	q2	OK	5.73487	3.20989	-0.837235	-2.45088	5e-05	0.000299571	yes
1004	1004	CDH6	chr05:31905041-31972347	q1	q2	OK	29.9378	16.2181	-0.884366	-3.1652	5e-05	0.000299571	yes
10046	10046	MAMLD1	chrX:143879759-143948320	q1	q2	OK	1.87954	6.94741	1.8861	4.63013	5e-05	0.000299571	yes
10049	10049	DNAJB6	chr07:183235728-183287840	q1	q2	OK	67.0473	147.319	1.13569	4.67049	5e-05	0.000299571	yes
1005	1005	CDH7	chr18:55334681-55462014	q1	q2	OK	1.2243	7.28019	2.57201	4.74505	5e-05	0.000299571	yes
100506658	100506658	OCLN	chr05:67560849-67622862	q1	q2	OK	6.92357	13.9865	1.01445	3.45088	5e-05	0.000299571	yes
100507421	100507421	TMEM178B	chr07:167003299-167408906	q1	q2	OK	3.96866	1.74746	-1.18339	-3.39445	5e-05	0.000299571	yes
10052	10052	GJC1	chr17:52671222-52677947	q1	q2	OK	8.56537	4.4996	-0.92872	-2.84409	5e-05	0.000299571	yes
100528030	100528030	POC1B-GALNT4	chr12:88342629-88444321	q1	q2	OK	3.92515	11.8114	1.58936	2.66822	5e-05	0.000299571	yes
10055	10055	SAE1	chr19:42048826-42136382	q1	q2	OK	144.169	92.0172	-0.647788	-2.50643	5e-05	0.000299571	yes
10082	10082	GPC6	chr13:74553250-75767923	q1	q2	OK	25.6068	4.32065	-2.56721	-7.30289	5e-05	0.000299571	yes
1009	1009	CDH11	chr16:49234021-49413277	q1	q2	OK	12.4648	26.8841	1.10889	3.88822	5e-05	0.000299571	yes
10094	10094	ARPC3	chr12:109820683-109836525	q1	q2	OK	119.562	221.984	0.892701	4.15079	5e-05	0.000299571	yes
10096	10096	ACTR3	chr02b:17420226-17493108	q1	q2	OK	238.233	127.927	-0.897056	-3.25567	5e-05	0.000299571	yes
10098	10098	TSPAN5	chr04:97062711-97243340	q1	q2	OK	9.65157	31.3179	1.69815	5.64737	5e-05	0.000299571	yes
10100	10100	TSPAN2	chr01:115682118-115725936	q1	q2	OK	1.08604	21.4712	4.30525	7.90466	5e-05	0.000299571	yes
1012	1012	CDH13	chr16:67657226-68326515	q1	q2	OK	0.604724	3.38765	2.48594	3.4515	5e-05	0.000299571	yes
10123	10123	ARL4C	chr02b:123072007-123075786	q1	q2	OK	241.098	89.5552	-1.42877	-4.92179	5e-05	0.000299571	yes
10125	10125	RASGRP1	chr14:14797673-14874882	q1	q2	OK	1.36223	0.124026	-3.45725	-3.8561	5e-05	0.000299571	yes
10135	10135	NAMPT	chr07:131220185-131254499	q1	q2	OK	26.8209	44.6	0.733683	2.71191	5e-05	0.000299571	yes
10140	10140	TOB1	chr17:42234774-42240548	q1	q2	OK	18.8119	35.2275	0.905058	3.27696	5e-05	0.000299571	yes
10142	10142	AKAP9	chr07:101526493-101693397	q1	q2	OK	3.24212	7.70402	1.24868	4.09671	5e-05	0.000299571	yes
10150	10150	MBNL2	chr13:78573669-78786579	q1	q2	OK	9.36833	37.6778	2.00785	6.64612	5e-05	0.000299571	yes
10157	10157	AASS	chr07:147664576-147732810	q1	q2	OK	11.5756	20.8686	0.850252	2.89945	5e-05	0.000299571	yes
1016	1016	CDH18	chr05:19923683-20439624	q1	q2	OK	1.86181	9.13667	2.29497	5.04072	5e-05	0.000299571	yes
10160	10160	FARP1	chr13:79506573-79810564	q1	q2	OK	21.2976	47.5925	1.16005	4.16473	5e-05	0.000299571	yes
10186	10186	LHFP	chr13:18644499-18905884	q1	q2	OK	30.615	192.058	2.64923	9.97515	5e-05	0.000299571	yes
10196	10196	PRMT3	chr11:45604367-45734422	q1	q2	OK	15.6541	28.8545	0.882254	3.15944	5e-05	0.000299571	yes
102	102	ADAM10	chr14:35094488-35248124	q1	q2	OK	350.208	189.248	-0.887937	-2.73944	5e-05	0.000299571	yes
10203	10203	CALCRL	chr02b:74598177-74642804	q1	q2	OK	44.7957	0.913351	-5.61605	-11.9873	5e-05	0.000299571	yes
10212	10212	DDX39A	chr19:14168665-14179314	q1	q2	OK	47.7422	25.6277	-0.897561	-3.34787	5e-05	0.000299571	yes
10217	10217	CTDSPL	chr03:93423042-93460210	q1	q2	OK	2.3099	4.57917	0.987254	2.25042	5e-05	0.000299571	yes
10221	10221	TRIB1	chr08:124445407-124453478	q1	q2	OK	2.58538	19.5823	2.9211	7.29104	5e-05	0.000299571	yes
10257	10257	ABCC4	chr13:76368960-76661019	q1	q2	OK	8.18387	4.06646	-1.00901	-2.60106	5e-05	0.000299571	yes
1026	1026	CDKN1A	chr06:37510053-37519051	q1	q2	OK	519.96	168.073	-1.62931	-5.68754	5e-05	0.000299571	yes
10272	10272	FSTL3	chr19:430858-438884	q1	q2	OK	21.7412	4.35151	-2.32084	-6.42463	5e-05	0.000299571	yes
1029	1029	CDKN2A	chr09:49255834-49281361	q1	q2	OK	28.6704	8.85772	-1.69455	-4.80806	5e-05	0.000299571	yes
10294	10294	DNAJA2	chr16:30661051-30680185	q1	q2	OK	12.5649	29.7209	1.24208	4.38213	5e-05	0.000299571	yes
1030	1030	CDKN2B	chr09:49289667-49296099	q1	q2	OK	7.39495	1.70556	-2.11629	-4.79535	5e-05	0.000299571	yes
1031	1031	CDKN2C	chr01:50242969-50248931	q1	q2	OK	48.9393	127.414	1.38046	4.5841	5e-05	0.000299571	yes
10312	10312	TCIRG1	chr11:6516951-6528481	q1	q2	OK	26.3353	9.90774	-1.41037	-4.27282	5e-05	0.000299571	yes
10313	10313	RTN3	chr11:10760166-10799250	q1	q2	OK	203.132	71.872	-1.44797	-5.21805	5e-05	0.000299571	yes
10322	10322	SMYD5	chr02a:74341252-74354230	q1	q2	OK	27.8415	13.7878	-1.01385	-3.54611	5e-05	0.000299571	yes
10346	10346	TRIM22	chr11:60711245-60731005	q1	q2	OK	13.3752	2.98559	-2.16347	-4.96643	5e-05	0.000299571	yes
1036	1036	CDO1	chr05:113115305-113127055	q1	q2	OK	27.4212	50.1707	0.871554	3.24415	5e-05	0.000299571	yes
10370	10370	CITED2	chr06:127671856-127673821	q1	q2	OK	13.1183	37.452	1.51347	5.04942	5e-05	0.000299571	yes
10381	10381	TUBB3	chr16:74572978-74587562	q1	q2	OK	107.863	30.6468	-1.81539	-5.80319	5e-05	0.000299571	yes
10382	10382	TUBB4A	chr19:6566482-6574314	q1	q2	OK	0.442921	4.12443	3.21907	4.02424	5e-05	0.000299571	yes
10391	10391	CORO2B	chr14:45435495-45586896	q1	q2	OK	4.9776	9.89783	0.991662	2.81288	5e-05	0.000299571	yes
10403	10403	NDC80	chr18:6852832-6898535	q1	q2	OK	20.2218	11.0238	-0.875291	-2.75507	5e-05	0.000299571	yes
10434	10434	LYPLA1	chr08:51814081-51866248	q1	q2	OK	42.3923	27.1384	-0.643468	-2.43371	5e-05	0.000299571	yes
10435	10435	CDC42EP2	chr11:10342494-10350897	q1	q2	OK	2.31089	12.504	2.43587	5.11335	5e-05	0.000299571	yes
10439	10439	OLFM1	chr09:107787364-107838092	q1	q2	OK	29.1515	49.0791	0.751538	2.35775	5e-05	0.000299571	yes
10457	10457	GPNMB	chr07:84741646-84770435	q1	q2	OK	25.8933	6.69074	-1.95234	-5.77273	5e-05	0.000299571	yes
10468	10468	FST	chr05:54279259-54285282	q1	q2	OK	21.2949	0.692916	-4.94168	-7.5324	5e-05	0.000299571	yes
10477	10477	UBE2E3	chr02b:67898452-67980481	q1	q2	OK	98.4817	197.691	1.00532	4.34266	5e-05	0.000299571	yes
10497	10497	UNC13B	chr09:62067548-62303931	q1	q2	OK	25.4903	14.3304	-0.830866	-3.00506	5e-05	0.000299571	yes
10507	10507	SEMA4D	chr09:5592895-5671214	q1	q2	OK	1.20591	6.92729	2.52217	5.43378	5e-05	0.000299571	yes
1052	1052	CEBPD	chr08:45083568-45084815	q1	q2	OK	41.5224	87.1284	1.06925	4.23614	5e-05	0.000299571	yes
10529	10529	NEBL	chr10:20941091-21317511	q1	q2	OK	1.04913	0.179691	-2.5456	-3.02414	5e-05	0.000299571	yes
10535	10535	RNASEH2A	chr19:12517959-12523979	q1	q2	OK	34.1167	16.0281	-1.08988	-3.54813	5e-05	0.000299571	yes
10537	10537	UBD	chr06:29953330-29956615	q1	q2	OK	5.12275	20.7465	2.01788	4.43573	5e-05	0.000299571	yes
1054	1054	CEBPG	chr19:28973563-28977067	q1	q2	OK	21.0633	12.139	-0.795088	-2.79907	5e-05	0.000299571	yes
10549	10549	PRDX4	chrX:23012456-23032095	q1	q2	OK	110.845	58.0896	-0.932185	-4.02496	5e-05	0.000299571	yes
10558	10558	SPTLC1	chr09:3044967-3120517	q1	q2	OK	65.2659	40.9127	-0.673779	-2.60711	5e-05	0.000299571	yes
10570	10570	DPYSL4	chr10:128172597-128192183	q1	q2	OK	64.6453	114.805	0.828574	3.18511	5e-05	0.000299571	yes
10581	10581	IFITM2	chr01:112065777-112152712	q1	q2	OK	83.1079	43.6601	-0.928672	-3.81606	5e-05	0.000299571	yes
10585	10585	POMT1	chr09:104083353-104107564	q1	q2	OK	11.934	27.3996	1.19908	3.80872	5e-05	0.000299571	yes
10589	10589	DRAP1	chr11:8438011-8440111	q1	q2	OK	91.9141	53.4934	-0.780925	-3.37172	5e-05	0.000299571	yes
10592	10592	SMC2	chr09:75723474-75769595	q1	q2	OK	12.1908	5.72558	-1.0903	-3.39711	5e-05	0.000299571	yes
10602	10602	CDC42EP3	chr02a:38153345-38183819	q1	q2	OK	5.58265	13.1541	1.23649	3.88229	5e-05	0.000299571	yes
10603	10603	SH2B2	chr07:127376243-127415038	q1	q2	OK	1.74615	5.04393	1.53037	2.86049	5e-05	0.000299571	yes
10610	10610	ST6GALNAC2	chr17:70048051-70068237	q1	q2	OK	3.28549	45.6648	3.7969	9.41704	5e-05	0.000299571	yes
10614	10614	HEXIM1	chr17:53047393-53052207	q1	q2	OK	5.47826	9.76427	0.833794	2.62914	5e-05	0.000299571	yes
10628	10628	TXNIP	chr01:121232868-121237083	q1	q2	OK	35.1329	79.5349	1.17877	4.24572	5e-05	0.000299571	yes
1063	1063	CENPF	chr01:151359965-151419694	q1	q2	OK	9.34979	4.7638	-0.972821	-3.28465	5e-05	0.000299571	yes
10630	10630	PDPN	chr01:12313951-12350116	q1	q2	OK	27.436	57.8011	1.07502	3.66615	5e-05	0.000299571	yes
10635	10635	RAD51AP1	chr12:4680993-4702848	q1	q2	OK	10.8565	5.41523	-1.00347	-2.59896	5e-05	0.000299571	yes
10643	10643	IGF2BP3	chr07:84499469-84654462	q1	q2	OK	6.33572	31.5756	2.31723	7.61468	5e-05	0.000299571	yes
10644	10644	IGF2BP2	chr03:90844535-91080367	q1	q2	OK	22.1702	43.0278	0.956645	3.57831	5e-05	0.000299571	yes
10666	10666	CD226	chr18:59832512-59915832	q1	q2	OK	4.90674	1.17832	-2.05804	-3.56657	5e-05	0.000299571	yes
10669	10669	CGREF1	chr02a:27405074-27437839	q1	q2	OK	18.9056	40.8152	1.1103	3.23352	5e-05	0.000299571	yes
10672	10672	GNA13	chr17:58189064-58237820	q1	q2	OK	31.4075	9.94228	-1.65946	-5.95139	5e-05	0.000299571	yes
10675	10675	CSPG5	chr03:103258449-103277859	q1	q2	OK	2.10619	6.24773	1.5687	2.85841	5e-05	0.000299571	yes
10678	10678	B3GNT2	chr02a:63113762-63141292	q1	q2	OK	19.5721	7.39814	-1.40357	-4.38218	5e-05	0.000299571	yes
10763	10763	NES	chr01:130858892-130867488	q1	q2	OK	9.34195	26.3572	1.4964	5.25785	5e-05	0.000299571	yes
10766	10766	TOB2	chr15:83409205-83422587	q1	q2	OK	20.5961	38.9564	0.919485	3.40826	5e-05	0.000299571	yes
10783	10783	NEK6	chr09:96343161-96441258	q1	q2	OK	271.062	88.9554	-1.60747	-5.36046	5e-05	0.000299571	yes
10788	10788	IQGAP2	chr05:72884739-73194771	q1	q2	OK	5.42671	14.1643	1.38411	4.45891	5e-05	0.000299571	yes
10799	10799	RPP40	chr06:5007750-5016381	q1	q2	OK	21.3369	8.20926	-1.37802	-3.74763	5e-05	0.000299571	yes
108	108	ADCY2	chr05:7271174-7727916	q1	q2	OK	0.530991	8.99993	4.08315	6.8856	5e-05	0.000299571	yes
10868	10868	USP20	chr09:102257226-102289659	q1	q2	OK	12.8716	21.8833	0.76564	2.75013	5e-05	0.000299571	yes
10882	10882	C1QL1	chr17:52827283-52835062	q1	q2	OK	138.516	421.006	1.60378	5.98075	5e-05	0.000299571	yes
10892	10892	MALT1	chr18:48124693-48207275	q1	q2	OK	5.16203	27.6845	2.42307	7.81907	5e-05	0.000299571	yes
10924	10924	SMPDL3A	chr06:144641175-144661096	q1	q2	OK	39.866	133.87	1.74761	6.79267	5e-05	0.000299571	yes
10947	10947	AP3M2	chr08:42431040-42449406	q1	q2	OK	8.61848	20.0238	1.21621	3.86993	5e-05	0.000299571	yes
10948	10948	STARD3	chr17:47447661-47474821	q1	q2	OK	18.0436	32.9372	0.868233	3.11763	5e-05	0.000299571	yes
10961	10961	ERP29	chr12:111410704-111414179	q1	q2	OK	1.48723	140.058	6.55725	8.53844	5e-05	0.000299571	yes
10979	10979	FERMT2	chr14:114607474-114694105	q1	q2	OK	47.9552	22.1792	-1.11248	-3.44913	5e-05	0.000299571	yes
10982	10982	MAPRE2	chr18:23706094-23869600	q1	q2	OK	54.1563	131.933	1.2846	4.42246	5e-05	0.000299571	yes
11010	11010	GLIPR1	chr12:73826524-73857164	q1	q2	OK	74.0196	32.053	-1.20745	-3.14299	5e-05	0.000299571	yes
11022	11022	TDRKH	chr01:125874089-125892033	q1	q2	OK	28.1456	9.28451	-1.60001	-5.29095	5e-05	0.000299571	yes
11023	11023	VAX1	chr10:112845041-112854810	q1	q2	OK	0	2.14224	inf	#NAME?	5e-05	0.000299571	yes
11030	11030	RBPMS	chr08:30352915-30516101	q1	q2	OK	56.1487	108.065	0.944574	4.11621	5e-05	0.000299571	yes
11037	11037	STON1	chr02a:49403636-49512358	q1	q2	OK	5.66617	11.6745	1.04291	3.31085	5e-05	0.000299571	yes
11041	11041	B3GNT1	chr11:8010296-8012611	q1	q2	OK	66.0358	128.123	0.956215	3.77237	5e-05	0.000299571	yes
11065	11065	UBE2C	chr15:18684526-18688534	q1	q2	OK	149.175	83.0692	-0.844618	-3.77063	5e-05	0.000299571	yes
11069	11069	RAPGEF4	chr02b:59651684-59961060	q1	q2	OK	0.439101	7.89386	4.16811	6.31378	5e-05	0.000299571	yes
11078	11078	TRIOBP	chr15:79612922-79694621	q1	q2	OK	66.9789	29.6313	-1.17658	-3.60409	5e-05	0.000299571	yes
11083	11083	DIDO1	chr15:1418496-1428711	q1	q2	OK	89.6331	34.6431	-1.37147	-5.24326	5e-05	0.000299571	yes
11112	11112	HIBADH	chr07:80245616-80387553	q1	q2	OK	74.5316	138.757	0.896637	3.50955	5e-05	0.000299571	yes
11113	11113	CIT	chr12:119239522-119437489	q1	q2	OK	2.11067	0.992424	-1.08868	-2.46235	5e-05	0.000299571	yes
11117	11117	EMILIN1	chr02a:27396846-27404759	q1	q2	OK	1.45763	19.7419	3.75957	8.55979	5e-05	0.000299571	yes
11142	11142	PKIG	chr15:19835624-19873399	q1	q2	OK	43.669	76.7634	0.813807	3.31394	5e-05	0.000299571	yes
11145	11145	PLA2G16	chr11:10869544-10902774	q1	q2	OK	146.578	307.794	1.0703	4.78351	5e-05	0.000299571	yes
11158	11158	RABL2B	chr15:92631785-92646954	q1	q2	OK	21.1167	37.5838	0.831729	3.06521	5e-05	0.000299571	yes
11166	11166	SOX21	chr13:76072776-76075297	q1	q2	OK	1.89725	6.38266	1.75025	3.54921	5e-05	0.000299571	yes
11178	11178	LZTS1	chr08:19948031-19957170	q1	q2	OK	6.4332	32.7225	2.34667	6.74046	5e-05	0.000299571	yes
11186	11186	RASSF1	chr03:106216911-106228067	q1	q2	OK	46.2202	27.9642	-0.724946	-2.41307	5e-05	0.000299571	yes
1119	1119	CHKA	chr11:6442308-6514990	q1	q2	OK	20.0428	52.177	1.38033	4.7272	5e-05	0.000299571	yes
11212	11212	PROSC	chr08:37935144-37955666	q1	q2	OK	3.89793	18.2385	2.22621	4.80444	5e-05	0.000299571	yes
11213	11213	IRAK3	chr12:64431256-64490075	q1	q2	OK	1.3164	0.382719	-1.78224	-3.00375	5e-05	0.000299571	yes
1122	1122	CHML	chr01:217393117-217533296	q1	q2	OK	12.6551	4.98075	-1.34529	-3.41104	5e-05	0.000299571	yes
11226	11226	GALNT6	chr12:49568320-49595655	q1	q2	OK	1.03494	16.0178	3.95206	8.24923	5e-05	0.000299571	yes
1123	1123	CHN1	chr02b:61708943-61755568	q1	q2	OK	76.2313	163.051	1.09687	4.24827	5e-05	0.000299571	yes
11237	11237	RNF24	chr15:36790035-36883071	q1	q2	OK	12.1	5.56832	-1.11969	-3.1217	5e-05	0.000299571	yes
1124	1124	CHN2	chr07:78328123-78704857	q1	q2	OK	1.57552	0	#NAME?	#NAME?	5e-05	0.000299571	yes
11245	11245	GPR176	chr14:16093988-16215858	q1	q2	OK	38.3807	87.1986	1.18393	4.35237	5e-05	0.000299571	yes
11248	11248	NXPH3	chr17:43526761-43534034	q1	q2	OK	0.18615	6.19139	5.05572	6.51404	5e-05	0.000299571	yes
11252	11252	PACSIN2	chr15:84916625-85064079	q1	q2	OK	95.2203	45.9262	-1.05195	-3.63869	5e-05	0.000299571	yes
112616	112616	CMTM7	chr03:17104560-17170299	q1	q2	OK	138.207	360.379	1.38268	5.94641	5e-05	0.000299571	yes
112817	112817	HOGA1	chr10:92949820-92979116	q1	q2	OK	3.60781	11.2822	1.64485	3.89245	5e-05	0.000299571	yes
1131	1131	CHRM3	chr01:215495181-215771205	q1	q2	OK	18.9161	0.297343	-5.99134	-7.11457	5e-05	0.000299571	yes
11313	11313	LYPLA2	chr01:22441274-22445645	q1	q2	OK	154.436	80.7247	-0.935925	-3.82451	5e-05	0.000299571	yes
113146	113146	AHNAK2	chr14:167449782-167492238	q1	q2	OK	3.41627	0.944715	-1.85447	-4.8025	5e-05	0.000299571	yes
113178	113178	SCAMP4	chr19:1708759-1732874	q1	q2	OK	93.8432	49.5584	-0.921121	-3.17753	5e-05	0.000299571	yes
1132	1132	CHRM4	chr11:19492591-19494059	q1	q2	OK	7.69721	1.18514	-2.69928	-4.14671	5e-05	0.000299571	yes
11320	11320	MGAT4A	chr02a:93826465-93950432	q1	q2	OK	0.492554	2.09753	2.09034	3.93058	5e-05	0.000299571	yes
11322	11322	TMC6	chr17:71648301-71665083	q1	q2	OK	12.4222	6.2068	-1.001	-2.94719	5e-05	0.000299571	yes
1134	1134	CHRNA1	chr02b:61656567-61673564	q1	q2	OK	13.3683	65.3453	2.28927	7.70959	5e-05	0.000299571	yes
1140	1140	CHRNB1	chr17:7345739-7357910	q1	q2	OK	3.10716	15.4847	2.31717	5.31348	5e-05	0.000299571	yes
114088	114088	TRIM9	chr14:112823834-112921434	q1	q2	OK	31.3984	48.9933	0.641892	2.41482	5e-05	0.000299571	yes
1141	1141	CHRNB2	chr01:128777489-128789526	q1	q2	OK	1.94865	0.328107	-2.57024	-3.86979	5e-05	0.000299571	yes
114134	114134	SLC2A13	chr12:37387589-37759798	q1	q2	OK	0.667717	6.51186	3.28576	6.67765	5e-05	0.000299571	yes
114327	114327	EFHC1	chr06:53368809-53442235	q1	q2	OK	32.7546	80.9871	1.30599	5.06763	5e-05	0.000299571	yes
114625	114625	ERMAP	chr01:41899283-41974657	q1	q2	OK	0.507252	3.8171	2.9117	4.31319	5e-05	0.000299571	yes
114791	114791	TUBGCP5	chr14:70097-117814	q1	q2	OK	4.42553	10.6152	1.26222	3.64572	5e-05	0.000299571	yes
114793	114793	FMNL2	chr02b:38749144-39063038	q1	q2	OK	7.08988	14.3867	1.0209	3.51072	5e-05	0.000299571	yes
114880	114880	OSBPL6	chr02b:65298541-65379554	q1	q2	OK	27.0291	13.0698	-1.04828	-3.80699	5e-05	0.000299571	yes
114884	114884	OSBPL10	chr03:16382504-16723260	q1	q2	OK	1.58709	0.258954	-2.61561	-3.02018	5e-05	0.000299571	yes
114900	114900	C1QTNF4	chr11:18250118-18255794	q1	q2	OK	0.482099	5.53165	3.52031	4.44829	5e-05	0.000299571	yes
114904	114904	C1QTNF6	chr15:79079174-79087731	q1	q2	OK	85.2078	30.2586	-1.49364	-5.64854	5e-05	0.000299571	yes
114991	114991	ZNF618	chr09:85726506-85809848	q1	q2	OK	0.895011	3.80933	2.08956	4.95059	5e-05	0.000299571	yes
1152	1152	CKB	chr14:166019978-166023169	q1	q2	OK	1590.48	3833.45	1.26918	3.09534	5e-05	0.000299571	yes
115290	115290	FBXO17	chr19:34280924-34317677	q1	q2	OK	23.0761	10.1688	-1.18225	-3.19695	5e-05	0.000299571	yes
1159	1159	CKMT1B	chr14:19981677-19987975	q1	q2	OK	13.6584	0.933597	-3.87084	-5.06997	5e-05	0.000299571	yes
115948	115948	CCDC151	chr19:11228960-11243730	q1	q2	OK	13.1828	22.5047	0.771577	2.58465	5e-05	0.000299571	yes
116362	116362	RBP7	chr01:9145485-9158523	q1	q2	OK	4.43451	0	#NAME?	#NAME?	5e-05	0.000299571	yes
116372	116372	LYPD1	chr02b:17816740-18081359	q1	q2	OK	19.2784	65.5028	1.76457	5.69532	5e-05	0.000299571	yes
116843	116843	SLC18B1	chr06:134425293-134455349	q1	q2	OK	4.64665	15.8802	1.77297	4.81356	5e-05	0.000299571	yes
117583	117583	PARD3B	chr02b:92341125-93474885	q1	q2	OK	6.2217	10.4015	0.741406	2.5695	5e-05	0.000299571	yes
117584	117584	RFFL	chr17:28823760-28841394	q1	q2	OK	7.71437	13.8902	0.84845	2.791	5e-05	0.000299571	yes
1181	1181	CLCN2	chr03:89521468-89546922	q1	q2	OK	7.51602	14.1001	0.907665	2.31415	5e-05	0.000299571	yes
118429	118429	ANTXR2	chr04:54287212-54502576	q1	q2	OK	8.33138	18.2933	1.13469	4.03351	5e-05	0.000299571	yes
118491	118491	TTC18	chr10:58875808-58986246	q1	q2	OK	1.02265	4.22783	2.0476	3.81049	5e-05	0.000299571	yes
118813	118813	ZFYVE27	chr10:93112382-93137172	q1	q2	OK	24.5739	39.8602	0.697823	2.40216	5e-05	0.000299571	yes
119504	119504	ANAPC16	chr10:60061149-60081488	q1	q2	OK	33.5781	56.5036	0.75082	2.9054	5e-05	0.000299571	yes
12	12	SERPINA3	chr14:157053846-157063713	q1	q2	OK	6.21464	0.558663	-3.47562	-4.42604	5e-05	0.000299571	yes
120114	120114	FAT3	chr11:84261241-84815529	q1	q2	OK	1.77446	5.9745	1.75144	5.75861	5e-05	0.000299571	yes
122060	122060	SLAIN1	chr13:58775833-58799453	q1	q2	OK	19.869	35.0384	0.818414	2.9879	5e-05	0.000299571	yes
122786	122786	FRMD6	chr14:113313440-113563381	q1	q2	OK	18.9946	6.82586	-1.47651	-4.71603	5e-05	0.000299571	yes
123	123	PLIN2	chr09:46333242-46346983	q1	q2	OK	2.28301	10.8303	2.24607	4.59624	5e-05	0.000299571	yes
123096	123096	SLC25A29	chr14:162792534-162807520	q1	q2	OK	23.1039	52.7945	1.19225	4.4725	5e-05	0.000299571	yes
123283	123283	TARSL2	chr14:80229794-80313621	q1	q2	OK	1.07399	3.61042	1.74919	3.1583	5e-05	0.000299571	yes
123803	123803	NTAN1	chr16:14959407-14977509	q1	q2	OK	42.0777	19.2927	-1.125	-3.90171	5e-05	0.000299571	yes
124152	124152	IQCK	chr16:18829601-18969857	q1	q2	OK	7.69138	18.7159	1.28295	3.97098	5e-05	0.000299571	yes
124454	124454	EARS2	chr16:22177087-22213034	q1	q2	OK	12.8719	7.70591	-0.740184	-2.41906	5e-05	0.000299571	yes
124590	124590	USH1G	chr17:68309327-68316451	q1	q2	OK	0.94618	3.78254	1.99917	3.54221	5e-05	0.000299571	yes
124842	124842	TMEM132E	chr17:28392871-28451175	q1	q2	OK	6.88465	18.5842	1.43262	4.67443	5e-05	0.000299571	yes
126133	126133	ALDH16A1	chr19:44347164-44366206	q1	q2	OK	11.8814	6.18288	-0.942358	-2.41164	5e-05	0.000299571	yes
126321	126321	MFSD12	chr19:3493447-3507454	q1	q2	OK	61.4786	35.5127	-0.79175	-3.00922	5e-05	0.000299571	yes
126731	126731	CCSAP	chr01:204946273-204968915	q1	q2	OK	11.8763	5.20034	-1.19141	-3.79054	5e-05	0.000299571	yes
126823	126823	KLHDC9	chr01:135382650-135384600	q1	q2	OK	20.8515	38.0892	0.869229	2.56258	5e-05	0.000299571	yes
127018	127018	LYPLAL1	chr01:146746999-146786266	q1	q2	OK	13.4551	5.81152	-1.21117	-3.32419	5e-05	0.000299571	yes
1271	1271	CNTFR	chr09:61486863-61525344	q1	q2	OK	3.52821	0.170706	-4.36935	-3.46344	5e-05	0.000299571	yes
127254	127254	C1orf173	chr01:74232200-74343432	q1	q2	OK	0.0702838	3.5061	5.64053	5.95288	5e-05	0.000299571	yes
1277	1277	COL1A1	chr17:42902237-42920140	q1	q2	OK	2.67555	0.771831	-1.79348	-3.43215	5e-05	0.000299571	yes
127733	127733	UBXN10	chr01:18875164-18882469	q1	q2	OK	0	0.988115	inf	#NAME?	5e-05	0.000299571	yes
1278	1278	COL1A2	chr07:119452399-119488983	q1	q2	OK	0.19407	152.938	9.62215	12.826	5e-05	0.000299571	yes
1280	1280	COL2A1	chr12:46107973-46139185	q1	q2	OK	0.816338	70.4663	6.43162	12.1634	5e-05	0.000299571	yes
1281	1281	COL3A1	chr02b:76271505-76309912	q1	q2	OK	3.8279	0.277718	-3.78486	-5.45041	5e-05	0.000299571	yes
128178	128178	EDARADD	chr01:212222098-212313004	q1	q2	OK	4.95546	0.784601	-2.65899	-4.0385	5e-05	0.000299571	yes
1282	1282	COL4A1	chr13:91561334-91715252	q1	q2	OK	137.191	52.0844	-1.39727	-4.68083	5e-05	0.000299571	yes
128272	128272	ARHGEF19	chr01:15042592-15057158	q1	q2	OK	6.01985	0.879095	-2.77564	-4.72552	5e-05	0.000299571	yes
128344	128344	PIFO	chr01:111943734-111950165	q1	q2	OK	1.81899	11.6902	2.68408	5.50437	5e-05	0.000299571	yes
128414	128414	NKAIN4	chr15:1041014-1060617	q1	q2	OK	0.702602	6.62602	3.23736	4.4011	5e-05	0.000299571	yes
1287	1287	COL4A5	chrX:102342848-102606093	q1	q2	OK	2.26296	11.787	2.38091	6.15305	5e-05	0.000299571	yes
1290	1290	COL5A2	chr02b:76325961-76481695	q1	q2	OK	2.00801	10.4731	2.38285	6.67945	5e-05	0.000299571	yes
129080	129080	EMID1	chr15:70969592-71014606	q1	q2	OK	214.639	62.8635	-1.77162	-6.2047	5e-05	0.000299571	yes
1291	1291	COL6A1	chr07:764779-787447	q1	q2	OK	22.946	157.38	2.77794	9.86584	5e-05	0.000299571	yes
129138	129138	ANKRD54	chr15:79756016-79775022	q1	q2	OK	45.0895	89.6106	0.990878	3.91748	5e-05	0.000299571	yes
1292	1292	COL6A2	chr07:638839-660432	q1	q2	OK	0.361136	96.6548	8.06416	11.6933	5e-05	0.000299571	yes
1294	1294	COL7A1	chr03:104323976-104355659	q1	q2	OK	0.448282	4.46109	3.31492	6.51172	5e-05	0.000299571	yes
1295	1295	COL8A1	chr03:177378372-177527560	q1	q2	OK	57.2276	0.902955	-5.98591	-10.7838	5e-05	0.000299571	yes
129804	129804	FBLN7	chr02a:107163448-107212625	q1	q2	OK	164.892	28.5989	-2.52748	-9.22173	5e-05	0.000299571	yes
129881	129881	CCDC173	chr02b:56460824-56524197	q1	q2	OK	1.37894	4.57703	1.73085	2.98793	5e-05	0.000299571	yes
1299	1299	COL9A3	chr15:1474120-1525001	q1	q2	OK	7.31651	18.2148	1.31588	3.03257	5e-05	0.000299571	yes
1301	1301	COL11A1	chr01:103376197-103594559	q1	q2	OK	1.45671	54.917	5.23647	12.8636	5e-05	0.000299571	yes
1303	1303	COL12A1	chr06:73091054-73217930	q1	q2	OK	7.97528	4.63782	-0.782088	-2.52444	5e-05	0.000299571	yes
130589	130589	GALM	chr02a:39160717-39236315	q1	q2	OK	3.90065	12.6305	1.69512	4.37842	5e-05	0.000299571	yes
1307	1307	COL16A1	chr01:30497452-30549347	q1	q2	OK	1.07979	3.99412	1.88713	4.02639	5e-05	0.000299571	yes
131034	131034	CPNE4	chr03:34281172-34784172	q1	q2	OK	0.527955	7.21455	3.77242	4.89082	5e-05	0.000299571	yes
1311	1311	COMP	chr19:18553358-18562479	q1	q2	OK	59.8088	27.9446	-1.09779	-3.38079	5e-05	0.000299571	yes
131544	131544	CRYBG3	chr03:179112016-179258265	q1	q2	OK	1.76924	5.42035	1.61526	4.51118	5e-05	0.000299571	yes
131566	131566	DCBLD2	chr03:178335605-178480615	q1	q2	OK	77.3093	16.588	-2.2205	-7.85237	5e-05	0.000299571	yes
1316	1316	KLF6	chr10:3665028-3674079	q1	q2	OK	15.4867	52.0581	1.74909	5.23278	5e-05	0.000299571	yes
132158	132158	GLYCTK	chr03:108288929-108296327	q1	q2	OK	6.58	12.8284	0.96318	3.03945	5e-05	0.000299571	yes
132884	132884	EVC2	chr04:5761153-5909423	q1	q2	OK	0.422892	3.59665	3.08829	4.56398	5e-05	0.000299571	yes
133308	133308	SLC9B2	chr04:101836711-101886562	q1	q2	OK	4.71977	12.6795	1.42571	3.53851	5e-05	0.000299571	yes
133418	133418	EMB	chr05:50959690-51010880	q1	q2	OK	5.22412	11.228	1.10384	3.19214	5e-05	0.000299571	yes
133619	133619	PRRC1	chr05:124958426-124985797	q1	q2	OK	29.1175	17.2017	-0.759341	-2.80358	5e-05	0.000299571	yes
134	134	ADORA1	chr01:162974683-163014636	q1	q2	OK	0.478518	6.21795	3.69979	4.65396	5e-05	0.000299571	yes
134147	134147	CMBL	chr05:10358481-10392115	q1	q2	OK	6.74882	12.3248	0.868861	2.82443	5e-05	0.000299571	yes
134957	134957	STXBP5	chr06:119039427-119232869	q1	q2	OK	4.52577	2.3274	-0.959446	-2.79048	5e-05	0.000299571	yes
135	135	ADORA2A	chr15:66479143-66493982	q1	q2	OK	13.4113	7.17361	-0.902678	-2.68544	5e-05	0.000299571	yes
135138	135138	PACRG	chr06:163528274-164109700	q1	q2	OK	3.68132	18.8918	2.35947	4.44404	5e-05	0.000299571	yes
135228	135228	CD109	chr06:71622245-71763895	q1	q2	OK	2.52924	10.3087	2.02709	6.34344	5e-05	0.000299571	yes
1356	1356	CP	chr03:62419185-62513830	q1	q2	OK	30.5441	5.67353	-2.42857	-4.49946	5e-05	0.000299571	yes
136227	136227	COL26A1	chr07:126444654-126644913	q1	q2	OK	199.849	14.5587	-3.77896	-11.6109	5e-05	0.000299571	yes
1363	1363	CPE	chr04:165562861-165683604	q1	q2	OK	102.316	44.7625	-1.19267	-4.41614	5e-05	0.000299571	yes
137872	137872	ADHFE1	chr08:64414134-64450186	q1	q2	OK	2.07503	25.679	3.62939	7.59362	5e-05	0.000299571	yes
1381	1381	CRABP1	chr14:55615612-55625235	q1	q2	OK	1.46269	0	#NAME?	#NAME?	5e-05	0.000299571	yes
138311	138311	FAM69B	chr09:109444351-109456737	q1	q2	OK	17.507	44.4246	1.34343	4.86131	5e-05	0.000299571	yes
138429	138429	PIP5KL1	chr09:100149306-100155246	q1	q2	OK	6.04493	0.919431	-2.71691	-3.82747	5e-05	0.000299571	yes
1389	1389	CREBL2	chr12:13230210-13261724	q1	q2	OK	10.2996	21.2886	1.04749	3.62016	5e-05	0.000299571	yes
1396	1396	CRIP1	chr14:168003134-168004708	q1	q2	OK	61.168	241.584	1.98167	9.43336	5e-05	0.000299571	yes
139818	139818	DOCK11	chrX:112088921-112279919	q1	q2	OK	0.833686	3.09734	1.89346	3.91483	5e-05	0.000299571	yes
140609	140609	NEK7	chr01:167984196-168130194	q1	q2	OK	12.329	31.3192	1.345	4.81984	5e-05	0.000299571	yes
140766	140766	ADAMTS14	chr10:61548017-61636595	q1	q2	OK	54.3247	165.173	1.6043	5.42707	5e-05	0.000299571	yes
140809	140809	SRXN1	chr15:33416445-33423189	q1	q2	OK	73.4761	42.5033	-0.789699	-2.99318	5e-05	0.000299571	yes
1409	1409	CRYAA	chr07:3504852-3508867	q1	q2	OK	17.4466	0.433572	-5.33053	-5.57003	5e-05	0.000299571	yes
1410	1410	CRYAB	chr11:104023520-104026635	q1	q2	OK	1711.18	349.947	-2.28978	-8.62921	5e-05	0.000299571	yes
1415	1415	CRYBB2	chr15:67230679-67243881	q1	q2	OK	94.2778	4.67721	-4.3332	-10.3316	5e-05	0.000299571	yes
1429	1429	CRYZ	chr01:74373335-74401152	q1	q2	OK	74.9582	185.679	1.30865	5.15081	5e-05	0.000299571	yes
1435	1435	CSF1	chr01:110545066-110565191	q1	q2	OK	32.2227	19.458	-0.727714	-2.50608	5e-05	0.000299571	yes
143686	143686	SESN3	chr11:87046315-87113478	q1	q2	OK	10.4926	1.59843	-2.71464	-7.37423	5e-05	0.000299571	yes
143872	143872	ARHGAP42	chr11:92851744-93160820	q1	q2	OK	5.47103	2.78288	-0.975232	-2.5883	5e-05	0.000299571	yes
143888	143888	KDELC2	chr11:100612432-100639192	q1	q2	OK	29.752	16.5482	-0.84631	-3.11212	5e-05	0.000299571	yes
144100	144100	PLEKHA7	chr11:49190880-49420576	q1	q2	OK	6.60231	19.9018	1.59185	5.24636	5e-05	0.000299571	yes
144165	144165	PRICKLE1	chr12:40317955-40339456	q1	q2	OK	44.717	7.77981	-2.52302	-8.59284	5e-05	0.000299571	yes
144404	144404	TMEM120B	chr12:121380199-121460752	q1	q2	OK	19.4442	4.11219	-2.24136	-7.16769	5e-05	0.000299571	yes
144406	144406	WDR66	chr12:121586449-121674534	q1	q2	OK	0.700613	3.1194	2.15458	3.32658	5e-05	0.000299571	yes
146177	146177	VWA3A	chr16:20641299-20705885	q1	q2	OK	0.211743	3.45386	4.02783	5.18569	5e-05	0.000299571	yes
1463	1463	NCAN	chr19:19001040-19042154	q1	q2	OK	16.1755	3.55781	-2.18475	-5.99555	5e-05	0.000299571	yes
1464	1464	CSPG4	chr14:52954421-52983803	q1	q2	OK	2.45279	0.192424	-3.67206	-5.28879	5e-05	0.000299571	yes
1465	1465	CSRP1	chr01:164760526-164784652	q1	q2	OK	500.331	126.51	-1.98363	-6.48738	5e-05	0.000299571	yes
1466	1466	CSRP2	chr12:75203592-75223747	q1	q2	OK	23.4123	56.8734	1.28049	4.61299	5e-05	0.000299571	yes
146845	146845	WDR16	chr17:9520061-9592381	q1	q2	OK	0.387268	3.91346	3.33704	4.15757	5e-05	0.000299571	yes
147111	147111	NOTUM	chr17:75488165-75496876	q1	q2	OK	14.7928	1.08406	-3.77037	-5.93956	5e-05	0.000299571	yes
1476	1476	CSTB	chr07:2935066-2941562	q1	q2	OK	243.785	121.633	-1.00308	-4.65005	5e-05	0.000299571	yes
147991	147991	DPY19L3	chr19:27873400-27954441	q1	q2	OK	11.8109	4.86569	-1.2794	-4.12664	5e-05	0.000299571	yes
148113	148113	CILP2	chr19:19341846-19350198	q1	q2	OK	6.05277	2.36702	-1.35453	-3.34199	5e-05	0.000299571	yes
148808	148808	MFSD4	chr01:160481133-160514736	q1	q2	OK	3.53235	7.37676	1.06236	2.91369	5e-05	0.000299571	yes
1489	1489	CTF1	chr16:28677202-28684713	q1	q2	OK	0.944315	7.33771	2.95799	4.61559	5e-05	0.000299571	yes
1490	1490	CTGF	chr06:135278173-135281371	q1	q2	OK	65.6197	202.716	1.62726	5.92641	5e-05	0.000299571	yes
149076	149076	ZNF362	chr01:32185346-32214192	q1	q2	OK	9.91134	4.61379	-1.10313	-3.00319	5e-05	0.000299571	yes
1491	1491	CTH	chr01:69906591-69933399	q1	q2	OK	9.14595	3.18253	-1.52296	-3.30686	5e-05	0.000299571	yes
149175	149175	MANEAL	chr01:36768999-36775074	q1	q2	OK	11.4937	22.5461	0.972033	3.24333	5e-05	0.000299571	yes
149478	149478	BTBD19	chr01:44094242-44099888	q1	q2	OK	1.41439	6.22418	2.13771	3.55271	5e-05	0.000299571	yes
150	150	ADRA2A	chr10:106833466-106837355	q1	q2	OK	3.60145	0.56164	-2.68086	-4.19805	5e-05	0.000299571	yes
150094	150094	SIK1	chr07:3296113-3308255	q1	q2	OK	13.3353	1.69686	-2.97432	-7.13139	5e-05	0.000299571	yes
150383	150383	CDPF1	chr15:88291052-88295324	q1	q2	OK	0	1.52709	inf	#NAME?	5e-05	0.000299571	yes
150465	150465	TTL	chr02a:107458544-107503976	q1	q2	OK	25.1476	12.7932	-0.975037	-3.53859	5e-05	0.000299571	yes
150468	150468	CKAP2L	chr02a:107714589-107741079	q1	q2	OK	12.0366	6.55199	-0.877427	-2.62275	5e-05	0.000299571	yes
150771	150771	ITPRIPL1	chr02a:92129061-92132079	q1	q2	OK	6.97199	0.937195	-2.89515	-4.6026	5e-05	0.000299571	yes
1509	1509	CTSD	chr11:1565932-1576277	q1	q2	OK	2978.17	1026.23	-1.53708	-4.41513	5e-05	0.000299571	yes
150946	150946	GAREML	chr02a:26495206-26504213	q1	q2	OK	18.1365	8.58112	-1.07966	-3.75891	5e-05	0.000299571	yes
151194	151194	METTL21A	chr02b:95492788-95506987	q1	q2	OK	22.0224	12.7741	-0.785745	-2.65026	5e-05	0.000299571	yes
151195	151195	CCNYL1	chr02b:95587091-95633632	q1	q2	OK	3.51211	1.30443	-1.42891	-2.78532	5e-05	0.000299571	yes
1512	1512	CTSH	chr14:56320901-56342047	q1	q2	OK	2.57072	16.0808	2.64509	5.43889	5e-05	0.000299571	yes
151473	151473	SLC16A14	chr02b:118548626-118584261	q1	q2	OK	12.6111	5.69127	-1.14787	-3.68695	5e-05	0.000299571	yes
151636	151636	DTX3L	chr03:154299404-154310213	q1	q2	OK	0	1.36159	inf	#NAME?	5e-05	0.000299571	yes
151651	151651	EFHB	chr03:26584634-26644445	q1	q2	OK	0.255293	3.36596	3.72079	4.50693	5e-05	0.000299571	yes
1519	1519	CTSO	chr04:155793887-155824152	q1	q2	OK	0	3.09608	inf	#NAME?	5e-05	0.000299571	yes
152137	152137	CCDC50	chr03:6621403-6684594	q1	q2	OK	48.5901	15.7048	-1.62946	-5.72879	5e-05	0.000299571	yes
152189	152189	CMTM8	chr03:16951599-17081776	q1	q2	OK	1.27276	15.0869	3.56726	5.49593	5e-05	0.000299571	yes
152206	152206	CCDC13	chr03:98301268-98365932	q1	q2	OK	2.76748	7.24539	1.38849	3.26436	5e-05	0.000299571	yes
1525	1525	CXADR	chr07:29963634-30017926	q1	q2	OK	6.91815	32.0937	2.21383	7.20018	5e-05	0.000299571	yes
152926	152926	PPM1K	chr04:86592914-86618004	q1	q2	OK	1.15273	3.9607	1.7807	3.69528	5e-05	0.000299571	yes
153090	153090	DAB2IP	chr09:93640788-93680653	q1	q2	OK	2.03537	7.58809	1.89844	4.40475	5e-05	0.000299571	yes
1535	1535	CYBA	chr16:73259510-73267196	q1	q2	OK	2.77692	85.3	4.94099	9.84356	5e-05	0.000299571	yes
153572	153572	IRX2	chr05:2561967-2565580	q1	q2	OK	4.37228	9.01808	1.04443	2.3648	5e-05	0.000299571	yes
154043	154043	CNKSR3	chr06:111403775-111517506	q1	q2	OK	16.6315	7.8703	-1.07943	-3.25702	5e-05	0.000299571	yes
154091	154091	SLC2A12	chr06:133132159-133199565	q1	q2	OK	4.17663	13.5249	1.69521	5.36525	5e-05	0.000299571	yes
154313	154313	C6orf165	chr06:85420753-85476283	q1	q2	OK	2.47154	7.06721	1.51573	3.20185	5e-05	0.000299571	yes
154467	154467	CCDC167	chr06:38341528-38359227	q1	q2	OK	484.881	113.035	-2.10086	-11.0834	5e-05	0.000299571	yes
1545	1545	CYP1B1	chr02a:38559851-38568406	q1	q2	OK	0.274411	3.47688	3.66339	5.31315	5e-05	0.000299571	yes
154865	154865	IQUB	chr07:149096088-149156337	q1	q2	OK	6.06291	20.7034	1.77179	5.42593	5e-05	0.000299571	yes
155066	155066	ATP6V0E2	chr07:175940699-175948311	q1	q2	OK	50.0042	175.693	1.81293	6.81758	5e-05	0.000299571	yes
155185	155185	AMZ1	chr07:36598034-36633220	q1	q2	OK	4.87876	0.332769	-3.87392	-5.76479	5e-05	0.000299571	yes
157285	157285	SGK223	chr08:11375704-11437696	q1	q2	OK	1.75763	6.80945	1.95391	4.70685	5e-05	0.000299571	yes
157378	157378	TMEM65	chr08:123263275-123325280	q1	q2	OK	3.35451	7.17454	1.09678	2.9488	5e-05	0.000299571	yes
157638	157638	FAM84B	chr08:125589494-125594060	q1	q2	OK	0.90559	160.014	7.46512	13.8648	5e-05	0.000299571	yes
157695	157695	C8orf42	chr08:448907-506067	q1	q2	OK	7.34522	28.3808	1.95004	6.35899	5e-05	0.000299571	yes
158405	158405	KIAA1958	chr09:84256238-84430197	q1	q2	OK	14.5154	30.4541	1.06905	3.79615	5e-05	0.000299571	yes
159	159	ADSS	chr01:220335235-220378788	q1	q2	OK	14.5891	48.5702	1.73518	6.21026	5e-05	0.000299571	yes
1592	1592	CYP26A1	chr10:88168397-88172396	q1	q2	OK	1.68902	7.97681	2.23962	4.16811	5e-05	0.000299571	yes
159371	159371	SLC35G1	chr10:88985466-88995625	q1	q2	OK	16.0698	7.5817	-1.08376	-3.46874	5e-05	0.000299571	yes
16	16	AARS	chr16:54304868-54341612	q1	q2	OK	197.223	106.967	-0.882669	-3.15883	5e-05	0.000299571	yes
1601	1601	DAB2	chr05:39746688-39799924	q1	q2	OK	0.0918507	29.504	8.3274	8.0866	5e-05	0.000299571	yes
1602	1602	DACH1	chr13:52287845-52725181	q1	q2	OK	0.168013	17.7792	6.72547	7.99597	5e-05	0.000299571	yes
160428	160428	ALDH1L2	chr12:104361914-104428236	q1	q2	OK	3.71049	0.759809	-2.2879	-4.9675	5e-05	0.000299571	yes
1606	1606	DGKA	chr12:54159367-54181677	q1	q2	OK	29.8249	10.5244	-1.50278	-4.60494	5e-05	0.000299571	yes
1620	1620	DBC1	chr09:91037267-91234845	q1	q2	OK	20.0864	7.41111	-1.43845	-4.30913	5e-05	0.000299571	yes
1622	1622	DBI	chr02b:11758437-11764046	q1	q2	OK	396.744	199.741	-0.990081	-3.5106	5e-05	0.000299571	yes
1627	1627	DBN1	chr05:175818998-175835587	q1	q2	OK	132.428	263.167	0.99077	3.53263	5e-05	0.000299571	yes
1629	1629	DBT	chr01:100703013-100761163	q1	q2	OK	3.06495	6.46815	1.07749	3.42515	5e-05	0.000299571	yes
163404	163404	LPPR5	chr01:99386911-99504347	q1	q2	OK	0.260708	11.737	5.49248	6.76949	5e-05	0.000299571	yes
1643	1643	DDB2	chr11:18622448-18648568	q1	q2	OK	2.79862	14.7382	2.39678	5.25733	5e-05	0.000299571	yes
1645	1645	AKR1C1	chr10:4896676-4911209	q1	q2	OK	12.7267	2.74879	-2.21099	-4.46896	5e-05	0.000299571	yes
164832	164832	LONRF2	chr02a:95570911-95619940	q1	q2	OK	2.56146	4.41959	0.786944	2.52936	5e-05	0.000299571	yes
1652	1652	DDT	chr15:65821018-65829637	q1	q2	OK	54.5813	16.1469	-1.75715	-3.66925	5e-05	0.000299571	yes
165215	165215	FAM171B	chr02b:73875929-73947611	q1	q2	OK	15.3499	7.42883	-1.04702	-3.52468	5e-05	0.000299571	yes
166336	166336	PRICKLE2	chr03:120217500-120350175	q1	q2	OK	23.4676	12.4289	-0.916968	-3.34646	5e-05	0.000299571	yes
166647	166647	GPR125	chr04:21757388-21888126	q1	q2	OK	15.9738	26.3554	0.722395	2.65618	5e-05	0.000299571	yes
166929	166929	SGMS2	chr04:106670054-106760834	q1	q2	OK	7.48269	3.96953	-0.914589	-2.56353	5e-05	0.000299571	yes
167359	167359	NIM1	chr05:43857220-43952668	q1	q2	OK	0.97113	14.6715	3.9172	6.9291	5e-05	0.000299571	yes
1674	1674	DES	chr02b:107616918-107625024	q1	q2	OK	0.289024	9.57875	5.05058	6.23369	5e-05	0.000299571	yes
167681	167681	PRSS35	chr06:81596012-81598298	q1	q2	OK	37.5316	8.43703	-2.1533	-6.74468	5e-05	0.000299571	yes
1687	1687	DFNA5	chr07:83204153-83263413	q1	q2	OK	11.8953	2.22325	-2.41966	-5.15361	5e-05	0.000299571	yes
169044	169044	COL22A1	chr08:137571591-137893404	q1	q2	OK	1.06762	4.90979	2.20127	4.99479	5e-05	0.000299571	yes
169611	169611	OLFML2A	chr09:96881711-96920167	q1	q2	OK	4.73197	1.03811	-2.18848	-4.90043	5e-05	0.000299571	yes
171024	171024	SYNPO2	chr04:117827932-117980275	q1	q2	OK	4.22834	0.920666	-2.19934	-5.42982	5e-05	0.000299571	yes
1728	1728	NQO1	chr16:54023167-54041573	q1	q2	OK	5.55087	1.35435	-2.03511	-3.71668	5e-05	0.000299571	yes
1745	1745	DLX1	chr02b:58970103-58974284	q1	q2	OK	5.02017	0.399086	-3.65296	-4.77614	5e-05	0.000299571	yes
1756	1756	DMD	chrX:30714542-30871145	q1	q2	OK	4.77686	11.5876	1.27845	3.9208	5e-05	0.000299571	yes
1759	1759	DNM1	chr09:100441187-100494057	q1	q2	OK	7.55484	15.9393	1.07712	3.13598	5e-05	0.000299571	yes
1781	1781	DYNC1I2	chr02b:58555356-58617797	q1	q2	OK	47.0194	29.4067	-0.677113	-2.41499	5e-05	0.000299571	yes
1786	1786	DNMT1	chr19:9951818-10013867	q1	q2	OK	18.0199	9.92514	-0.86043	-3.04378	5e-05	0.000299571	yes
1795	1795	DOCK3	chr03:106565250-107273339	q1	q2	OK	2.82198	5.17237	0.874116	2.60713	5e-05	0.000299571	yes
18	18	ABAT	chr16:8671804-8780418	q1	q2	OK	30.8353	82.1259	1.41326	4.94337	5e-05	0.000299571	yes
1806	1806	DPYD	chr01:97462438-98369873	q1	q2	OK	1.64581	7.62593	2.21212	4.89439	5e-05	0.000299571	yes
1808	1808	DPYSL2	chr08:26512792-26593981	q1	q2	OK	55.5583	93.1696	0.745856	2.72189	5e-05	0.000299571	yes
1827	1827	RCAN1	chr07:12120997-12131463	q1	q2	OK	63.531	166.304	1.38829	5.31648	5e-05	0.000299571	yes
183	183	AGT	chr01:206372273-206384939	q1	q2	OK	16.7667	1.58294	-3.40493	-6.41759	5e-05	0.000299571	yes
1831	1831	TSC22D3	chrX:101586157-101649009	q1	q2	OK	41.8778	19.1484	-1.12896	-3.53624	5e-05	0.000299571	yes
1839	1839	HBEGF	chr05:137881258-137894753	q1	q2	OK	80.7122	35.7718	-1.17396	-4.4053	5e-05	0.000299571	yes
1843	1843	DUSP1	chr05:170758390-170761458	q1	q2	OK	20.0995	97.4235	2.27711	7.25029	5e-05	0.000299571	yes
1849	1849	DUSP7	chr03:108042617-108049307	q1	q2	OK	16.2429	3.74163	-2.11807	-5.44786	5e-05	0.000299571	yes
1889	1889	ECE1	chr01:19929160-20060511	q1	q2	OK	81.2864	35.0793	-1.21239	-4.37264	5e-05	0.000299571	yes
19	19	ABCA1	chr09:76412362-76560775	q1	q2	OK	25.4703	6.98208	-1.86708	-6.5251	5e-05	0.000299571	yes
191	191	AHCY	chr15:29818793-29840307	q1	q2	OK	41.0737	22.3742	-0.87638	-3.24343	5e-05	0.000299571	yes
1910	1910	EDNRB	chr13:58934924-58958723	q1	q2	OK	27.9948	62.0275	1.14775	3.10037	5e-05	0.000299571	yes
1917	1917	EEF1A2	chr15:789810-803208	q1	q2	OK	1.94855	10.502	2.43019	4.83438	5e-05	0.000299571	yes
192286	192286	HIGD2A	chr05:174549066-174550034	q1	q2	OK	63.4223	111.502	0.814001	3.77446	5e-05	0.000299571	yes
1946	1946	EFNA5	chr05:104612131-104901904	q1	q2	OK	20.299	2.78919	-2.86349	-5.60615	5e-05	0.000299571	yes
1947	1947	EFNB1	chrX:63339533-63352615	q1	q2	OK	14.9611	33.8879	1.17955	4.0904	5e-05	0.000299571	yes
1948	1948	EFNB2	chr13:87892306-87937435	q1	q2	OK	5.98558	42.4699	2.82688	9.35764	5e-05	0.000299571	yes
1949	1949	EFNB3	chr17:7613368-7619556	q1	q2	OK	2.50801	14.1603	2.49723	6.19125	5e-05	0.000299571	yes
1958	1958	EGR1	chr05:135974568-135978385	q1	q2	OK	13.5915	82.8776	2.60828	8.07249	5e-05	0.000299571	yes
195827	195827	AAED1	chr09:846412-861549	q1	q2	OK	31.0019	11.9348	-1.37719	-4.27925	5e-05	0.000299571	yes
1959	1959	EGR2	chr10:69799833-69804211	q1	q2	OK	7.05486	53.1117	2.91234	7.29229	5e-05	0.000299571	yes
196	196	AHR	chr07:92971277-93020716	q1	q2	OK	5.87779	0.959334	-2.61517	-5.93977	5e-05	0.000299571	yes
1964	1964	EIF1AX	chrX:19434256-19452753	q1	q2	OK	29.861	16.7544	-0.833726	-3.07039	5e-05	0.000299571	yes
196740	196740	VSTM4	chr10:43096910-43203291	q1	q2	OK	5.36609	15.2151	1.50356	5.05195	5e-05	0.000299571	yes
1968	1968	EIF2S3	chrX:23412107-23437292	q1	q2	OK	14.8007	7.98345	-0.890581	-2.81725	5e-05	0.000299571	yes
1977	1977	EIF4E	chr04:97498388-97548935	q1	q2	OK	58.5908	32.8273	-0.83578	-3.15234	5e-05	0.000299571	yes
1978	1978	EIF4EBP1	chr08:38208084-38238381	q1	q2	OK	77.6926	37.1752	-1.06344	-4.29571	5e-05	0.000299571	yes
1979	1979	EIF4EBP2	chr10:61937356-61965400	q1	q2	OK	16.882	27.5113	0.704542	2.57791	5e-05	0.000299571	yes
1984	1984	EIF5A	chr17:7214890-7220693	q1	q2	OK	53.3567	7.97918	-2.74136	-8.00165	5e-05	0.000299571	yes
199731	199731	CADM4	chr19:38466116-38483722	q1	q2	OK	21.2732	48.5066	1.18914	4.39805	5e-05	0.000299571	yes
199800	199800	ADM5	chr19:44609079-44611357	q1	q2	OK	0.854384	5.56333	2.70299	4.24623	5e-05	0.000299571	yes
200403	200403	VWA3B	chr02a:93246789-93520946	q1	q2	OK	0.151282	2.23121	3.88251	4.4784	5e-05	0.000299571	yes
200942	200942	KLHDC8B	chr03:104994549-104999398	q1	q2	OK	57.2616	151.843	1.40694	5.57002	5e-05	0.000299571	yes
2012	2012	EMP1	chr12:13830667-13850850	q1	q2	OK	0.597131	20.8593	5.1265	7.58849	5e-05	0.000299571	yes
201266	201266	SLC39A11	chr17:65910145-66372729	q1	q2	OK	12.2983	4.53504	-1.43927	-3.66732	5e-05	0.000299571	yes
201292	201292	TRIM65	chr17:69332177-69340098	q1	q2	OK	6.75489	2.18275	-1.62978	-3.54701	5e-05	0.000299571	yes
2014	2014	EMP3	chr19:43211872-43217406	q1	q2	OK	14.2048	66.0667	2.21754	7.16873	5e-05	0.000299571	yes
201780	201780	SLC10A4	chr04:48426202-48432011	q1	q2	OK	22.5344	39.7696	0.81954	3.02088	5e-05	0.000299571	yes
2019	2019	EN1	chr02b:12313904-12319931	q1	q2	OK	6.2569	0.433282	-3.85207	-5.61366	5e-05	0.000299571	yes
202	202	AIM1	chr06:103418753-103476820	q1	q2	OK	14.3073	38.6442	1.4335	5.16958	5e-05	0.000299571	yes
202018	202018	TAPT1	chr04:15433184-15499867	q1	q2	OK	6.38046	11.1243	0.801987	2.5922	5e-05	0.000299571	yes
2022	2022	ENG	chr09:100033729-100077923	q1	q2	OK	89.2608	44.0386	-1.01926	-3.4024	5e-05	0.000299571	yes
202374	202374	STK32A	chr05:145042927-145192539	q1	q2	OK	15.9455	6.55963	-1.28147	-3.46695	5e-05	0.000299571	yes
203	203	AK1	chr09:100089884-100101048	q1	q2	OK	13.7942	30.2395	1.13238	3.88958	5e-05	0.000299571	yes
203427	203427	SLC25A43	chrX:113006571-113053683	q1	q2	OK	6.74051	0.194084	-5.1181	-5.72363	5e-05	0.000299571	yes
2037	2037	EPB41L2	chr06:136277529-136396669	q1	q2	OK	22.1056	43.1773	0.965858	3.60783	5e-05	0.000299571	yes
2042	2042	EPHA3	chr03:183933377-184221035	q1	q2	OK	2.36018	21.6438	3.19699	7.22265	5e-05	0.000299571	yes
2048	2048	EPHB2	chr01:21356541-21561939	q1	q2	OK	53.5074	87.6159	0.711453	2.40865	5e-05	0.000299571	yes
2049	2049	EPHB3	chr03:89758492-89779133	q1	q2	OK	69.3967	31.9414	-1.11944	-4.10355	5e-05	0.000299571	yes
205428	205428	C3orf58	chr03:46882010-46908404	q1	q2	OK	16.4786	10.2422	-0.686062	-2.38656	5e-05	0.000299571	yes
2059	2059	EPS8	chr12:16279654-16448777	q1	q2	OK	32.1034	88.1245	1.45682	5.42934	5e-05	0.000299571	yes
206358	206358	SLC36A1	chr05:149297293-149344954	q1	q2	OK	4.58634	2.33027	-0.97685	-2.54003	5e-05	0.000299571	yes
2066	2066	ERBB4	chr02b:99161589-100446811	q1	q2	OK	2.33999	8.70688	1.89566	5.72448	5e-05	0.000299571	yes
2070	2070	EYA4	chr06:133698196-133978204	q1	q2	OK	2.15009	9.73766	2.17918	5.92085	5e-05	0.000299571	yes
2086	2086	ERV3-1	chr07:51043483-51059749	q1	q2	OK	9.85121	17.9469	0.865358	2.89174	5e-05	0.000299571	yes
2115	2115	ETV1	chr07:89457831-89557553	q1	q2	OK	45.6595	20.2825	-1.17068	-4.24612	5e-05	0.000299571	yes
2119	2119	ETV5	chr03:91334551-91396762	q1	q2	OK	57.315	19.1746	-1.57972	-5.33978	5e-05	0.000299571	yes
214	214	ALCAM	chr03:171532773-171739814	q1	q2	OK	374.913	117.776	-1.67051	-4.65134	5e-05	0.000299571	yes
[truncated: 2,711 more rows]

## Sheet: Astrocyte DE genes
test_id	gene_id	gene	locus	sample_1	sample_2	status	value_1	value_2	log2(fold_change)	test_stat	p_value	q_value	significant
[truncated: 1,316 more rows]
