# Supplementary material for: Chromatin accessibility and transcription dynamics during in vitro astrocyte differentiation of Huntington’s Disease Monkey pluripotent stem cells
Source: Epigenetics Chromatin. 2019 Nov 13;12:67. doi: 10.1186/s13072-019-0313-6 (PMC6852955; doi:10.1186/s13072-019-0313-6)
Supplement: Supplementary file 3 — Additional file 3: Table S3. 36 genes differentially expressed at every stage of HD astrocyte differentiation. [file 13072_2019_313_MOESM3_ESM.xlsx]

## Sheet: legend
Chromatin accessibility and transcription dynamics during in vitro differentiation of Huntington's disease monkey pluripotent stem cells
Supplementary Table 3: 63 genes differentially expressed at every stage of HD astrocyte differentiation
RNA-seq analysis identified 63 genes were differentially expressed across all 4 stages of in vitro HD astrocyte differentiation.

## Sheet: Genes DE at all stages
ACOX1
AK1
ATP10D
C1orf198
CDC123
CDC42EP4
CENPF
CNEP1R1
CNTNAP3
COL11A1
COL16A1
COL1A2
COL2A1
COL5A2
DCBLD2
DGKA
DNAJA2
DTL
ERP29
FABP3
FABP5
FGFR2
FTO
GALNTL1
GK
GLOD4
GPX1
HEPH
HOOK2
HSPA1A
KCTD10
KLHL5
KNTC1
LOX
LYPLA2
MOAP1
NCAN
NGFR
NID1
NLGN4X
NRP2
PGF
PHLDA3
PHYHIPL
PLP1
POLE
PRODH
PTGDS
PTPRM
RND3
RNF144B
RRM2B
RTN3
SLC2A11
SLC39A11
SLC6A9
SLIT1
SNTB1
TMEM255A
TSPAN13
UBE2C
USF1
ZIC3
