# Supplementary material for: Chromatin accessibility and transcription dynamics during in vitro astrocyte differentiation of Huntington’s Disease Monkey pluripotent stem cells
Source: Epigenetics Chromatin. 2019 Nov 13;12:67. doi: 10.1186/s13072-019-0313-6 (PMC6852955; doi:10.1186/s13072-019-0313-6)
Supplement: Supplementary file 4 — Additional file 4: Table S4. Summary of ATAC-seq data. [file 13072_2019_313_MOESM4_ESM.xlsx]

## Sheet: legend
Chromatin accessibility and transcription dynamics during in vitro differentiation of Huntington's disease monkey pluripotent stem cells
Supplementary Table 4: Summary of ATAC-seq data
We prepared ATAC-seq libraries from two replicates and obtained at least 52 million high quality mapped reads after various quality control steps.

## Sheet: Summary of ATAC-seq data
	Total Reads		Uniquely Mapped Reads		% Duplicate Reads		Total unique reads		Total TF Reads
WT PSC	241018632		149150459		0.2125		137920614		41783968
Rep 1			(61.88%)
WT PSC	120805711		71486579		0.2248
Rep 2			(59.17%)
WT NPC	66302541		51881442		0.1464		86184309		33862889
Rep 1			(78.25%)
WT NPC	66010778		49064142		0.146
Rep 2			(74.33%)
WT Day 3	92043238		62256890		0.2371		77978180		28776687
Rep 1			(67.64%)
WT Day 3	72492369		43421114		0.298
Rep 2			(59.9%)
WT Astrocyte	61787804		35798982		0.565		52276328		19968105
Rep 1			(57.94%)
WT Astrocyte	209610003		129726447		0.7801
Rep 2			(61.89%)
HD PSC	47048659		33371731		0.1154		83017985		34104663
Rep 1			(70.93%)
HD PSC	87955432		62762506		0.1476
Rep 2			(71.35%)
HD NPC	69581921		50247187		0.151		82993975		29456864
Rep 1			(72.21%)
HD NPC	71810845		49249549		0.1811
Rep 2			(68.58%)
HD Day 3	83955653		62789374		0.103		95398477		34964708
Rep 1			(74.79%)
HD Day 3	70554693		49834029		0.1216
Rep 2			(70.63%)
HD Astrocyte	115179171		85510489		0.5348		88746911		32141037
Rep 1			(74.24%)
HD Astrocyte	115147594		72575752		0.385
Rep 2			(63.03%)
