# Supplementary material for: Chromatin accessibility and transcription dynamics during in vitro astrocyte differentiation of Huntington’s Disease Monkey pluripotent stem cells
Source: Epigenetics Chromatin. 2019 Nov 13;12:67. doi: 10.1186/s13072-019-0313-6 (PMC6852955; doi:10.1186/s13072-019-0313-6)
Supplement: Supplementary file 5 — Additional file 5: Table S5. Motifs identified at differential ATAC-seq peaks during differentiation. [file 13072_2019_313_MOESM5_ESM.xlsx]

## Sheet: legend
Chromatin accessibility and transcription dynamics during in vitro differentiation of Huntington's disease monkey pluripotent stem cells
Supplementary Table 5: Motifs identified at differential ATAC-seq peaks during differentiation
Most significant TF motifs (p < 0.05) identified by FIMO for each differential ATAC-seq peak (summit +/- 200 bp) at each stage of astrocyte differentiation in HD and WT cells.

## Sheet: HD PSC_motifs
Chr	Start	End	Motif	p-value	Strand
chr01	100548545	100548555	GCM2_DBD	6.13e-05	-
chr01	100662633	100662645	ZNF75A_DBD	2.47e-06	+
chr01	101993938	101993953	Pou5f1::Sox2_MA0142.1	6.01e-07	-
chr01	104945078	104945093	Pou5f1::Sox2_MA0142.1	9.07e-07	+
chr01	105599512	105599523	ETV2_DBD	1.87e-05	-
chr01	105696418	105696435	Bapx1_2343.1_UP00228_1	1.11e-05	-
chr01	106693288	106693304	Jundm2_secondary_UP00103_2	7.51e-08	+
chr01	108105810	108105827	Sox4_primary_UP00062_1	1.79e-06	+
chr01	108297482	108297496	Tcfap2e_secondary_UP00028_2	2.77e-05	+
chr01	108312530	108312547	Six4_2860.1_UP00199_1	6.31e-06	+
chr01	109025971	109025990	CTCF_MA0139.1	1.11e-05	+
chr01	109486848	109486867	CTCF_MA0139.1	1.99e-06	+
chr01	112346072	112346087	HNF4G_MA0484.1	5.34e-06	+
chr01	112672754	112672764	Sox3_MA0514.1	3.58e-05	+
chr01	117972460	117972479	CTCF_MA0139.1	4.54e-07	+
chr01	120487370	120487382	TEAD1_MA0090.1	1.47e-05	-
chr01	123846191	123846202	Tcf3_MA0522.1	5.78e-06	-
chr01	125529179	125529198	CTCF_MA0139.1	7.31e-06	-
chr01	128990229	128990248	RFX2_MA0600.1	4.55e-06	-
chr01	129248236	129248250	PLAG1_MA0163.1	5.7e-05	+
chr01	130136226	130136247	ZNF263_MA0528.1	1.25e-06	+
chr01	130992615	130992626	Foxo1_MA0480.1	1.14e-05	-
chr01	132218231	132218248	TEAD1_full_2	8.61e-08	-
chr01	133469613	133469632	CTCF_MA0139.1	1.26e-06	+
chr01	136344888	136344904	Zscan4_secondary_UP00026_2	5.7e-05	+
chr01	13665289	13665308	CTCF_MA0139.1	4.36e-05	-
chr01	136857654	136857665	Nkx2-5_MA0503.1	3.38e-05	-
chr01	141875144	141875161	Zbtb7b_secondary_UP00047_2	2.61e-05	+
chr01	142976786	142976803	Bbx_secondary_UP00012_2	1.05e-05	+
chr01	144747824	144747838	Tcfap2e_secondary_UP00028_2	3.5e-05	-
chr01	145616501	145616513	TFAP2A_DBD_5	4.96e-07	+
chr01	146080411	146080426	ZIC4_DBD	2.06e-05	+
chr01	146872891	146872906	FOXP1_MA0481.1	1.15e-06	+
chr01	147041143	147041154	NRF1_MA0506.1	3.33e-06	-
chr01	147497630	147497644	Tcfcp2l1_MA0145.2	4.85e-06	-
chr01	147535295	147535310	Zic3_DBD	2.23e-06	-
chr01	147895611	147895626	Zic3_DBD	2.91e-07	+
chr01	149254446	149254461	ZIC3_full	1.99e-05	-
chr01	149810685	149810698	JUN_MA0488.1	9.73e-07	-
chr01	149930973	149930988	RFX5_MA0510.1	3.76e-05	+
chr01	152415139	152415155	HNF4A_DBD_1	1.12e-05	+
chr01	152829007	152829017	RORA_1_MA0071.1	1.56e-05	-
chr01	152909795	152909812	CTCF_full	1.65e-06	-
chr01	15397092	15397112	PPARG_MA0066.1	1.35e-05	-
chr01	15441798	15441812	GLI2_DBD_1	6.35e-06	+
chr01	15525737	15525754	Esrra_secondary_UP00079_2	1.13e-05	+
chr01	158927346	158927364	TP63_DBD	7.24e-05	+
chr01	159826182	159826196	EN1_DBD_2	6.9e-05	+
chr01	159871788	159871802	Bcl6_MA0463.1	8.88e-05	+
chr01	164502499	164502514	EGR2_MA0472.1	4.24e-05	+
chr01	166229941	166229952	GABPA_MA0062.2	4.14e-07	-
chr01	166840178	166840192	PLAG1_MA0163.1	4.81e-06	+
chr01	166978096	166978111	RFX5_MA0510.1	4.14e-06	+
chr01	167738180	167738192	Meis3_DBD_2	3.24e-05	+
chr01	168382633	168382650	Hoxa7_2668.2_UP00164_1	4.47e-05	+
chr01	169207241	169207255	FOXB1_DBD_1	1.26e-05	+
chr01	169779827	169779843	Pou2f2_3748.1_UP00191_1	3.14e-06	-
chr01	169911355	169911369	Glis2_secondary_UP00024_2	1.69e-05	+
chr01	169985996	169986011	HNF4G_MA0484.1	8.24e-06	-
chr01	169999659	169999674	Zic1_secondary_UP00102_2	1.96e-06	-
chr01	170032127	170032144	Sry_secondary_UP00016_2	1.33e-05	-
chr01	170041825	170041843	RARG_full_2	1.97e-06	+
chr01	170625615	170625631	TBX21_DBD_1	1.65e-05	+
chr01	170917710	170917723	ZNF238_DBD	4.17e-05	-
chr01	171648351	171648361	MSC_full	2.92e-06	+
chr01	171719474	171719484	TEAD4_DBD	4.58e-06	+
chr01	171975690	171975705	ZSCAN4_full	1.46e-06	+
chr01	174525176	174525192	Hbp1_primary_UP00055_1	6.17e-06	+
chr01	174636733	174636746	SMAD2::SMAD3::SMAD4_MA0513.1	9.86e-08	-
chr01	175609303	175609320	Irx4_2242.3_UP00194_1	3.05e-05	-
chr01	176345239	176345250	NRF1_MA0506.1	8.06e-05	+
chr01	1779829	1779848	RORA_DBD_2	3.93e-05	-
chr01	180758664	180758681	RARA_full_3	1.81e-05	+
chr01	181068428	181068444	Sox30_primary_UP00023_1	1.81e-06	+
chr01	181459910	181459927	CTCF_full	4.6e-07	-
chr01	182208612	182208626	SOX10_full_5	9.07e-07	+
chr01	182432934	182432950	Zscan4_secondary_UP00026_2	9.73e-06	+
chr01	185860169	185860192	Rfx3_primary_UP00098_1	6.34e-06	+
chr01	185971462	185971478	SPDEF_full_3	6.03e-05	-
chr01	186195317	186195335	IRF2_MA0051.1	6.54e-06	-
chr01	187083574	187083590	Sox12_secondary_UP00101_2	3.29e-06	-
chr01	187800462	187800472	TFAP4_DBD	4.23e-06	-
chr01	188024125	188024142	Sox11_primary_UP00030_1	3.52e-06	-
chr01	188606687	188606697	MSC_full	3.04e-05	+
chr01	188644339	188644354	Zic1_secondary_UP00102_2	4.84e-06	+
chr01	188802622	188802635	FOXJ3_DBD_3	1.37e-05	+
chr01	188819195	188819205	Myb_MA0100.2	5.25e-05	+
chr01	191306530	191306551	REST_MA0138.2	3.69e-10	+
chr01	192448723	192448740	TEAD1_full_2	1.92e-06	-
chr01	192484000	192484010	POU6F2_full	5.15e-06	+
chr01	193504637	193504654	Smad3_secondary_UP00000_2	2.79e-05	+
chr01	193982878	193982892	FOXO6_DBD_3	4.33e-05	+
chr01	195085903	195085919	SPDEF_full_3	1.03e-05	-
chr01	195775312	195775333	ZNF263_MA0528.1	4.76e-07	+
chr01	195916630	195916649	CTCF_MA0139.1	2.28e-07	-
chr01	197411772	197411787	Pou5f1::Sox2_MA0142.1	5.6e-06	+
chr01	197733772	197733793	ZNF263_MA0528.1	6.5e-06	-
chr01	198309690	198309700	Sox3_MA0514.1	3.01e-05	+
chr01	199680024	199680043	RORA_DBD_2	3.84e-05	-
chr01	199787648	199787662	Sfpi1_secondary_UP00085_2	2.91e-05	-
chr01	201544378	201544390	PBX1_MA0070.1	1.94e-05	+
chr01	202372099	202372114	Pou5f1::Sox2_MA0142.1	1.02e-05	+
chr01	202571432	202571440	TEAD3_DBD_2	1.79e-05	-
chr01	203032073	203032088	Sox10_DBD_1	1.39e-06	-
chr01	203983526	203983539	SMAD2::SMAD3::SMAD4_MA0513.1	1.62e-05	-
chr01	20569814	20569826	PKNOX1_DBD	1.81e-07	+
chr01	205904519	205904536	Sox11_primary_UP00030_1	7.23e-05	+
chr01	206090452	206090465	SOX14_DBD_3	3.27e-05	-
chr01	207900875	207900890	Meis1_MA0498.1	9.48e-07	-
chr01	209279749	209279765	Foxl1_secondary_UP00061_2	1.26e-05	+
chr01	210798956	210798971	Pou5f1::Sox2_MA0142.1	1.5e-08	-
chr01	211261854	211261873	CTCF_MA0139.1	3.42e-06	-
chr01	21426812	21426827	SP2_MA0516.1	4.93e-05	+
chr01	216010683	216010698	Zic3_secondary_UP00006_2	1.64e-05	+
chr01	216200857	216200872	Pou5f1::Sox2_MA0142.1	1.42e-05	+
chr01	216502123	216502135	TEAD1_MA0090.1	3.87e-05	-
chr01	216618776	216618795	CTCF_MA0139.1	1.9e-06	-
chr01	216733303	216733323	THRB_DBD_3	5.56e-06	+
chr01	216878385	216878400	Pou5f1::Sox2_MA0142.1	4.01e-05	-
chr01	216884010	216884022	TAL1::TCF3_MA0091.1	1.14e-05	+
chr01	217173428	217173447	CTCF_MA0139.1	2.86e-06	-
chr01	218758788	218758798	Zfp740_DBD	1.2e-05	-
chr01	219114826	219114846	znf143_MA0088.1	4.62e-05	+
chr01	219668888	219668905	Ascl2_primary_UP00099_1	6.07e-06	-
chr01	219848724	219848741	Sox4_primary_UP00062_1	1.44e-05	+
chr01	220083973	220083987	Pou2f2_DBD_1	3.88e-06	+
chr01	220999626	220999644	NFYA_MA0060.2	8.55e-06	+
chr01	221326618	221326629	NFE2_DBD	4.99e-07	-
chr01	221832631	221832648	Nkx3-1_secondary_UP00017_2	1.93e-05	+
chr01	222279731	222279752	ZNF263_MA0528.1	1.1e-06	+
chr01	223348441	223348457	Zbtb3_secondary_UP00031_2	8.9e-06	+
chr01	224974952	224974962	TCF4_DBD	1.19e-05	+
chr01	24303842	24303858	SRF_full	1.21e-06	+
chr01	24410126	24410140	Atf4_DBD	4.11e-05	+
chr01	26952142	26952156	Zfx_MA0146.2	3.21e-05	-
chr01	27949453	27949464	FOXH1_MA0479.1	5.47e-05	-
chr01	28070104	28070114	KLF5_MA0599.1	4e-06	-
chr01	30787702	30787717	NFYB_MA0502.1	7.91e-05	-
chr01	32342099	32342110	Nkx2-5_MA0503.1	1.3e-05	+
chr01	3274273	3274290	Sp4_primary_UP00002_1	8.84e-06	+
chr01	33511507	33511517	Myb_MA0100.2	1.86e-05	-
chr01	36234323	36234338	NFYB_MA0502.1	2.13e-05	-
chr01	386020	386035	NR2C2_MA0504.1	1.93e-06	-
chr01	38922195	38922209	Irf3_secondary_UP00086_2	1.38e-05	+
chr01	41341662	41341674	YY1_MA0095.2	4.9e-06	-
chr01	42047976	42047995	CTCF_MA0139.1	4.7e-06	-
chr01	42988343	42988358	Pou5f1::Sox2_MA0142.1	1.76e-05	+
chr01	44756720	44756732	POU3F3_DBD_3	1.08e-05	-
chr01	4870835	4870844	SRY_MA0084.1	1.92e-05	+
chr01	48836967	48836982	ZIC3_full	1.7e-05	+
chr01	49313701	49313710	Pou2f2_DBD_2	1.79e-05	+
chr01	50467789	50467808	CTCF_MA0139.1	2.19e-06	+
chr01	50691206	50691225	RFX2_MA0600.1	1.99e-07	+
chr01	5351248	5351264	Bcl6b_secondary_UP00043_2	4.06e-08	-
chr01	55670710	55670731	REST_MA0138.2	2.19e-07	-
chr01	56576415	56576430	Pou5f1::Sox2_MA0142.1	5.66e-07	-
chr01	56579087	56579097	Sox3_MA0514.1	9.25e-06	-
chr01	56681922	56681937	Ets1_MA0098.2	1.46e-05	-
chr01	57259113	57259130	ZNF282_DBD	1.65e-05	+
chr01	58373525	58373540	Pou5f1::Sox2_MA0142.1	1.12e-06	-
chr01	59186944	59186953	SRY_MA0084.1	1.2e-05	-
chr01	60680194	60680213	TBX15_DBD_1	2.97e-06	+
chr01	61417852	61417867	FOXA1_MA0148.3	2.17e-05	-
chr01	61803937	61803953	T_full	4.16e-05	-
chr01	62165236	62165249	Myod1_MA0499.1	1.33e-05	+
chr01	63892279	63892294	Pou5f1::Sox2_MA0142.1	3.31e-07	-
chr01	64118677	64118689	MEF2B_full	2.24e-05	+
chr01	64322122	64322139	SP4_full	2.74e-07	-
chr01	64540939	64540954	FOXP1_MA0481.1	2.03e-05	-
chr01	64967520	64967532	Rxra_DBD_2	6.63e-05	+
chr01	65478412	65478433	REST_MA0138.2	1.67e-07	-
chr01	66239228	66239245	Sox4_primary_UP00062_1	1.2e-05	+
chr01	66458853	66458869	Spdef_secondary_UP00038_2	7.14e-05	+
chr01	66586848	66586863	SP2_MA0516.1	8.56e-09	-
chr01	66775522	66775538	POU6F2_DBD_2	2.86e-06	+
chr01	67571107	67571124	CTCF_full	1.66e-05	+
chr01	6795259	6795275	Hbp1_primary_UP00055_1	2.23e-05	+
chr01	68340209	68340224	NFE2::MAF_MA0501.1	8.02e-07	+
chr01	68419587	68419603	RFX5_DBD_1	3.14e-06	+
chr01	68422335	68422351	SOX7_full_1	9.7e-06	-
chr01	68519217	68519234	Rfxdc2_secondary_UP00076_2	1.06e-05	+
chr01	68523784	68523801	Sox4_primary_UP00062_1	1.61e-06	+
chr01	68676851	68676865	Rfx1_MA0509.1	1.39e-08	-
chr01	69705211	69705226	Zic3_secondary_UP00006_2	5.05e-08	+
chr01	70324803	70324814	PRRX1_full_2	2.46e-05	+
chr01	70946975	70946984	Sox17_MA0078.1	4.03e-06	+
chr01	70991711	70991726	Pou5f1::Sox2_MA0142.1	2.44e-06	+
chr01	71017183	71017203	RREB1_MA0073.1	1.53e-05	+
chr01	71127253	71127270	Sox15_primary_UP00075_1	5.74e-07	-
chr01	71203431	71203447	RUNX3_DBD_1	4.8e-05	-
chr01	71465033	71465048	Zic1_secondary_UP00102_2	2.62e-05	-
chr01	71469695	71469712	Pitx1_2312.1_UP00153_1	1.5e-05	+
chr01	71578219	71578234	Pou5f1::Sox2_MA0142.1	3.56e-06	-
chr01	72172261	72172271	Sox3_MA0514.1	2.04e-05	+
chr01	73013599	73013620	ZNF263_MA0528.1	1.09e-05	-
chr01	73321990	73322004	FOXD2_DBD_1	2.38e-05	-
chr01	74445329	74445348	CTCF_MA0139.1	1.51e-07	-
chr01	75742524	75742539	TFAP2C_MA0524.1	9.47e-06	-
chr01	76218824	76218834	Sox3_MA0514.1	3.01e-05	+
chr01	76762105	76762126	REST_MA0138.2	4.64e-11	+
chr01	76875088	76875105	CTCF_full	2.16e-06	+
chr01	77729588	77729605	Tcf3_primary_UP00058_1	6.93e-05	+
chr01	78018418	78018434	Foxl1_secondary_UP00061_2	2.03e-06	+
chr01	78394167	78394184	Tlx2_3498.2_UP00244_1	2.23e-05	+
chr01	78608160	78608179	CTCF_MA0139.1	1.05e-07	-
chr01	78976116	78976132	SOX10_full_2	1.9e-07	-
chr01	79175459	79175468	ELF5_MA0136.1	1.09e-05	+
chr01	79178434	79178449	Pou5f1::Sox2_MA0142.1	1.99e-05	+
chr01	80572220	80572235	Zic3_secondary_UP00006_2	1.09e-07	-
chr01	81730018	81730028	Sox3_MA0514.1	2.04e-05	-
chr01	81790700	81790711	NRF1_MA0506.1	1.23e-05	+
chr01	83937371	83937382	POU2F2_DBD_1	7.93e-06	+
chr01	85239802	85239814	TEAD1_MA0090.1	4.47e-06	-
chr01	85434813	85434827	Bcl6_MA0463.1	7.64e-06	+
chr01	85514248	85514263	Pou5f1::Sox2_MA0142.1	6.49e-06	-
chr01	86674160	86674177	ESRRA_DBD_2	5.52e-07	+
chr01	87238926	87238941	SOX18_full_1	1.07e-06	-
chr01	88233952	88233961	NKX3-1_full	8.94e-06	-
chr01	89625863	89625878	Spi1_MA0080.3	2.35e-05	+
chr01	89789819	89789829	MZF1_5-13_MA0057.1	7.19e-05	+
chr01	90424967	90424986	CTCF_MA0139.1	2.47e-08	-
chr01	90779958	90779973	Pou5f1::Sox2_MA0142.1	1.82e-06	-
chr01	93230555	93230565	GSX1_DBD	7.08e-06	-
chr01	9328076	9328097	ZNF263_MA0528.1	1.12e-06	+
chr01	93380515	93380525	REL_MA0101.1	6.13e-07	-
chr01	97479207	97479221	JUN_MA0489.1	5.04e-05	-
chr01	98265931	98265947	Sox18_primary_UP00064_1	1.25e-05	-
chr01	98494386	98494404	EWSR1-FLI1_MA0149.1	5.07e-05	+
chr01	99639185	99639200	MAFK_MA0496.1	5.58e-05	-
chr03	102796914	102796929	Pou5f1::Sox2_MA0142.1	1.73e-05	-
chr03	10399167	10399177	Sox3_MA0514.1	2.47e-05	+
chr03	110825656	110825671	Arid3a_secondary_UP00078_2	3.76e-06	-
chr03	11459670	11459686	Bcl6b_primary_UP00043_1	9.36e-06	-
chr03	115176677	115176694	FOXG1_DBD_1	6.17e-05	+
chr03	115772824	115772837	PRDM4_full	1.2e-05	-
chr03	119042540	119042555	Pou5f1::Sox2_MA0142.1	1.5e-08	+
chr03	12002558	12002570	NHLH1_MA0048.1	6.54e-06	+
chr03	12011562	12011581	RFX2_MA0600.1	1.08e-07	-
chr03	12170206	12170216	FOXK1_DBD	3.2e-05	+
chr03	123082286	123082308	Sox7_secondary_UP00034_2	1.59e-06	+
chr03	123952905	123952926	ZNF263_MA0528.1	1.18e-05	+
chr03	125273139	125273147	TEAD3_DBD_2	3.26e-05	+
chr03	125552621	125552638	Tp53_DBD_2	2.42e-05	-
chr03	127953414	127953429	Foxj1_secondary_UP00041_2	1.07e-05	-
chr03	129563382	129563393	Klf1_MA0493.1	2.11e-06	-
chr03	130085993	130086007	FOXD3_DBD_1	8.18e-06	+
chr03	130129354	130129363	SNAI2_DBD	7.67e-06	+
chr03	130253269	130253289	RREB1_MA0073.1	4.19e-07	+
chr03	131079089	131079108	RFX2_MA0600.1	4.81e-10	+
chr03	131413185	131413199	Isgf3g_secondary_UP00074_2	1.14e-05	+
chr03	131577089	131577099	Sox6_MA0515.1	3.8e-05	-
chr03	133152117	133152133	Zscan4_secondary_UP00026_2	5.24e-05	-
chr03	13363994	13364006	FOXO1_DBD_3	1.42e-05	+
chr03	133715121	133715136	Pou5f1::Sox2_MA0142.1	6.74e-05	-
chr03	133872943	133872965	Sox7_primary_UP00034_1	2.09e-05	+
chr03	13390623	13390634	NFKB1_MA0105.3	2.14e-05	-
chr03	133924388	133924406	ZNF435_full	8.55e-06	-
chr03	134782462	134782481	CTCF_MA0139.1	1.95e-07	-
chr03	136278227	136278246	CTCF_MA0139.1	6.11e-07	+
chr03	137610782	137610799	Hbp1_secondary_UP00055_2	1.58e-06	-
chr03	13785816	13785828	SRF_DBD	1.14e-05	+
chr03	138506172	138506180	Sox2_MA0143.3	1.79e-05	-
chr03	138599264	138599285	ZNF263_MA0528.1	1.51e-07	-
chr03	139300994	139301005	Tcf3_MA0522.1	1.99e-06	-
chr03	140011281	140011293	POU3F1_DBD_1	4.73e-07	-
chr03	145417941	145417956	Pou5f1::Sox2_MA0142.1	1.9e-06	-
chr03	14611494	14611510	Foxj1_primary_UP00041_1	6.96e-06	+
chr03	147459342	147459353	ETV2_DBD	1.3e-06	-
chr03	147589970	147589984	Tcfap2a_secondary_UP00005_2	7.32e-06	-
chr03	150128265	150128282	TEAD1_full_2	9.79e-06	+
chr03	152416588	152416598	Sox3_MA0514.1	2.47e-05	-
chr03	153891545	153891566	ZNF263_MA0528.1	2.73e-07	+
chr03	155580178	155580195	Obox5_3963.2_UP00208_2	4.19e-05	-
chr03	156036878	156036894	Ascl2_secondary_UP00099_2	1.6e-05	+
chr03	156231270	156231284	IRF8_full	2.6e-05	+
chr03	156332642	156332657	Ets1_MA0098.2	2.96e-06	+
chr03	156483299	156483317	EWSR1-FLI1_MA0149.1	1.8e-06	-
chr03	157703054	157703073	CTCF_MA0139.1	4.7e-07	-
chr03	159553629	159553643	ZIC1_full	5.22e-05	+
chr03	159582330	159582348	EWSR1-FLI1_MA0149.1	1.74e-05	-
chr03	159686109	159686126	Irx6_2623.2_UP00150_1	6.91e-06	+
chr03	160263843	160263862	CTCF_MA0139.1	7.99e-07	-
chr03	160571295	160571310	LEF1_DBD	7.71e-06	+
chr03	160627971	160627988	Rhox11_1765.2_UP00193_1	9.61e-06	-
chr03	160654849	160654866	Zfp410_secondary_UP00033_2	4.43e-06	+
chr03	160673612	160673623	Spz1_MA0111.1	1.49e-05	+
chr03	161690354	161690371	Elf3_secondary_UP00090_2	2.32e-06	+
chr03	162730935	162730952	Zfp410_primary_UP00033_1	5.17e-06	+
chr03	162734637	162734650	ELF1_MA0473.1	1.02e-05	+
chr03	163723997	163724007	KLF5_MA0599.1	4e-06	+
chr03	164548296	164548304	EHF_MA0598.1	1.21e-05	+
chr03	165059250	165059267	Mafb_DBD_2	3.27e-06	+
chr03	165820225	165820241	Sox30_primary_UP00023_1	2.36e-05	+
chr03	165943912	165943927	SOX18_full_1	5.83e-05	+
chr03	166303726	166303744	IRF2_MA0051.1	6.24e-05	+
chr03	166687141	166687153	TEAD1_MA0090.1	1.61e-05	+
chr03	166784242	166784259	Sox15_primary_UP00075_1	1.78e-06	+
chr03	167266388	167266398	EN2_full	1.55e-05	+
chr03	168648338	168648349	Nkx2-5_MA0503.1	5.15e-06	-
chr03	168977666	168977673	SPIB_MA0081.1	6.51e-05	+
chr03	169311569	169311586	CTCF_full	2.61e-06	-
chr03	169560213	169560232	CTCF_MA0139.1	2.32e-06	-
chr03	170872648	170872665	Zfp410_primary_UP00033_1	5.17e-06	+
chr03	171712924	171712938	FOXO6_DBD_1	1.44e-05	+
chr03	171941188	171941197	NR2E1_full_1	4.35e-05	-
chr03	175356295	175356311	Sox14_primary_UP00004_1	3.99e-05	-
chr03	175876322	175876337	CENPB_full	1.8e-05	-
chr03	176362225	176362240	Pou5f1::Sox2_MA0142.1	1.69e-07	-
chr03	176759840	176759855	E2F3_MA0469.1	1.07e-05	-
chr03	177396221	177396242	ZNF263_MA0528.1	6.03e-06	+
chr03	177563652	177563662	Sox6_MA0515.1	3.12e-06	+
chr03	17799735	17799753	Hic1_DBD_1	3.3e-06	-
chr03	178408955	178408974	CTCF_MA0139.1	7.83e-06	+
chr03	178941121	178941129	Pax2_MA0067.1	2.41e-05	-
chr03	179836775	179836787	INSM1_MA0155.1	3.98e-06	+
chr03	179975625	179975642	Irx4_2242.3_UP00194_1	1.1e-05	+
chr03	180210215	180210234	CTCF_MA0139.1	2.28e-06	+
chr03	181899357	181899372	Zic1_secondary_UP00102_2	3.91e-07	+
chr03	182174559	182174576	ESR1_DBD	2.52e-06	+
chr03	183027165	183027176	FOXH1_MA0479.1	2.07e-06	-
chr03	183282476	183282485	Pou2f2_DBD_2	5.98e-06	-
chr03	183341911	183341926	Zfp281_primary_UP00021_1	2.36e-05	-
chr03	184080907	184080922	RXRA::VDR_MA0074.1	5.01e-06	-
chr03	184423996	184424009	POU2F2_MA0507.1	2.91e-05	+
chr03	184677173	184677187	RXRG_full_2	2.56e-05	-
chr03	184750749	184750765	Isl2_3430.1_UP00170_1	3.26e-05	-
chr03	18501173	18501185	Irx3_DBD	2.68e-07	+
chr03	185663249	185663259	Sox3_MA0514.1	3.56e-06	+
chr03	186132206	186132223	Duxl_1286.2_UP00227_1	4.55e-05	-
chr03	186392934	186392949	FOXA1_MA0148.3	8.23e-07	-
chr03	18723028	18723045	TEAD1_full_2	5.95e-06	+
chr03	187319001	187319015	FOXB1_DBD_1	1.55e-05	-
chr03	188690188	188690202	ZIC1_full	2.91e-06	-
chr03	190888180	190888194	ONECUT1_full	1.48e-05	+
chr03	191037780	191037795	Pou5f1::Sox2_MA0142.1	1.72e-05	+
chr03	191089491	191089507	Vax2_3500.1_UP00106_1	4.24e-07	-
chr03	191664461	191664476	Foxk1_secondary_UP00025_2	3.66e-06	-
chr03	191833839	191833849	Sox6_MA0515.1	9.09e-07	+
chr03	192228659	192228675	Tcf7l2_secondary_UP00083_2	1.41e-05	-
chr03	193975772	193975786	ONECUT3_DBD	2.23e-06	-
chr03	193982279	193982295	Hic1_secondary_UP00035_2	7.15e-05	+
chr03	194446076	194446095	CTCF_MA0139.1	9.56e-07	+
chr03	194572533	194572549	SOX9_full_2	1.16e-05	-
chr03	194642875	194642888	NFKB1_DBD	1.31e-05	+
chr03	194656040	194656057	Sox4_primary_UP00062_1	2.93e-05	+
chr03	195682697	195682714	Zbtb3_primary_UP00031_1	2.02e-06	-
chr03	196516809	196516825	LHX6_full_2	1.2e-06	-
chr03	197289393	197289408	Pou5f1::Sox2_MA0142.1	1.78e-06	-
chr03	19856620	19856635	Zic3_primary_UP00006_1	4.03e-05	-
chr03	19911932	19911950	EWSR1-FLI1_MA0149.1	3.48e-07	+
chr03	20261468	20261483	NR2C2_MA0504.1	7.25e-06	-
chr03	20602794	20602813	CTCF_MA0139.1	3.58e-06	+
chr03	2082957	2082978	IRF1_MA0050.2	2.61e-05	-
chr03	21354484	21354494	EN2_DBD	2.01e-05	+
chr03	21415639	21415658	RORA_DBD_2	2.22e-06	-
chr03	22471388	22471400	POU3F2_DBD_2	1.03e-05	-
chr03	22605417	22605435	E2F3_DBD_2	1.02e-05	+
chr03	22734128	22734145	Sox4_primary_UP00062_1	8.87e-06	-
chr03	24736415	24736429	GLI2_DBD_1	1.44e-05	-
chr03	24870337	24870355	ZNF435_full	3.17e-05	+
chr03	25926055	25926066	Foxj3_DBD_1	2.78e-05	+
chr03	26924197	26924214	Sox4_primary_UP00062_1	2.19e-05	+
chr03	2730885	2730902	TEAD1_full_2	6.32e-06	+
chr03	27926438	27926455	Eomes_primary_UP00068_1	6.55e-05	-
chr03	28419158	28419173	Stat6_MA0520.1	1.99e-05	-
chr03	29018702	29018721	CTCF_MA0139.1	8.31e-06	-
chr03	29435108	29435125	TEAD1_full_2	7.76e-08	+
chr03	29862216	29862231	Pou5f1::Sox2_MA0142.1	1.9e-06	-
chr03	31324533	31324549	TBX20_DBD_1	3.46e-07	+
chr03	33199087	33199097	TEAD1_full_1	9e-06	+
chr03	33550910	33550925	Pou5f1::Sox2_MA0142.1	2.12e-07	-
chr03	34427863	34427878	STAT2::STAT1_MA0517.1	7.93e-06	+
chr03	34707171	34707182	NRL_DBD	1.36e-06	-
chr03	34992095	34992106	NR4A2_full_3	5.43e-05	-
chr03	35405715	35405723	TBX4_DBD_1	4.72e-05	+
chr03	36297394	36297409	NFYB_MA0502.1	2.36e-06	+
chr03	36954336	36954349	POU3F3_DBD_1	6.79e-08	+
chr03	37960319	37960335	Sox1_primary_UP00069_1	2.92e-05	-
chr03	45655732	45655745	NFKB2_DBD	6.41e-06	+
chr03	46327806	46327818	Irx3_DBD	1.7e-06	+
chr03	46490115	46490132	Zfp691_primary_UP00095_1	9.77e-06	+
chr03	47268821	47268838	TEAD1_full_2	1.67e-07	-
chr03	48870952	48870967	Pou5f1::Sox2_MA0142.1	2.7e-06	-
chr03	49145434	49145453	CTCF_MA0139.1	2.15e-06	-
chr03	49380962	49380978	Zbtb3_secondary_UP00031_2	7.47e-06	-
chr03	49421704	49421715	EBF1_MA0154.2	2.54e-05	-
chr03	49984341	49984353	ZNF524_full_1	8.89e-06	-
chr03	50735834	50735851	Foxj3_primary_UP00039_1	5.33e-06	-
chr03	5133710	5133724	MEOX2_DBD_3	1.36e-05	+
chr03	51401910	51401925	Sox17_DBD_1	6.92e-07	-
chr03	51970249	51970265	Pitx3_3497.2_UP00265_1	1.8e-06	+
chr03	52670554	52670571	CTCF_full	1.41e-07	+
chr03	52689543	52689552	HOXC12_DBD_1	2.21e-05	-
chr03	52707250	52707266	Rara_primary_UP00048_1	3.87e-06	+
chr03	52890633	52890650	Hnf4a_primary_UP00066_1	7.84e-06	-
chr03	5319719	5319732	ZNF238_DBD	1.21e-05	+
chr03	53508990	53509009	CTCF_MA0139.1	2.44e-06	+
chr03	53546614	53546633	CTCF_MA0139.1	6.2e-09	-
chr03	53596410	53596421	Erg_MA0474.1	5.11e-05	-
chr03	53888996	53889008	TFAP2B_DBD_1	2.1e-06	-
chr03	54752907	54752928	ZNF263_MA0528.1	2.65e-05	+
chr03	55683402	55683417	Nr5a2_MA0505.1	7.26e-06	+
chr03	55995433	55995446	Myod1_MA0499.1	5.35e-06	+
chr03	56804179	56804189	Sox3_MA0514.1	7.39e-06	+
chr03	56863290	56863300	TBX21_full_2	2.72e-05	-
chr03	57094695	57094712	TEAD3_DBD_1	8.43e-06	+
chr03	57127654	57127668	NR2E1_full_2	6.6e-06	+
chr03	57140420	57140441	ZNF263_MA0528.1	1.93e-05	+
chr03	57304426	57304445	CTCF_MA0139.1	6.26e-08	-
chr03	57323568	57323582	Zic1_primary_UP00102_1	2.83e-08	+
chr03	5837963	5837980	Foxj3_secondary_UP00039_2	2.49e-06	-
chr03	58922643	58922660	TEAD1_full_2	3.83e-07	-
chr03	61054466	61054477	STAT1_MA0137.3	4.43e-05	+
chr03	61875814	61875825	POU2F2_DBD_1	1.64e-06	+
chr03	64721519	64721534	Spi1_MA0080.3	1.46e-07	-
chr03	66009913	66009931	Hic1_DBD_1	2.59e-06	+
chr03	67411229	67411244	SP2_MA0516.1	2.67e-05	+
chr03	69162237	69162254	Foxj3_secondary_UP00039_2	6.4e-07	-
chr03	69779026	69779043	Sox3_DBD_1	4.16e-06	-
chr03	71409901	71409916	OTX2_DBD_1	8.36e-06	+
chr03	71651876	71651892	Sox30_primary_UP00023_1	1.73e-05	-
chr03	71914039	71914054	RFX4_DBD_2	2.87e-07	+
chr03	72944223	72944235	Foxg1_DBD_2	7e-06	-
chr03	73607008	73607021	PRDM4_full	5.65e-05	-
chr03	74183433	74183450	CTCF_full	1.25e-06	+
chr03	74388384	74388399	ZBTB33_MA0527.1	5.18e-08	-
chr03	7463745	7463753	Sox2_MA0143.3	1.79e-05	+
chr03	75488797	75488810	POU2F2_MA0507.1	1.99e-06	+
chr03	77364935	77364950	Zfp105_primary_UP00037_1	3.02e-06	-
chr03	78161460	78161475	MAFF_DBD	8.75e-06	-
chr03	79220464	79220479	FOXP1_MA0481.1	7.38e-06	+
chr03	79810082	79810097	Pou5f1::Sox2_MA0142.1	3.9e-06	-
chr03	80550730	80550741	NFKB1_MA0105.3	2.14e-05	-
chr03	81034751	81034766	Pou5f1::Sox2_MA0142.1	3.51e-08	+
chr03	8153761	8153782	REST_MA0138.2	1.26e-05	+
chr03	81739869	81739880	Crx_MA0467.1	1.13e-05	+
chr03	83046057	83046078	ZNF263_MA0528.1	1.34e-07	-
chr03	84468815	84468828	POU3F2_DBD_1	4.09e-05	-
chr03	85453434	85453446	FOXO1_DBD_3	1.79e-05	+
chr03	8583358	8583373	Pou5f1::Sox2_MA0142.1	1.38e-06	-
chr03	85967840	85967854	E2F7_DBD	3.97e-05	+
chr03	8619282	8619299	Srf_secondary_UP00077_2	1.39e-05	-
chr03	86414551	86414568	TEAD3_DBD_1	1e-07	-
chr03	86906428	86906445	Srf_secondary_UP00077_2	5.16e-07	+
chr03	904741	904753	TFAP2A_DBD_1	1.29e-05	-
chr03	9228013	9228024	Tcf3_MA0522.1	1.62e-05	-
chr03	93515817	93515832	ETV6_full_1	3.63e-07	-
chr03	94752462	94752473	Stat5a::Stat5b_MA0519.1	4.03e-06	-
chr03	95170255	95170266	STAT1_MA0137.3	4.87e-05	+
chr03	95464401	95464415	JUN_MA0489.1	1.06e-05	-
chr03	9855145	9855156	RUNX1_MA0002.2	5.81e-05	+
chr04	101056187	101056202	Zic1_secondary_UP00102_2	5.88e-06	+
chr04	103387759	103387773	Tcfap2c_secondary_UP00087_2	2.28e-06	+
chr04	103599213	103599228	Mafb_secondary_UP00045_2	6.7e-06	+
chr04	104028950	104028966	SPDEF_DBD_3	2.98e-06	+
chr04	104839129	104839139	CEBPB_DBD	2.72e-05	+
chr04	105060875	105060889	NR2E1_full_2	2.27e-06	+
chr04	105249630	105249637	SPIB_MA0081.1	6.51e-05	-
chr04	105374837	105374851	ZIC1_full	1.2e-05	-
chr04	105748302	105748313	NFIL3_MA0025.1	1.3e-05	+
chr04	105821662	105821675	SMAD2::SMAD3::SMAD4_MA0513.1	3.02e-05	+
chr04	106739553	106739565	ZNF75A_DBD	1.31e-06	+
chr04	107794313	107794328	Zfp423_MA0116.1	1.03e-05	-
chr04	108511679	108511698	CTCF_MA0139.1	5.92e-07	+
chr04	108859423	108859438	ZSCAN4_full	1.61e-05	+
chr04	10986176	10986190	TCF7L2_MA0523.1	1.46e-07	+
chr04	112069199	112069211	MAFK_DBD_1	9.56e-07	+
chr04	112192235	112192252	Zfp691_primary_UP00095_1	3.66e-05	+
chr04	112872029	112872048	CTCF_MA0139.1	1.23e-05	-
chr04	113979625	113979642	ZNF713_full	2.41e-05	+
chr04	115049411	115049422	Gata4_MA0482.1	7.64e-06	+
chr04	117773941	117773958	Irx2_0900.3_UP00236_1	2.27e-05	-
chr04	11790140	11790157	TEAD3_DBD_1	7.35e-07	-
chr04	118268987	118269002	AR_MA0007.2	3.42e-05	+
chr04	118437312	118437329	Gcm1_secondary_UP00070_2	9.41e-06	-
chr04	12005363	12005380	Zfp410_secondary_UP00033_2	2.38e-07	+
chr04	122357202	122357219	CTCF_full	9.97e-08	+
chr04	122977229	122977239	TEAD1_full_1	1.54e-05	-
chr04	123490822	123490838	Gm397_secondary_UP00042_2	3.43e-05	+
chr04	124505171	124505182	Foxo1_MA0480.1	8.52e-06	+
chr04	126427676	126427695	CTCF_MA0139.1	6.36e-06	-
chr04	126566181	126566196	Pou5f1::Sox2_MA0142.1	1.03e-05	+
chr04	126742553	126742568	Sox17_primary_UP00014_1	3.47e-07	-
chr04	126867227	126867238	STAT3_MA0144.2	4.54e-07	-
chr04	127536830	127536846	SPDEF_DBD_3	8.76e-06	-
chr04	129148979	129148995	SRY_DBD_2	5.61e-05	-
chr04	129338419	129338436	Zbtb7b_secondary_UP00047_2	1.42e-06	+
chr04	132322663	132322680	TEAD1_full_2	1.74e-07	+
chr04	132603965	132603981	Sox5_primary_UP00091_1	4.08e-07	+
chr04	132843665	132843676	Nkx2-5_MA0503.1	1.39e-05	-
chr04	134462385	134462405	TBX19_DBD	1.32e-05	+
chr04	134543738	134543753	Pou5f1::Sox2_MA0142.1	2.7e-06	-
chr04	135514639	135514655	Foxl1_secondary_UP00061_2	1.07e-06	+
chr04	136162487	136162500	TFAP2B_DBD_3	4.58e-05	-
chr04	136579597	136579614	Gbx1_2883.2_UP00204_1	4.3e-05	-
chr04	137367276	137367297	ZNF263_MA0528.1	3.86e-06	-
chr04	138066621	138066642	IRF3_full	6.41e-05	+
chr04	138092102	138092120	TAL1::GATA1_MA0140.2	1.5e-05	-
chr04	138128554	138128564	TFEC_DBD	3.35e-05	+
chr04	138381624	138381636	TEF_FL	2.57e-05	+
chr04	138574503	138574521	EWSR1-FLI1_MA0149.1	4.42e-07	+
chr04	140818790	140818809	CTCF_MA0139.1	5.55e-08	+
chr04	141622569	141622584	SOX18_full_1	1.83e-07	-
chr04	142592064	142592077	Myod1_MA0499.1	4.26e-06	-
chr04	143287204	143287215	Crx_MA0467.1	1.03e-05	+
chr04	144417057	144417071	Sox12_primary_UP00101_1	2.14e-06	-
chr04	144521448	144521463	Foxk1_secondary_UP00025_2	1.83e-05	-
chr04	144932332	144932341	POU2F3_DBD_1	2.41e-05	+
chr04	145114785	145114795	POU6F2_DBD_1	4.04e-06	-
chr04	145687816	145687832	Gabpa_secondary_UP00013_2	1.37e-05	+
chr04	146365411	146365423	Mafb_DBD_1	7.02e-05	-
chr04	147291960	147291975	Zic3_secondary_UP00006_2	3.58e-05	+
chr04	147364077	147364088	Tcfap2a_DBD_2	2.19e-06	-
chr04	147398664	147398677	SMAD2::SMAD3::SMAD4_MA0513.1	8.6e-06	+
chr04	148851918	148851929	CEBPA_MA0102.3	1.64e-05	+
chr04	150251583	150251596	SMAD2::SMAD3::SMAD4_MA0513.1	1.51e-06	+
chr04	150929396	150929412	Hoxb8_3780.2_UP00263_1	1.58e-05	-
chr04	152692848	152692862	HNF1A_MA0046.1	6.65e-06	-
chr04	15299623	15299633	NEUROG2_DBD	1.35e-06	-
chr04	153471119	153471136	Irx3_0920.1_UP00223_1	7.29e-06	+
chr04	153711968	153711983	RFX2_DBD_2	3.28e-05	+
chr04	155441630	155441645	Pou5f1::Sox2_MA0142.1	4.88e-07	-
chr04	157068814	157068830	Foxl1_secondary_UP00061_2	1.21e-06	+
chr04	159045064	159045081	Sox11_primary_UP00030_1	4.02e-06	+
chr04	159061972	159061991	CTCF_MA0139.1	5.43e-07	+
chr04	159436201	159436217	Osr2_secondary_UP00052_2	4.5e-06	-
chr04	159876750	159876760	HMBOX1_DBD	5.58e-06	+
chr04	161452949	161452959	Sox6_MA0515.1	3.12e-06	-
chr04	161852332	161852342	Sox3_MA0514.1	3.56e-06	-
chr04	162286154	162286173	PAX5_MA0014.2	2.09e-06	-
chr04	162286292	162286304	FOXI1_MA0042.1	5.78e-05	-
chr04	162433735	162433745	Myb_MA0100.2	6.04e-05	-
chr04	163773966	163773984	RUNX2_DBD_2	2.97e-05	-
chr04	163911628	163911639	Tcf3_MA0522.1	2.46e-06	+
chr04	16401398	16401415	Zbtb7b_secondary_UP00047_2	2.88e-06	-
chr04	164480390	164480405	AR_MA0007.2	1.59e-05	-
chr04	165044618	165044628	Barhl1_DBD_1	2.73e-06	+
chr04	165070815	165070825	Sox3_MA0514.1	2.18e-05	+
chr04	167422600	167422617	Tcf1_primary_UP00089_1	2.13e-05	+
chr04	167458950	167458966	Hbp1_primary_UP00055_1	3.61e-05	+
chr04	168027756	168027771	Pou5f1::Sox2_MA0142.1	1.45e-05	-
chr04	168067535	168067550	Meis1_MA0498.1	2.97e-07	-
chr04	169738549	169738568	CTCF_MA0139.1	8.29e-08	-
chr04	169785082	169785099	TEAD3_DBD_1	9.36e-06	+
chr04	169934720	169934737	Sox15_primary_UP00075_1	1.14e-05	-
chr04	170317596	170317616	znf143_MA0088.1	7.09e-06	-
chr04	170833059	170833072	TFAP2C_full_2	1.06e-05	-
chr04	171334129	171334138	Nkx3-1_DBD	1.7e-05	+
chr04	172601290	172601305	Obox6_3440.2_UP00109_1	4.9e-06	-
chr04	172608826	172608841	Pou5f1::Sox2_MA0142.1	3.21e-07	+
chr04	173059885	173059904	CTCF_MA0139.1	2.13e-06	+
chr04	173154447	173154464	Zbtb3_primary_UP00031_1	8.75e-06	-
chr04	17323226	17323241	Pou5f1::Sox2_MA0142.1	9.5e-06	-
chr04	173849676	173849688	IRX2_DBD	2.42e-05	+
chr04	174133438	174133454	Vdr_DBD	1.29e-05	-
chr04	174389716	174389726	POU6F2_DBD_1	1.2e-05	+
chr04	174848790	174848804	NR2E1_full_2	3.03e-05	-
chr04	176024974	176024991	Rhox11_1765.2_UP00193_1	1.72e-06	-
chr04	177537005	177537020	Spi1_MA0080.3	7.13e-07	+
chr04	179071929	179071939	Sox3_MA0514.1	1.29e-05	-
chr04	180886580	180886592	Foxg1_DBD_2	3.09e-05	+
chr04	181373281	181373298	BARX1_DBD_1	2.65e-06	+
chr04	182469989	182469998	RHOXF1_DBD_1	2.89e-05	-
chr04	182471977	182471994	Sox17_secondary_UP00014_2	2.37e-05	+
chr04	182560651	182560666	Zfp423_MA0116.1	6.95e-05	+
chr04	183410520	183410534	POU1F1_DBD_2	1.03e-05	-
chr04	18369160	18369173	Zfp652_DBD	2.85e-06	-
chr04	184077644	184077657	Zfp652_DBD	1.54e-05	+
chr04	184461925	184461936	CEBPB_MA0466.1	1.42e-05	+
chr04	184523439	184523455	Sox12_secondary_UP00101_2	6.61e-05	-
chr04	185513153	185513168	Pou5f1::Sox2_MA0142.1	7.46e-06	+
chr04	187005127	187005138	VSX1_full	7.19e-06	-
chr04	188484681	188484693	HNF1B_MA0153.1	1.65e-05	+
chr04	188933659	188933676	TEAD3_DBD_1	1.74e-06	+
chr04	190334821	190334836	Zic1_secondary_UP00102_2	4.48e-07	-
chr04	20009595	20009614	CTCF_MA0139.1	2.82e-08	+
chr04	20722408	20722419	NFKB1_MA0105.3	2.14e-05	+
chr04	20936932	20936942	SREBF2_MA0596.1	1.13e-05	+
chr04	21127118	21127134	Zfp187_secondary_UP00082_2	4.18e-05	+
chr04	21547353	21547369	Osr2_secondary_UP00052_2	7.21e-06	+
chr04	2319872	2319887	Bbx_primary_UP00012_1	2.88e-05	+
chr04	24075228	24075240	POU2F1_DBD_1	4.51e-07	+
chr04	24138586	24138602	Sox30_primary_UP00023_1	3.92e-06	+
chr04	25393261	25393278	Zfp410_primary_UP00033_1	7e-05	-
chr04	25540521	25540531	REL_MA0101.1	4.69e-06	-
chr04	25667501	25667517	POU4F2_full	4.94e-05	+
chr04	27176007	27176018	Gfi1b_MA0483.1	3.58e-06	+
chr04	27224484	27224496	TEAD1_MA0090.1	4.21e-06	-
chr04	27597229	27597245	Sox12_secondary_UP00101_2	1.22e-05	-
chr04	27887858	27887874	SOX21_DBD_2	1.13e-05	+
chr04	30044758	30044773	FOXP1_MA0481.1	3.79e-05	+
chr04	30936956	30936973	Obox5_3963.2_UP00208_2	6.54e-06	+
chr04	31251744	31251759	RXRA::VDR_MA0074.1	5.35e-05	-
chr04	32579333	32579350	TEAD1_full_2	2.38e-05	-
chr04	33870865	33870880	Pou5f1::Sox2_MA0142.1	5.18e-07	-
chr04	34770012	34770027	Zic3_DBD	3.73e-05	+
chr04	37139830	37139844	Irf3_secondary_UP00086_2	5.04e-05	-
chr04	38083421	38083434	SMAD2::SMAD3::SMAD4_MA0513.1	1.87e-05	+
chr04	38572398	38572414	Mrg2_2302.1_UP00210_1	2.19e-05	+
chr04	39890765	39890781	Nkx2-4_3074.1_UP00107_1	9.52e-05	-
chr04	41081648	41081665	Mafb_DBD_2	8.94e-07	+
chr04	41151363	41151378	NFE2::MAF_MA0501.1	1.79e-05	-
chr04	41244427	41244442	RUNX2_MA0511.1	3.41e-05	-
chr04	42255324	42255333	Nkx3-1_DBD	4.91e-06	-
chr04	42629746	42629761	Pou5f1::Sox2_MA0142.1	1.32e-05	+
chr04	43691249	43691266	Nkx3-1_primary_UP00017_1	6.45e-05	+
chr04	45782275	45782293	Mafb_DBD_3	2.95e-06	+
chr04	46416092	46416107	Zic1_secondary_UP00102_2	9.56e-06	-
chr04	4753176	4753191	Zfp423_MA0116.1	3.53e-05	+
chr04	47942664	47942685	ZNF263_MA0528.1	8.13e-06	-
chr04	48314639	48314648	Hic1_DBD_2	1.01e-05	+
chr04	48473808	48473822	ZIC1_full	1.14e-05	+
chr04	48547916	48547933	Tcf1_primary_UP00089_1	2.68e-05	-
chr04	49298377	49298392	Pou5f1::Sox2_MA0142.1	2.08e-06	-
chr04	50124900	50124915	Pou5f1::Sox2_MA0142.1	1.74e-06	+
chr04	50527518	50527528	HEY2_DBD	5.49e-05	+
chr04	5095002	5095017	Foxj1_secondary_UP00041_2	3.41e-06	+
chr04	53491827	53491841	FOXO4_DBD_1	1.02e-05	-
chr04	54612271	54612281	TEAD4_DBD	4.58e-06	+
chr04	55789761	55789778	TEAD3_DBD_1	4.19e-07	-
chr04	56372564	56372574	MESP1_DBD	5.12e-06	-
chr04	57262247	57262268	ZNF263_MA0528.1	1.48e-07	+
chr04	57663748	57663760	NFIL3_DBD	1.27e-05	+
chr04	57925364	57925381	TEAD1_full_2	7.81e-07	-
chr04	57994045	57994055	MZF1_5-13_MA0057.1	5.45e-05	-
chr04	58597386	58597403	CTCF_full	1.06e-07	+
chr04	59935654	59935669	Meis1_MA0498.1	1.25e-06	+
chr04	60157813	60157825	Mafb_DBD_1	4.56e-07	-
chr04	60371587	60371600	ELF1_MA0473.1	2.87e-07	+
chr04	61131909	61131923	RORA_2_MA0072.1	4.58e-05	-
chr04	62599960	62599977	Sox17_secondary_UP00014_2	7.73e-06	+
chr04	63532127	63532148	MAFK_DBD_2	7.78e-06	+
chr04	63818430	63818447	Sox17_secondary_UP00014_2	5.67e-06	+
chr04	64642059	64642068	RHOXF1_DBD_1	3.49e-05	+
chr04	65883167	65883183	Pou2f2_3748.1_UP00191_1	1.08e-06	-
chr04	67200193	67200203	Sox3_MA0514.1	6.48e-06	+
chr04	68488292	68488305	SMAD2::SMAD3::SMAD4_MA0513.1	2.35e-06	+
chr04	68693352	68693369	Hbp1_secondary_UP00055_2	3.51e-07	+
chr04	68801484	68801494	Myc_MA0147.2	2.45e-05	+
chr04	68914192	68914207	SCRT1_DBD	3.17e-06	+
chr04	69380327	69380340	POU3F3_DBD_1	1.33e-05	+
chr04	69441649	69441663	Tcf21_DBD	2.71e-05	-
chr04	69815672	69815691	CTCF_MA0139.1	9.53e-09	-
chr04	70112919	70112934	Pou5f1::Sox2_MA0142.1	3.69e-06	+
chr04	70235313	70235330	CTCF_full	5.1e-08	-
chr04	71986456	71986472	Hoxb13_3479.1_UP00134_1	3.78e-05	-
chr04	72464342	72464358	Sox18_primary_UP00064_1	2.05e-06	+
chr04	72775569	72775580	Myog_MA0500.1	4.75e-07	+
chr04	73218564	73218581	BARX1_DBD_1	6.32e-05	+
chr04	73307031	73307043	Tcf7_DBD	4.65e-05	-
chr04	73312903	73312918	Zbtb12_secondary_UP00019_2	2.05e-06	+
chr04	74328939	74328955	Osr1_secondary_UP00027_2	9.46e-06	+
chr04	75229795	75229812	TEAD1_full_2	2.21e-06	+
chr04	75517596	75517608	Lhx8_DBD_3	1.39e-05	-
chr04	77252038	77252055	Tcf7l2_primary_UP00083_1	1.97e-07	-
chr04	7823122	7823135	SCRT2_DBD	4.41e-05	-
chr04	78356151	78356166	SP2_MA0516.1	1.55e-05	+
chr04	8092381	8092392	CDX2_MA0465.1	1.41e-05	-
chr04	81267617	81267632	SOX15_full_1	7.31e-06	-
chr04	8356649	8356660	SP1_DBD	2.31e-05	-
chr04	85358277	85358294	Sox13_secondary_UP00096_2	3.64e-05	-
chr04	86648735	86648749	JUN_MA0489.1	8.81e-06	+
chr04	87733158	87733167	Pou2f2_DBD_2	4.83e-05	-
chr04	88274450	88274467	Six4_2860.1_UP00199_1	3.75e-06	-
chr04	88515528	88515545	Obox5_3963.2_UP00208_2	2.59e-06	-
chr04	88563994	88564015	IRF1_MA0050.2	1.31e-05	-
chr04	88899410	88899425	TBP_MA0108.2	3.31e-05	+
chr04	88965392	88965407	Foxa2_secondary_UP00073_2	3.13e-07	+
chr04	89191105	89191120	LHX2_DBD_2	1.33e-05	-
chr04	90734157	90734177	ESR1_MA0112.2	1.48e-05	+
chr04	91573943	91573957	Pou2f2_DBD_1	1.61e-06	-
chr04	91643971	91643986	Zic3_secondary_UP00006_2	3.63e-06	+
chr04	92318832	92318843	JUND_MA0491.1	3.12e-05	+
chr04	93232435	93232452	TEAD1_full_2	3.71e-06	+
chr04	93512925	93512943	THRB_DBD_1	4.17e-05	+
chr04	95204422	95204435	PRDM4_full	4.29e-07	+
chr04	95346427	95346438	JUNB_MA0490.1	1.57e-06	+
chr04	95963954	95963969	Pou5f1::Sox2_MA0142.1	5.66e-07	-
chr04	96140467	96140482	NFE2::MAF_MA0501.1	7.13e-07	-
chr04	98290747	98290763	Jundm2_primary_UP00103_1	4.8e-06	-
chr04	98538801	98538811	Sox3_MA0514.1	1.91e-05	-
chr04	99858982	99858997	ESR2_MA0258.2	2.19e-05	-
chr05	100004061	100004075	ZIC1_full	1.58e-06	-
chr05	100255921	100255939	ETS1_full_2	2.82e-07	-
chr05	103124347	103124362	LHX2_DBD_2	1.12e-05	-
chr05	103205734	103205745	NFKB1_MA0105.3	2.01e-05	+
chr05	103376228	103376245	TEAD1_full_2	4.06e-06	-
chr05	104730018	104730033	PRDM1_full	1.28e-05	+
chr05	105051408	105051422	SPIC_full	4.6e-06	-
chr05	105338157	105338174	Zfp410_primary_UP00033_1	3.52e-05	+
chr05	106020908	106020923	Mafk_secondary_UP00044_2	2.59e-05	-
chr05	107320469	107320486	TEAD3_DBD_1	3.31e-05	-
chr05	107835303	107835325	Gata3_primary_UP00032_1	4.22e-05	-
chr05	108163688	108163707	CTCF_MA0139.1	6.18e-08	+
chr05	108438886	108438904	Hic1_DBD_1	5.7e-06	-
chr05	108445915	108445926	Gata4_MA0482.1	1.01e-06	-
chr05	108597136	108597157	REST_MA0138.2	4.71e-09	-
chr05	109090192	109090207	Pou5f1::Sox2_MA0142.1	1.81e-05	-
chr05	109363487	109363504	Irx5_2385.1_UP00250_1	2.41e-06	+
chr05	109863388	109863403	Mafb_secondary_UP00045_2	1.37e-05	+
chr05	110765454	110765471	TEAD3_DBD_1	4.02e-07	-
chr05	111520383	111520391	FOXC1_MA0032.1	1.47e-05	-
chr05	111620152	111620166	GLI2_DBD_1	4.82e-07	+
chr05	111878857	111878873	Nkx2-4_3074.1_UP00107_1	2.98e-06	-
chr05	11226771	11226788	Zfp410_secondary_UP00033_2	8.42e-06	+
chr05	113502201	113502214	ELF1_MA0473.1	1.51e-06	+
chr05	114268764	114268779	Pou5f1::Sox2_MA0142.1	4.1e-06	-
chr05	11503161	11503178	SOX9_full_4	6.11e-06	-
chr05	115559157	115559174	RARG_full_3	1.68e-05	-
chr05	11594817	11594833	Ascl2_secondary_UP00099_2	6.52e-07	-
chr05	11670798	11670810	Creb5_DBD	1.95e-06	+
chr05	11678804	11678820	Zbtb3_secondary_UP00031_2	4.27e-06	-
chr05	116950403	116950418	Sox10_DBD_1	5.34e-06	+
chr05	116988056	116988069	Foxj3_DBD_4	7.13e-07	+
chr05	117083600	117083611	FOXB1_DBD_3	1.82e-05	+
chr05	117345349	117345364	NFATC1_full_2	2.42e-05	+
chr05	117928489	117928504	AR_MA0007.2	3.21e-05	+
chr05	118077453	118077461	CPEB1_full	5.88e-05	-
chr05	118397870	118397885	RFX5_MA0510.1	1.95e-06	+
chr05	118801042	118801052	MAX_MA0058.2	4.7e-05	+
chr05	119092452	119092471	CTCF_MA0139.1	1.14e-05	+
chr05	119485149	119485163	SPIB_DBD	3.4e-06	+
chr05	119783055	119783072	Dmbx1_2277.1_UP00111_1	6.15e-06	+
chr05	119861721	119861738	Cutl1_3494.1_UP00219_1	5.69e-05	+
chr05	122251123	122251134	E2F1_MA0024.2	1.17e-05	-
chr05	122455268	122455279	Foxo1_MA0480.1	6.09e-05	-
chr05	122625739	122625750	EBF1_MA0154.2	5.69e-06	+
chr05	122626664	122626674	Sox3_MA0514.1	5.58e-06	+
chr05	123481151	123481163	TEAD1_MA0090.1	1.91e-05	-
chr05	124015777	124015787	Sox3_MA0514.1	4.67e-06	+
chr05	124398044	124398060	Foxl1_secondary_UP00061_2	1.17e-05	-
chr05	124988063	124988078	Zic2_secondary_UP00057_2	7.77e-06	+
chr05	125018631	125018641	Myb_MA0100.2	7.34e-06	-
chr05	125186776	125186791	Foxj1_secondary_UP00041_2	2.65e-05	+
chr05	125307643	125307658	Nr5a2_MA0505.1	3.01e-06	-
chr05	125390864	125390877	TFAP2A_DBD_3	4.32e-07	+
chr05	126980746	126980756	MNX1_DBD	1.64e-06	-
chr05	127184753	127184770	CTCF_full	2.52e-06	-
chr05	131452316	131452324	CPEB1_full	3.23e-05	-
chr05	131920220	131920235	Pou5f1::Sox2_MA0142.1	1.76e-06	+
chr05	134949847	134949868	REST_MA0138.2	8.93e-10	-
chr05	135229850	135229869	CTCF_MA0139.1	3.81e-09	+
chr05	135974153	135974169	SRF_full	2.76e-06	+
chr05	13652193	13652209	Hic1_primary_UP00035_1	2.51e-05	+
chr05	138421318	138421335	IRF7_DBD_2	2.83e-05	-
chr05	139368287	139368302	NFYB_MA0502.1	8.8e-06	+
chr05	140599504	140599524	THRB_DBD_3	7.66e-06	+
chr05	141914579	141914591	FOXI1_MA0042.1	2.57e-06	+
chr05	143625553	143625569	Hoxb13_3479.1_UP00134_1	2.77e-05	+
chr05	144209663	144209673	Sox3_MA0514.1	1.29e-05	-
chr05	144731564	144731583	RFX2_MA0600.1	5.17e-07	-
chr05	145367082	145367100	Rara_DBD_1	5.11e-06	+
chr05	145602612	145602625	SMAD2::SMAD3::SMAD4_MA0513.1	7.21e-06	+
chr05	145853040	145853052	E2F8_DBD	3.26e-06	+
chr05	146771542	146771558	Zbtb3_secondary_UP00031_2	2.97e-05	+
chr05	147430262	147430279	TEAD3_DBD_1	2.63e-07	-
chr05	149533097	149533114	Zbtb3_primary_UP00031_1	1.19e-05	+
chr05	151786745	151786764	CTCF_MA0139.1	4.54e-07	+
chr05	152010394	152010411	Sox21_secondary_UP00071_2	9.6e-08	+
chr05	153932464	153932472	Atoh1_MA0461.1	9.74e-05	+
chr05	15451348	15451359	EBF1_MA0154.2	5.58e-07	+
chr05	158713385	158713394	SRY_MA0084.1	1.2e-05	-
chr05	158867812	158867828	Bcl6b_secondary_UP00043_2	1.99e-05	-
chr05	159308828	159308840	TEAD1_MA0090.1	1.17e-05	-
chr05	15942692	15942702	REL_MA0101.1	6.13e-07	+
chr05	15989227	15989243	Bcl6b_primary_UP00043_1	2.74e-05	-
chr05	16030096	16030114	EWSR1-FLI1_MA0149.1	5.68e-06	-
chr05	16040556	16040573	Sox4_primary_UP00062_1	1.61e-06	+
chr05	161043155	161043172	Tcf3_primary_UP00058_1	8.87e-06	-
chr05	162976066	162976081	LHX2_DBD_2	2.97e-05	+
chr05	163232613	163232629	Sox12_secondary_UP00101_2	1.9e-06	+
chr05	163948902	163948917	MEF2C_MA0497.1	1.82e-05	-
chr05	164577678	164577688	RELA_MA0107.1	7.13e-06	+
chr05	165003437	165003454	TEAD1_full_2	1.26e-06	-
chr05	165293887	165293902	SOX18_full_1	7.95e-08	+
chr05	166542869	166542884	RFX5_MA0510.1	2.95e-06	-
chr05	169267176	169267187	E2F4_MA0470.1	5.41e-06	-
chr05	170016523	170016531	MEIS3_DBD_1	4.14e-05	-
chr05	17241002	17241014	Irx3_DBD	3.01e-06	-
chr05	17372246	17372255	HOXC12_DBD_1	2.21e-05	-
chr05	18517212	18517229	Tp53_DBD_2	8.04e-05	-
chr05	18786904	18786923	CTCF_MA0139.1	4.98e-08	+
chr05	20155938	20155950	TEAD1_MA0090.1	3.53e-06	+
chr05	20439294	20439306	YY2_full_2	2.61e-05	+
chr05	22037397	22037407	SREBF2_MA0596.1	2.17e-05	+
chr05	22380013	22380029	NR4A2_full_2	3.49e-06	+
chr05	22553785	22553794	ELF5_MA0136.1	4.91e-06	+
chr05	22627909	22627929	RORA_DBD_1	1.13e-05	+
chr05	23418671	23418687	Foxj1_primary_UP00041_1	1.46e-05	+
chr05	25572293	25572303	GRHL1_DBD_2	1.8e-05	-
chr05	26105878	26105890	ZNF75A_DBD	2.95e-05	-
chr05	26255577	26255591	TCF7L2_MA0523.1	1.56e-06	-
chr05	27784998	27785013	Pou5f1::Sox2_MA0142.1	6.75e-07	-
chr05	27858135	27858151	Hoxd3_1742.2_UP00241_1	2.04e-07	+
chr05	28016823	28016837	GLI2_DBD_1	4.08e-06	-
chr05	28668281	28668298	CTCF_full	1.16e-06	-
chr05	2936514	2936527	FOXC1_DBD_1	1.08e-05	+
chr05	30648756	30648773	CTCF_full	9.08e-07	+
chr05	31040663	31040681	FOXB1_DBD_2	4.28e-05	+
chr05	31210726	31210739	POU2F2_MA0507.1	3.74e-06	-
chr05	31832778	31832799	ZNF263_MA0528.1	1.14e-07	+
chr05	33634636	33634645	POU3F4_DBD_1	2.65e-05	+
chr05	35315237	35315254	ESRRA_DBD_5	3.45e-05	-
chr05	35693891	35693902	RUNX1_MA0002.2	8.94e-06	-
chr05	35957182	35957196	Irf3_secondary_UP00086_2	5.94e-06	+
chr05	36017874	36017891	TEAD3_DBD_1	3.81e-06	+
chr05	37052609	37052618	SOX9_MA0077.1	3.88e-05	-
chr05	37374617	37374632	Pou5f1::Sox2_MA0142.1	6.22e-06	+
chr05	40050701	40050712	NFKB1_MA0105.3	1.21e-06	-
chr05	40857785	40857800	Sox17_primary_UP00014_1	1.03e-05	+
chr05	41129662	41129670	EHF_MA0598.1	1.21e-05	+
chr05	42097922	42097931	SNAI2_DBD	1.7e-05	-
chr05	42902869	42902883	POU4F1_DBD	2.86e-05	+
chr05	4439437	4439454	Hbp1_secondary_UP00055_2	3.19e-06	+
chr05	44886358	44886368	BARHL2_DBD_2	4.09e-05	+
chr05	45979151	45979163	Ddit3::Cebpa_MA0019.1	9.84e-05	-
chr05	47745226	47745236	Sox3_MA0514.1	4.67e-06	-
chr05	48928057	48928074	ESRRG_full_2	1.72e-07	+
chr05	49359570	49359581	Stat5a::Stat5b_MA0519.1	1.91e-05	-
chr05	51328052	51328065	LHX9_DBD_2	3.46e-05	+
chr05	52535046	52535062	Pou2f3_3986.2_UP00179_1	1.56e-05	-
chr05	52795637	52795667	Pax4_MA0068.1	8.18e-06	+
chr05	53207171	53207185	Tcf21_DBD	3.38e-06	+
chr05	53575042	53575058	Osr2_primary_UP00052_1	3.81e-05	+
chr05	53946377	53946389	PKNOX2_DBD	1.39e-06	-
chr05	54438054	54438063	SRY_MA0084.1	2.52e-05	+
chr05	55869705	55869722	Zbtb3_primary_UP00031_1	1.68e-05	-
chr05	56332199	56332214	Mafk_primary_UP00044_1	3.2e-05	+
chr05	59095118	59095136	NFYA_MA0060.2	1.34e-05	-
chr05	59835533	59835550	Hmx1_3423.1_UP00104_1	2.03e-06	-
chr05	60300736	60300751	SOX18_full_3	8.13e-06	+
chr05	60592476	60592495	CTCF_MA0139.1	1.24e-05	+
chr05	60953523	60953542	CTCF_MA0139.1	1.2e-05	-
chr05	61267035	61267050	Sp4_secondary_UP00002_2	1.05e-05	+
chr05	61611612	61611624	TEAD1_MA0090.1	4.29e-05	+
chr05	61988587	61988604	Srf_secondary_UP00077_2	7.21e-06	-
chr05	62589871	62589879	MEIS3_DBD_1	5.61e-05	+
chr05	63023477	63023488	FLI1_MA0475.1	1.12e-05	+
chr05	63289868	63289883	MAFF_DBD	5.79e-07	+
chr05	63696276	63696287	Myog_MA0500.1	9.44e-06	-
chr05	64455526	64455536	Sox3_MA0514.1	4.67e-06	-
chr05	64880368	64880388	TBX1_DBD_5	9.65e-07	+
chr05	64956235	64956246	NFKB1_MA0105.3	1.61e-05	-
chr05	69299223	69299234	Spz1_MA0111.1	8.69e-05	-
chr05	6985500	6985515	Pou5f1::Sox2_MA0142.1	1.36e-05	-
chr05	70178557	70178571	IRF7_DBD_1	2.33e-05	+
chr05	70606361	70606378	Ascl2_primary_UP00099_1	7.71e-06	-
chr05	72002059	72002074	RUNX2_MA0511.1	1.08e-05	+
chr05	7215407	7215421	Tcfcp2l1_MA0145.2	8.1e-06	+
chr05	73275241	73275258	Pou6f1_3733.1_UP00146_2	1.53e-05	-
chr05	73281976	73281991	Bbx_primary_UP00012_1	4.24e-06	+
chr05	76769283	76769299	SOX9_full_2	3.1e-05	-
chr05	77313094	77313109	SCRT1_DBD	1.71e-05	+
chr05	77519545	77519560	Foxa2_secondary_UP00073_2	2.96e-06	+
chr05	78444564	78444581	ZBTB49_DBD	3.44e-05	-
chr05	78734897	78734919	Sox7_primary_UP00034_1	1.22e-06	+
chr05	78886177	78886192	Bbx_primary_UP00012_1	2.36e-06	-
chr05	79350601	79350611	TEAD1_full_1	2.92e-06	+
chr05	79778659	79778671	Irx3_DBD	2.68e-07	+
chr05	80623898	80623914	BARHL2_DBD_3	9.82e-06	-
chr05	81085580	81085589	Nr2e1_DBD_1	5.98e-06	+
chr05	82430617	82430631	Cphx_3484.1_UP00198_1	6.91e-05	-
chr05	83458869	83458878	SNAI2_DBD	2.23e-06	+
chr05	83581726	83581737	Foxo1_MA0480.1	2.33e-06	+
chr05	83984364	83984380	SOX21_DBD_2	1.17e-05	-
chr05	84957519	84957534	RFX2_DBD_2	1.9e-07	-
chr05	85151544	85151559	TBX20_DBD_3	6.27e-05	+
chr05	85194115	85194132	Arid3a_primary_UP00078_1	1.19e-05	-
chr05	86429266	86429280	POU2F2_DBD_2	2.21e-06	-
chr05	86470029	86470046	Sox11_primary_UP00030_1	1.4e-05	-
chr05	87090492	87090507	Sox14_secondary_UP00004_2	5.52e-06	-
chr05	87331085	87331100	Pou5f1::Sox2_MA0142.1	3.24e-06	+
chr05	87654075	87654090	SP2_MA0516.1	1.86e-05	+
chr05	89127472	89127483	POU2F2_DBD_1	7.93e-06	+
chr05	89697268	89697283	Foxa2_secondary_UP00073_2	1.16e-06	+
chr05	90067011	90067028	Sox4_primary_UP00062_1	1.63e-06	+
chr05	91014704	91014716	Tcf7_DBD	9.73e-06	-
chr05	91045708	91045722	Tcfap2a_secondary_UP00005_2	3.78e-06	-
chr05	91156128	91156142	ZNF306_full	1.17e-05	-
chr05	91333238	91333255	Srf_secondary_UP00077_2	8.45e-06	-
chr05	91652607	91652618	CEBPB_MA0466.1	3.08e-05	+
chr05	91729109	91729126	Gata6_primary_UP00100_1	9.33e-06	+
chr05	9307054	9307069	Zic3_secondary_UP00006_2	9.01e-06	-
chr05	93086527	93086538	E2F6_MA0471.1	1.95e-05	+
chr05	94091172	94091189	CTCF_full	1.38e-05	+
chr05	94413353	94413368	PRDM1_MA0508.1	2.52e-05	-
chr05	94779150	94779167	Sox11_primary_UP00030_1	2.82e-06	-
chr05	94866180	94866188	FOXC1_MA0032.1	5.93e-05	-
chr05	95505151	95505168	TEAD1_full_2	3.68e-08	-
chr05	96391761	96391782	VENTX_DBD_2	2.87e-05	-
chr05	96655934	96655949	FOXP1_MA0481.1	3.39e-06	-
chr05	97266756	97266766	GSX2_DBD	4.99e-06	+
chr05	97566017	97566034	ZNF713_full	4.56e-05	-
chr05	97752609	97752622	PRDM4_full	2.97e-05	+
chr05	97807359	97807377	E2F3_DBD_1	3.77e-05	+
chr05	98226610	98226624	Sfpi1_primary_UP00085_1	5.2e-06	-
chr05	99232400	99232419	CTCF_MA0139.1	6.74e-07	+
chr05	99495355	99495372	Tcf1_primary_UP00089_1	7.79e-06	-
chr05	99825969	99825986	Tcf7_primary_UP00054_1	2.03e-06	+
chr05	99891008	99891019	HMX1_DBD	2.01e-06	-
chr05	99910581	99910589	Mafb_MA0117.1	5.6e-05	+
chr06	10158547	10158561	TCF7L2_MA0523.1	3.48e-05	+
chr06	102263100	102263109	POU2F3_DBD_1	1.92e-05	-
chr06	103555507	103555526	CTCF_MA0139.1	3.27e-07	+
chr06	105296454	105296469	Hlx1_2350.1_UP00225_1	6.85e-07	-
chr06	105778340	105778362	Sox7_primary_UP00034_1	5.37e-06	+
chr06	10725286	10725300	POU1F1_DBD_2	1.71e-06	-
chr06	112002973	112002985	Rxra_DBD_2	6.12e-05	+
chr06	112926510	112926525	Nr5a2_MA0505.1	2.56e-05	-
chr06	113455425	113455438	Elf3_primary_UP00090_1	1.87e-05	+
chr06	114304002	114304021	CTCF_MA0139.1	3.32e-06	+
chr06	116233696	116233713	Smad3_secondary_UP00000_2	1.23e-05	+
chr06	116619298	116619316	Tp53_DBD_1	1.2e-05	+
chr06	118055036	118055057	REST_MA0138.2	3.55e-05	+
chr06	119234607	119234620	SOX21_DBD_4	7.99e-06	+
chr06	119448456	119448466	Sox3_MA0514.1	1.68e-05	-
chr06	122218180	122218195	Pou5f1::Sox2_MA0142.1	5.75e-07	-
chr06	122595880	122595897	Hbp1_secondary_UP00055_2	1.44e-06	+
chr06	123074999	123075016	Foxj3_secondary_UP00039_2	1.32e-05	-
chr06	124032508	124032525	TEAD1_full_2	1.91e-05	-
chr06	126030911	126030927	Hoxd13_2356.1_UP00180_1	9.42e-06	-
chr06	12643800	12643821	REST_MA0138.2	2.01e-09	+
chr06	126930736	126930751	Foxa2_secondary_UP00073_2	1.53e-05	-
chr06	127678134	127678149	FOXA1_MA0148.3	3.27e-05	+
chr06	129097127	129097146	CTCF_MA0139.1	7.98e-08	-
chr06	130039496	130039513	CTCF_full	2.21e-05	+
chr06	130633317	130633327	Sox3_MA0514.1	4.05e-05	-
chr06	130785895	130785910	RFX3_DBD_2	8.41e-07	+
chr06	13094429	13094445	Hoxb13_3479.1_UP00134_1	4.5e-08	+
chr06	132725681	132725695	SPIC_full	5.95e-05	-
chr06	133061331	133061347	TBX21_full_1	4.67e-05	-
chr06	134256570	134256584	Zic1_primary_UP00102_1	2.77e-06	-
chr06	135553716	135553735	CTCF_MA0139.1	1.43e-05	-
chr06	135919069	135919084	Ets1_MA0098.2	1.23e-06	+
chr06	136367237	136367247	Gfi1_MA0038.1	1.5e-05	+
chr06	136525243	136525259	RFX3_DBD_1	4.57e-07	-
chr06	136540778	136540797	CTCF_MA0139.1	1.45e-07	-
chr06	138730444	138730454	Sox6_MA0515.1	6.12e-06	-
chr06	139273160	139273177	Pou3f3_3235.2_UP00211_1	2.62e-06	+
chr06	139481898	139481910	INSM1_MA0155.1	2.74e-06	-
chr06	140573297	140573316	CTCF_MA0139.1	8.79e-07	+
chr06	140950007	140950022	Zfp281_primary_UP00021_1	1.76e-06	+
chr06	141151862	141151879	Sox4_primary_UP00062_1	4.03e-06	-
chr06	141536084	141536095	SP1_MA0079.3	5.45e-06	-
chr06	142083109	142083128	CTCF_MA0139.1	1.59e-06	+
chr06	142835423	142835438	MAFK_full_2	2.59e-05	+
chr06	143295178	143295192	FOXJ2_DBD_1	7.63e-06	-
chr06	143372507	143372521	FOXO6_DBD_3	7.17e-06	-
chr06	144400807	144400822	HSF1_MA0486.1	2.55e-05	-
chr06	144447165	144447176	STAT3_MA0144.2	3.01e-06	+
chr06	144707223	144707240	Rhox11_1765.2_UP00193_1	9.26e-06	+
chr06	144725413	144725430	Smad3_primary_UP00000_1	1.76e-06	-
chr06	145181304	145181322	MAFF_MA0495.1	1.84e-06	+
chr06	14606737	14606750	Foxj3_DBD_4	8.12e-05	+
chr06	146234314	146234325	FOXP2_MA0593.1	3.88e-05	+
chr06	147858307	147858319	Irx3_DBD	2.68e-07	+
chr06	148879363	148879378	RFX3_DBD_2	9e-08	+
chr06	149670202	149670223	IRF3_full	3.98e-06	+
chr06	149701437	149701449	INSM1_MA0155.1	4.66e-05	+
chr06	15033305	15033318	ATF4_DBD	1.16e-05	+
chr06	150607030	150607047	Zbtb12_primary_UP00019_1	3.8e-05	+
chr06	151158863	151158873	TCF4_DBD	4.46e-06	+
chr06	151307595	151307614	RFX2_MA0600.1	5.95e-08	+
chr06	151412579	151412592	SMAD2::SMAD3::SMAD4_MA0513.1	4.91e-06	+
chr06	151462851	151462869	EWSR1-FLI1_MA0149.1	8.96e-07	+
chr06	151761368	151761383	Tcfap2b_secondary_UP00010_2	4.17e-06	-
chr06	152337919	152337934	Bbx_primary_UP00012_1	4.89e-06	+
chr06	154085072	154085091	RFX2_MA0600.1	1.2e-05	-
chr06	155055634	155055649	Pou5f1::Sox2_MA0142.1	1.72e-06	-
chr06	15512750	15512766	POU4F2_full	2.01e-06	-
chr06	156011345	156011359	NR2E1_full_2	2.14e-06	+
chr06	159277045	159277055	MZF1_5-13_MA0057.1	5.83e-06	+
chr06	160601806	160601823	ZNF282_DBD	5.16e-06	+
chr06	164134430	164134441	Foxj3_DBD_1	2.92e-05	+
chr06	164341563	164341580	POU1F1_DBD_1	7.01e-06	-
chr06	16456203	16456218	ESR2_MA0258.2	6.73e-05	-
chr06	164722635	164722652	Obox1_3970.2_UP00216_1	4.03e-07	-
chr06	164810012	164810028	RFX3_DBD_1	1.97e-07	+
chr06	166977186	166977199	SOX8_full_2	3.33e-05	+
chr06	17062808	17062823	TFAP2C_MA0524.1	2.46e-06	-
chr06	17104616	17104632	Spdef_secondary_UP00038_2	4.9e-05	-
chr06	17390795	17390809	FOXO6_DBD_3	5.4e-06	+
chr06	17589645	17589660	NFYB_MA0502.1	9.96e-06	-
chr06	18282390	18282401	ETV2_DBD	2.29e-05	-
chr06	2196432	2196447	MAFK_full_2	2.28e-05	+
chr06	22572821	22572832	SP1_MA0079.3	5.33e-05	-
chr06	24565825	24565846	REST_MA0138.2	2.2e-10	-
chr06	24914362	24914379	CTCF_full	1.08e-06	+
chr06	25523309	25523324	NR3C1_MA0113.2	1.16e-06	+
chr06	25943907	25943923	Ascl2_secondary_UP00099_2	3e-07	+
chr06	26753196	26753209	POU3F3_DBD_1	6.14e-06	-
chr06	26890425	26890443	MSX1_DBD_1	3.95e-05	-
chr06	27044747	27044765	NFYA_MA0060.2	4.04e-06	+
chr06	28544478	28544492	Rxra_DBD_1	9.7e-06	-
chr06	29021055	29021066	MYBL1_DBD_3	3.7e-07	+
chr06	29674004	29674015	FOXB1_DBD_3	5.49e-07	+
chr06	29944513	29944523	Sox3_MA0514.1	1.35e-06	-
chr06	30975471	30975485	Sfpi1_primary_UP00085_1	2.88e-05	+
chr06	3204401	3204416	RUNX2_MA0511.1	4.01e-05	+
chr06	32061602	32061610	EHF_MA0598.1	2.41e-05	+
chr06	32142830	32142849	TBX21_full_3	5.74e-06	-
chr06	37888296	37888307	FOSL1_MA0477.1	5.78e-07	+
chr06	39222828	39222845	RARG_DBD_1	3.03e-06	+
chr06	39884054	39884069	Klf12_DBD	3.58e-05	+
chr06	40459989	40460000	Foxk1_DBD_1	1.17e-05	+
chr06	4052004	4052021	Duxl_1286.2_UP00227_1	1.93e-05	+
chr06	44936093	44936109	Gabpa_secondary_UP00013_2	2.09e-05	-
chr06	45482011	45482019	TEAD3_DBD_2	1.79e-05	-
chr06	45490191	45490208	Sox13_secondary_UP00096_2	3.26e-05	-
chr06	47649780	47649795	Spi1_MA0080.3	1.03e-06	-
chr06	48117992	48118006	Zfx_MA0146.2	3.19e-05	-
chr06	48504433	48504451	EWSR1-FLI1_MA0149.1	2.56e-06	+
chr06	49641621	49641636	Pou5f1::Sox2_MA0142.1	1.2e-05	-
chr06	50800738	50800754	Sox1_primary_UP00069_1	1.85e-05	+
chr06	50908792	50908809	Sox17_secondary_UP00014_2	2.03e-06	+
chr06	50971930	50971942	NHLH1_MA0048.1	1.86e-06	+
chr06	54475635	54475643	PDX1_DBD_2	2.18e-05	+
chr06	54765464	54765481	ZNF713_full	1.7e-05	+
chr06	54836092	54836101	Nr2e1_DBD_1	3.86e-05	+
chr06	54986824	54986840	Zbtb3_secondary_UP00031_2	1.07e-05	+
chr06	55400674	55400691	Sox4_primary_UP00062_1	9.66e-06	-
chr06	55458616	55458632	Sox12_secondary_UP00101_2	4.15e-06	+
chr06	55748617	55748627	TEAD1_full_1	2.02e-06	+
chr06	55888239	55888253	Tcfap2e_secondary_UP00028_2	2.23e-05	+
chr06	56009895	56009914	CTCF_MA0139.1	4.77e-08	+
chr06	56603273	56603286	SOX8_full_2	7.22e-06	+
chr06	56706369	56706386	Bapx1_2343.1_UP00228_1	4.08e-05	-
chr06	57687754	57687764	MZF1_5-13_MA0057.1	8.1e-06	+
chr06	57926831	57926842	FOS_MA0476.1	1.57e-06	+
chr06	58322834	58322848	Foxj3_DBD_2	5.56e-06	+
chr06	58844509	58844524	Foxa2_secondary_UP00073_2	2.25e-05	-
chr06	59045837	59045858	REST_MA0138.2	1.59e-05	+
chr06	59965251	59965262	FOXB1_DBD_3	2.2e-05	-
chr06	60050253	60050272	CTCF_MA0139.1	5.54e-07	+
chr06	60164692	60164701	SOX9_MA0077.1	1.88e-05	+
chr06	60287586	60287603	Ascl2_primary_UP00099_1	5.64e-07	+
chr06	61837374	61837390	Hoxb8_3780.2_UP00263_1	7.39e-05	-
chr06	6245847	6245863	Pou2f2_3748.1_UP00191_1	5.89e-07	+
chr06	645479	645492	TFAP2C_full_2	6.84e-06	-
chr06	66886801	66886817	Myb_secondary_UP00092_2	1.42e-05	+
chr06	67203836	67203851	Tcfap2a_primary_UP00005_1	1.92e-07	+
chr06	67374679	67374694	SCRT1_DBD	1.73e-05	+
chr06	67695554	67695564	HOXB3_DBD	8.76e-06	-
chr06	68085045	68085061	Myf6_primary_UP00036_1	6.08e-06	+
chr06	68109521	68109536	PRDM1_full	1.78e-05	-
chr06	68193870	68193887	ZBTB49_DBD	2e-05	+
chr06	68306106	68306117	PHOX2B_DBD	9.99e-07	-
chr06	68397025	68397045	ESR1_MA0112.2	4.93e-06	-
chr06	68489418	68489435	BCL6B_DBD	2.64e-06	+
chr06	69659481	69659496	Stat6_MA0520.1	1.59e-05	-
chr06	70189146	70189161	Ets1_MA0098.2	6.39e-06	-
chr06	71054525	71054537	ZNF524_full_1	1.4e-05	-
chr06	71600092	71600102	Ascl2_DBD	1.36e-06	+
chr06	71864147	71864158	Gfi1b_MA0483.1	3.04e-07	-
chr06	72343362	72343373	Tcf12_MA0521.1	3.73e-07	-
chr06	72521905	72521920	OTX1_DBD_1	2.52e-05	+
chr06	73007597	73007611	FOXD2_DBD_1	8.78e-06	-
chr06	73953846	73953859	Elf3_primary_UP00090_1	1.54e-05	-
chr06	74622113	74622131	ZNF435_full	4.64e-05	+
chr06	75386138	75386150	YY1_MA0095.2	2.58e-05	+
chr06	78076710	78076726	RFX3_DBD_1	3.57e-05	-
chr06	78203961	78203971	Barhl1_DBD_1	2.73e-06	+
chr06	78446834	78446849	Meis1_MA0498.1	6.76e-05	-
chr06	79157264	79157278	Sfpi1_secondary_UP00085_2	5.56e-05	+
chr06	79332384	79332401	Rfxdc2_secondary_UP00076_2	1.42e-06	+
chr06	80428376	80428391	Zic3_secondary_UP00006_2	1.06e-06	+
chr06	80835644	80835660	Sox12_secondary_UP00101_2	7.58e-06	-
chr06	80944917	80944929	MYBL1_DBD_2	3.42e-07	+
chr06	82139330	82139347	Sox8_primary_UP00051_1	2.33e-05	+
chr06	82465128	82465145	Six2_2307.2_UP00159_1	1.03e-06	-
chr06	82961883	82961895	Tcf7_DBD	2.18e-05	+
chr06	83435756	83435774	THRB_DBD_1	5.07e-05	-
chr06	84443612	84443628	Vax2_3500.1_UP00106_1	3.18e-05	-
chr06	8459550	8459561	EBF1_MA0154.2	5.58e-07	-
chr06	85206057	85206067	MSC_full	1.75e-05	+
chr06	85256458	85256473	Pou5f1::Sox2_MA0142.1	1.2e-05	-
chr06	86938528	86938547	CTCF_MA0139.1	4.35e-07	-
chr06	87831877	87831891	Nr2e1_DBD_2	1.26e-05	-
chr06	87947674	87947685	Foxo1_MA0480.1	1.78e-06	-
chr06	89078631	89078648	CTCF_full	4.26e-05	+
chr06	89797955	89797965	Myc_MA0147.2	8.13e-06	-
chr06	90149945	90149961	Osr2_secondary_UP00052_2	6.39e-05	-
chr06	96220597	96220614	Smad3_secondary_UP00000_2	5.57e-05	+
chr06	96978698	96978715	Pbx1_3203.1_UP00185_1	1.23e-05	-
chr06	98625688	98625699	TBX20_full_1	1.44e-05	-
chr06	98870388	98870407	CTCF_MA0139.1	5.05e-06	-
chr07	100217863	100217871	Pax2_MA0067.1	4.82e-05	-
chr07	100365343	100365358	Zic2_secondary_UP00057_2	3.4e-06	-
chr07	100798921	100798938	MEOX2_DBD_2	4.04e-06	-
chr07	101383320	101383334	Atf4_DBD	2.16e-05	+
chr07	101573531	101573546	Zic2_secondary_UP00057_2	4.3e-06	+
chr07	101944948	101944962	GLIS3_DBD	8.3e-08	-
chr07	102706860	102706871	DPRX_DBD_2	1.32e-06	-
chr07	102858333	102858343	TFEC_DBD	1.15e-05	-
chr07	103042022	103042033	FOS_MA0476.1	5.45e-05	+
chr07	103099462	103099470	FEV_MA0156.1	1.47e-05	-
chr07	103411970	103411987	Sox11_primary_UP00030_1	1.77e-05	+
chr07	104556227	104556243	Myf6_primary_UP00036_1	3.75e-06	+
chr07	106004772	106004787	Zic1_secondary_UP00102_2	2.37e-05	+
chr07	106484522	106484532	HOXA2_DBD	1.34e-05	-
chr07	107035652	107035669	TEAD1_full_2	4.71e-05	+
chr07	108834298	108834315	SOX8_full_3	3.77e-06	+
chr07	109640254	109640269	Zfp423_MA0116.1	1.9e-05	-
chr07	109723410	109723429	THRB_DBD_2	4.51e-06	-
chr07	110036058	110036068	TEAD1_full_1	4.03e-06	-
chr07	110441382	110441393	NRL_DBD	1.11e-06	+
chr07	110476258	110476275	Ascl2_primary_UP00099_1	2.15e-06	+
chr07	111062953	111062967	GLI2_DBD_1	2.61e-05	+
chr07	111401845	111401860	Zic3_secondary_UP00006_2	1.63e-05	-
chr07	111582038	111582056	MAFF_MA0495.1	4.86e-07	-
chr07	112167790	112167805	Stat6_MA0520.1	1.88e-06	-
chr07	112247449	112247467	SRF_MA0083.2	2e-05	+
chr07	112254033	112254050	Nkx3-1_2923.2_UP00389_1	7.88e-08	-
chr07	112774002	112774015	FOXC1_DBD_1	1.62e-05	+
chr07	112797458	112797475	Pou3f3_3235.2_UP00211_1	3.63e-05	+
chr07	113247782	113247799	CTCF_full	2.39e-06	-
chr07	113287699	113287718	CTCF_MA0139.1	7.83e-07	-
chr07	113787164	113787174	SREBF1_MA0595.1	2.88e-06	+
chr07	114629109	114629121	FOXC2_DBD_3	1.24e-07	-
chr07	114648646	114648665	CTCF_MA0139.1	3.03e-05	+
chr07	116711847	116711868	ZNF263_MA0528.1	5.88e-07	-
chr07	117700065	117700079	NR2F1_MA0017.1	4.22e-05	+
chr07	118064701	118064714	LBX2_DBD_1	4.23e-06	-
chr07	118351054	118351070	POU6F2_DBD_2	1.59e-05	-
chr07	119337944	119337960	SOX10_full_2	1.38e-05	+
chr07	120325599	120325616	Foxk1_primary_UP00025_1	4.25e-06	-
chr07	120739477	120739494	Tgif1_2342.2_UP00122_1	6.33e-06	-
chr07	124255567	124255579	TEAD1_MA0090.1	6.11e-06	-
chr07	124707590	124707607	BCL6B_DBD	2.31e-07	+
chr07	125843485	125843506	ZNF263_MA0528.1	4.96e-05	+
chr07	126611832	126611850	KLF13_full	1.15e-05	+
chr07	127824278	127824293	FOXA1_MA0148.3	1.94e-06	-
chr07	128567355	128567376	IRF1_MA0050.2	5.64e-06	+
chr07	128849438	128849453	RFX3_DBD_2	4.93e-09	-
chr07	131571814	131571828	Cphx_3484.1_UP00198_1	3.08e-06	+
chr07	132846736	132846753	Otx1_2325.1_UP00229_1	1.98e-06	+
chr07	133105812	133105829	ESRRG_full_2	1.2e-05	+
chr07	133517219	133517227	Sox2_MA0143.3	1.79e-05	-
chr07	134298234	134298250	Ehf_secondary_UP00015_2	6.69e-05	-
chr07	134502349	134502365	Gm397_secondary_UP00042_2	1.81e-05	+
chr07	135637879	135637895	SOX21_DBD_2	2.14e-05	+
chr07	136146641	136146654	NR2F1_DBD_3	1.13e-05	-
chr07	136911127	136911141	EGR1_MA0162.2	4.61e-07	+
chr07	137272951	137272967	Sox1_primary_UP00069_1	4.26e-05	-
chr07	137456938	137456947	Sox17_MA0078.1	4.03e-06	-
chr07	137984009	137984020	SP3_DBD	1.97e-05	+
chr07	138196676	138196694	NFYA_MA0060.2	2.65e-06	+
chr07	138823821	138823840	CTCF_MA0139.1	4.29e-07	+
chr07	138982379	138982393	EBF1_full	6.28e-05	+
chr07	139236200	139236210	MZF1_5-13_MA0057.1	1.33e-05	-
chr07	140116568	140116579	E2F6_MA0471.1	1.08e-05	+
chr07	140123466	140123487	IRF3_full	1.84e-06	-
chr07	141328031	141328050	CTCF_MA0139.1	5.77e-06	-
chr07	142099534	142099548	Zfp161_secondary_UP00065_2	3.64e-06	-
chr07	143960342	143960358	Hbp1_primary_UP00055_1	4.77e-05	+
chr07	144760611	144760625	SOX8_DBD_5	1.74e-06	+
chr07	144789282	144789298	Lef1_secondary_UP00067_2	5.54e-07	-
chr07	145543022	145543039	Sox11_primary_UP00030_1	1.11e-06	+
chr07	145575016	145575036	RREB1_MA0073.1	3.57e-05	+
chr07	146202048	146202065	Sox17_secondary_UP00014_2	8.35e-06	+
chr07	147509325	147509337	POU3F2_DBD_2	4.95e-07	+
chr07	147678801	147678809	TEAD3_DBD_2	3.26e-05	+
chr07	147682464	147682483	CTCF_MA0139.1	3.85e-06	-
chr07	148018967	148018975	RHOXF1_DBD_2	2.67e-05	-
chr07	148340851	148340860	Nr2e1_DBD_1	5.98e-06	-
chr07	148963456	148963473	IRF7_DBD_2	1.15e-05	-
chr07	149146297	149146313	Sox12_secondary_UP00101_2	2.52e-06	-
chr07	149330608	149330627	CTCF_MA0139.1	1.06e-06	-
chr07	149371087	149371102	Ets1_MA0098.2	6.55e-06	-
chr07	149935908	149935923	Zic2_secondary_UP00057_2	3.51e-05	+
chr07	150623963	150623973	TEAD1_full_1	2.92e-06	+
chr07	150631032	150631047	Ets1_MA0098.2	1.17e-05	+
chr07	150859355	150859367	TEAD1_MA0090.1	5.46e-05	-
chr07	151220927	151220939	NHLH1_MA0048.1	2.45e-05	-
chr07	151814735	151814746	Gfi1b_MA0483.1	3.39e-05	-
chr07	153145129	153145148	CTCF_MA0139.1	9.52e-06	-
chr07	155283984	155284000	RARB_full	1.59e-05	-
chr07	157158980	157158995	Zic3_secondary_UP00006_2	2.29e-05	+
chr07	157453252	157453268	SOX9_full_2	1.18e-05	+
chr07	157763422	157763439	Sry_secondary_UP00016_2	1.3e-05	-
chr07	159775255	159775270	Meis1_MA0498.1	8.16e-06	-
chr07	160377180	160377196	RUNX3_DBD_1	7.93e-06	+
chr07	162289560	162289575	PRDM1_MA0508.1	5.19e-05	+
chr07	162763208	162763227	CTCF_MA0139.1	1.13e-06	+
chr07	162913646	162913657	NFE2_DBD	4.74e-05	+
chr07	163152273	163152284	FOXB1_DBD_3	6.27e-06	-
chr07	166951095	166951109	Zfx_MA0146.2	2.77e-05	+
chr07	167005629	167005644	SCRT1_DBD	7.59e-05	+
chr07	167517954	167517971	Ar_DBD	2.1e-05	+
chr07	167540815	167540830	ZSCAN4_full	8.07e-06	-
chr07	167725755	167725774	CTCF_MA0139.1	1.45e-06	+
chr07	168554492	168554505	POU2F2_MA0507.1	2.2e-06	+
chr07	168909192	168909213	ZNF263_MA0528.1	2.89e-06	-
chr07	170734289	170734302	Creb3l2_DBD_1	1.03e-05	+
chr07	171033164	171033173	ELF5_MA0136.1	3.28e-05	-
chr07	171947351	171947367	Barx1_2877.1_UP00181_1	1.41e-05	+
chr07	174247662	174247673	EBF1_MA0154.2	3.63e-06	-
chr07	174326297	174326316	CTCF_MA0139.1	2.6e-06	+
chr07	174999282	174999300	RUNX2_DBD_2	6.95e-05	-
chr07	175187997	175188027	Pax4_MA0068.1	2.23e-06	+
chr07	176059116	176059126	KLF5_MA0599.1	6.18e-06	+
chr07	179957354	179957362	TEAD3_DBD_2	1.79e-05	-
chr07	183926252	183926268	Sox21_primary_UP00071_1	1.36e-05	+
chr07	18809651	18809661	FIGLA_DBD	2.76e-06	+
chr07	19165105	19165120	NFYB_MA0502.1	2.48e-05	-
chr07	19233163	19233179	Zfp187_secondary_UP00082_2	7.37e-05	-
chr07	19239838	19239853	Tbp_secondary_UP00029_2	1.99e-05	+
chr07	19443023	19443038	Foxa2_secondary_UP00073_2	4.63e-05	-
chr07	19496053	19496065	POU3F3_DBD_2	4.86e-05	-
chr07	20966496	20966510	Rfx1_MA0509.1	1.02e-05	-
chr07	21373636	21373649	Tcfap2a_DBD_3	2.08e-05	+
chr07	22379109	22379120	DUX4_MA0468.1	4.51e-07	+
chr07	25466858	25466875	Sox4_secondary_UP00062_2	2.19e-05	+
chr07	25813985	25814000	Zfp105_primary_UP00037_1	5.83e-07	+
chr07	25988924	25988936	TFAP2A_DBD_1	1.99e-05	+
chr07	26311358	26311373	Spi1_MA0080.3	4.85e-06	+
chr07	26898463	26898475	Ddit3::Cebpa_MA0019.1	3.45e-05	-
chr07	29094040	29094052	FOXG1_DBD_2	8.79e-06	-
chr07	29323388	29323400	Foxd3_MA0041.1	3.85e-06	+
chr07	29524587	29524599	IRX5_DBD	3.62e-06	+
chr07	30093788	30093808	RREB1_MA0073.1	2.62e-06	+
chr07	30219943	30219956	JUN_MA0488.1	9.29e-07	+
chr07	31766699	31766712	HSF1_full	5.46e-06	+
chr07	32122224	32122236	ZNF75A_DBD	9.21e-06	-
chr07	33290029	33290046	Duxl_1286.2_UP00227_1	4.17e-05	-
chr07	3390393	3390413	znf143_MA0088.1	1.33e-05	+
chr07	35256627	35256639	JDP2_full_2	1.54e-06	-
chr07	36508034	36508048	ZIC1_full	8.98e-06	+
chr07	37816841	37816852	NFKB1_MA0105.3	1.92e-06	+
chr07	3851769	3851781	PBX1_MA0070.1	2.36e-06	-
chr07	3866621	3866631	ELK1_MA0028.1	6.13e-07	-
chr07	38821537	38821553	Klf7_primary_UP00093_1	1.44e-08	+
chr07	46366648	46366660	PROX1_DBD	9.23e-06	+
chr07	47649228	47649239	SP1_MA0079.3	1.01e-06	+
chr07	50432924	50432935	SP1_MA0079.3	7.65e-08	-
chr07	53032516	53032530	GLI2_DBD_1	1.13e-05	+
chr07	5356434	5356442	FOXL1_MA0033.1	2.65e-05	-
chr07	56407488	56407503	MAFK_MA0496.1	2.32e-05	+
chr07	56841701	56841716	Zic1_secondary_UP00102_2	1.31e-06	+
chr07	57757179	57757196	TEAD1_full_2	1.32e-05	-
chr07	59555366	59555384	Tp53_DBD_1	4.45e-05	+
chr07	60910730	60910747	Zfp691_primary_UP00095_1	9.39e-07	+
chr07	62547312	62547326	E2F1_DBD_4	5.73e-05	+
chr07	63927895	63927911	TFCP2_full_2	1.38e-07	+
chr07	64839913	64839923	ELK1_MA0028.1	1.33e-05	+
chr07	68380331	68380343	TEAD1_MA0090.1	1.82e-06	+
chr07	68380492	68380509	TEAD1_full_2	5.55e-06	-
chr07	69504524	69504545	ZNF263_MA0528.1	2.86e-07	-
chr07	72167598	72167614	SOX9_full_3	2.42e-05	-
chr07	73266693	73266710	TEAD1_full_2	1.17e-06	+
chr07	75284593	75284615	Sox7_secondary_UP00034_2	2.65e-05	-
chr07	75984355	75984372	TEAD1_full_2	3.58e-05	-
chr07	76335264	76335278	Tcf1_secondary_UP00089_2	1.55e-05	+
chr07	77224581	77224596	RXRA::VDR_MA0074.1	6.65e-05	+
chr07	7821074	7821091	Foxl1_primary_UP00061_1	1.18e-06	-
chr07	78550536	78550551	Pou5f1::Sox2_MA0142.1	2.4e-05	-
chr07	79210919	79210932	JUN_MA0488.1	4.36e-06	+
chr07	79464074	79464091	TEAD1_full_2	5.46e-06	-
chr07	80304424	80304439	Zic3_DBD	3.21e-05	-
chr07	8202383	8202397	TCF7L2_MA0523.1	6.27e-06	+
chr07	83186347	83186365	MGA_DBD_3	9.81e-07	-
chr07	86917616	86917627	YY1_full	1.86e-06	-
chr07	87645092	87645107	Sox10_DBD_3	5.86e-06	-
chr07	87826103	87826118	Foxa2_secondary_UP00073_2	1.28e-05	-
chr07	88519964	88519980	Zscan4_secondary_UP00026_2	2.07e-05	-
chr07	90081929	90081940	Tcf3_MA0522.1	6.78e-06	-
chr07	90370411	90370421	GSC2_DBD	1.49e-06	-
chr07	90416794	90416815	ZNF263_MA0528.1	3.51e-07	+
chr07	90429518	90429529	Gfi1b_MA0483.1	2.91e-05	+
chr07	91458661	91458673	POU3F3_DBD_3	4.13e-06	+
chr07	91596656	91596671	JUND_MA0492.1	4.43e-06	+
chr07	92690676	92690693	Gcm1_secondary_UP00070_2	3.14e-06	-
chr07	9274013	9274024	VSX1_full	4.54e-07	-
chr07	92770526	92770537	TFAP2C_full_3	1.37e-05	-
chr07	92985174	92985189	Zic3_secondary_UP00006_2	3.6e-06	+
chr07	93014437	93014452	NFATC1_full_2	2.8e-06	-
chr07	93947243	93947261	Msx3_DBD_1	7.35e-06	+
chr07	93961072	93961089	CTCF_full	1.51e-06	+
chr07	94110914	94110931	Mafb_DBD_2	4.75e-09	-
chr07	94118705	94118722	ESRRA_DBD_2	3.88e-06	-
chr07	94244316	94244331	Pou5f1::Sox2_MA0142.1	2.04e-06	-
chr07	94533631	94533647	Pou2f1_3081.2_UP00254_1	6.29e-06	+
chr07	95751023	95751042	CTCF_MA0139.1	4.21e-09	-
chr07	96699502	96699519	Six6_2267.5_UP00388_2	1.36e-05	+
chr07	97243641	97243655	ZIC1_full	2.92e-05	+
chr07	98097544	98097555	NR4A2_full_3	1.59e-06	-
chr07	99451548	99451562	Sox1_DBD_4	9.58e-07	-
chr07	99790828	99790843	MAFK_MA0496.1	1.97e-08	-
chr08	100120255	100120270	Sox14_secondary_UP00004_2	5.58e-07	-
chr08	101141345	101141362	CTCF_full	1.97e-07	+
chr08	101617623	101617634	Rxra_MA0512.1	1.46e-05	+
chr08	102011061	102011080	CTCF_MA0139.1	1.88e-06	+
chr08	103210987	103211004	CTCF_full	3.42e-06	-
chr08	103649224	103649239	Meis1_MA0498.1	1.69e-05	+
chr08	104831915	104831934	RORA_DBD_2	2.09e-05	+
chr08	105255701	105255717	RFX4_DBD_1	7.35e-06	-
chr08	105431042	105431057	ZIC3_full	1.65e-05	+
chr08	105782740	105782762	Sox7_primary_UP00034_1	5.84e-07	+
chr08	106109431	106109442	POU2F2_DBD_1	4.51e-07	-
chr08	107549426	107549436	ESX1_full	9.09e-07	+
chr08	107691114	107691128	GLIS3_DBD	2.54e-06	-
chr08	108198145	108198153	EHF_MA0598.1	1.21e-05	-
chr08	109264899	109264916	Zbtb3_primary_UP00031_1	2.78e-06	-
chr08	110649190	110649201	DUX4_MA0468.1	8.2e-07	+
chr08	110964890	110964904	Tcfcp2l1_MA0145.2	2.41e-05	+
chr08	112133714	112133727	PRDM4_full	1.75e-06	+
chr08	112195630	112195645	Pou5f1::Sox2_MA0142.1	3.65e-08	+
chr08	112813978	112813993	Pou5f1::Sox2_MA0142.1	3.44e-06	+
chr08	113091394	113091409	HSF1_MA0486.1	3.47e-05	+
chr08	114036590	114036607	Hmbox1_2674.1_UP00161_1	1.09e-07	-
chr08	114076811	114076826	NFIB_full	4.42e-06	-
chr08	114503	114514	SP1_MA0079.3	7.65e-08	+
chr08	116711808	116711823	Klf12_DBD	7.46e-06	+
chr08	116839552	116839562	ALX3_full_1	5.61e-05	+
chr08	117119864	117119883	CTCF_MA0139.1	5.14e-07	+
chr08	117427141	117427150	HOXC12_DBD_1	2.21e-05	-
chr08	117647623	117647638	FOXP1_MA0481.1	3.8e-07	-
chr08	118824412	118824429	SP4_full	6.75e-08	-
chr08	118898340	118898360	RREB1_MA0073.1	3.69e-05	+
chr08	119111644	119111658	IRF8_DBD	1.78e-05	+
chr08	119370759	119370773	CREB3L1_DBD_1	2.18e-05	-
chr08	119767398	119767415	CTCF_full	2.64e-08	+
chr08	12006200	12006214	NR2E1_full_2	8.81e-07	-
chr08	121085580	121085591	JUNB_MA0490.1	4.01e-06	+
chr08	124236348	124236369	REST_MA0138.2	1.85e-05	-
chr08	124263904	124263917	TFAP2A_DBD_6	3.57e-06	+
chr08	125618203	125618217	Bcl6_MA0463.1	6.44e-06	-
chr08	127513159	127513166	Nr2e3_MA0164.1	6.51e-05	-
chr08	127921804	127921821	Dobox5_3493.1_UP00143_1	4.03e-06	-
chr08	128572019	128572035	NR4A2_full_2	2e-05	-
chr08	131112036	131112053	Zfp691_primary_UP00095_1	7.37e-05	+
chr08	131906890	131906909	CTCF_MA0139.1	3.43e-07	-
chr08	133916046	133916065	CTCF_MA0139.1	2.63e-07	+
chr08	134444033	134444048	Zic3_secondary_UP00006_2	3.89e-06	+
chr08	136570831	136570848	Sp4_primary_UP00002_1	8.09e-06	+
chr08	137185025	137185041	Sry_primary_UP00016_1	9.43e-07	-
chr08	138010203	138010217	POU1F1_DBD_2	2.63e-06	+
chr08	139168349	139168363	GLI2_DBD_1	3.11e-05	+
chr08	140636811	140636826	Sox14_secondary_UP00004_2	3.58e-05	+
chr08	143321885	143321896	FOXO3_full_3	4.67e-06	-
chr08	14792879	14792894	AR_MA0007.2	1.59e-05	+
chr08	15799508	15799522	Sox12_primary_UP00101_1	4.91e-06	+
chr08	16840219	16840227	Sox2_MA0143.3	1.79e-05	-
chr08	18267041	18267055	SOX10_full_5	5.06e-07	+
chr08	18782071	18782092	IRF1_MA0050.2	5.86e-05	+
chr08	20169329	20169346	BCL6B_DBD	4.88e-07	+
chr08	22261001	22261016	NFE2::MAF_MA0501.1	2.95e-05	-
chr08	22651585	22651599	POU2F2_DBD_2	1.61e-06	+
chr08	24845209	24845227	EWSR1-FLI1_MA0149.1	1.06e-06	-
chr08	26542586	26542603	Sox15_primary_UP00075_1	3.81e-06	+
chr08	2848848	2848859	E2F4_MA0470.1	3.62e-05	+
chr08	28908840	28908855	Pou5f1::Sox2_MA0142.1	4.96e-05	-
chr08	29398137	29398158	IRF1_MA0050.2	3.26e-05	+
chr08	29977806	29977819	POU2F2_MA0507.1	2.89e-07	+
chr08	30237338	30237359	ZNF263_MA0528.1	1.66e-07	-
chr08	31278077	31278094	Irx4_2242.3_UP00194_1	4.41e-07	-
chr08	33155843	33155862	RFX2_MA0600.1	2.86e-06	-
chr08	33939308	33939323	Zic1_secondary_UP00102_2	2.9e-05	-
chr08	34318728	34318738	Sox3_MA0514.1	2.04e-05	-
chr08	35612065	35612082	SOX2_full_1	3.05e-05	-
chr08	42595665	42595678	POU2F2_MA0507.1	1.84e-06	-
chr08	47185566	47185587	ZNF263_MA0528.1	1.46e-05	-
chr08	47953210	47953221	E2F6_MA0471.1	4.77e-05	-
chr08	48882102	48882119	Sox15_primary_UP00075_1	1.76e-05	+
chr08	50783123	50783133	MZF1_5-13_MA0057.1	7.35e-06	-
chr08	51172753	51172763	TEAD1_full_1	2.56e-05	-
chr08	51202815	51202834	CTCF_MA0139.1	5.19e-07	+
chr08	52461284	52461303	CTCF_MA0139.1	1.39e-06	-
chr08	52713382	52713396	Hoxa3_primary_UP00063_1	5.88e-07	+
chr08	56414333	56414349	Max_primary_UP00060_1	2.58e-05	+
chr08	56516074	56516090	Hbp1_primary_UP00055_1	1.19e-05	-
chr08	58624975	58624984	ELF5_MA0136.1	1.09e-05	-
chr08	60443173	60443188	Pou5f1::Sox2_MA0142.1	4.6e-06	-
chr08	6195088	6195100	TEAD1_MA0090.1	3.22e-05	-
chr08	62181302	62181318	RUNX2_DBD_1	9.28e-06	+
chr08	62319719	62319738	CTCF_MA0139.1	1.73e-07	+
chr08	63157199	63157216	Obox5_3963.2_UP00208_2	4.13e-05	-
chr08	63598463	63598479	Bcl6b_primary_UP00043_1	9.22e-05	-
chr08	64518909	64518922	ZNF238_full	7.47e-05	+
chr08	65958134	65958148	NFAT5_DBD	4.9e-07	-
chr08	67233702	67233719	TEAD1_full_2	2.25e-07	+
chr08	68338942	68338954	TEAD1_MA0090.1	3.46e-06	-
chr08	70155671	70155689	Hic1_DBD_1	1.63e-05	-
chr08	71092222	71092239	Sox8_primary_UP00051_1	2.73e-07	+
chr08	71548293	71548305	TEAD1_MA0090.1	1.12e-05	+
chr08	72912239	72912258	CTCF_MA0139.1	3.16e-08	+
chr08	73233755	73233770	TFAP2C_MA0524.1	1.59e-06	+
chr08	73255510	73255525	Zic3_secondary_UP00006_2	5.24e-06	+
chr08	73780027	73780044	Gata5_primary_UP00080_1	3.27e-05	-
chr08	75167084	75167100	Tgif2_3451.1_UP00258_1	5.36e-07	-
chr08	75981842	75981859	TEAD1_full_2	6.12e-07	+
chr08	76395622	76395632	Sox3_MA0514.1	2.91e-05	-
chr08	76519124	76519139	Pou5f1::Sox2_MA0142.1	3.14e-07	+
chr08	76947035	76947047	FOXI1_MA0042.1	1.23e-06	-
chr08	78607316	78607328	ZNF524_full_1	1.44e-05	+
chr08	79953872	79953887	SOX15_full_2	2.12e-05	-
chr08	80445510	80445521	FOXH1_MA0479.1	3.69e-05	-
chr08	81056667	81056678	RUNX1_MA0002.2	1.97e-05	+
chr08	81549311	81549327	RFX4_DBD_1	1.08e-05	+
chr08	83068372	83068386	FOXB1_DBD_1	2.15e-05	+
chr08	84460814	84460831	Zfp691_secondary_UP00095_2	6.07e-05	+
chr08	84761831	84761850	CTCF_MA0139.1	8.88e-07	-
chr08	84840639	84840656	TEAD1_full_2	9.16e-07	-
chr08	85173210	85173226	Zfp187_secondary_UP00082_2	1.72e-05	+
chr08	85318535	85318551	Mrg2_2302.1_UP00210_1	1.28e-05	+
chr08	8584108	8584127	CTCF_MA0139.1	1.18e-07	+
chr08	86138593	86138608	Zic3_secondary_UP00006_2	1.27e-06	+
chr08	86565533	86565549	Rara_primary_UP00048_1	1.14e-05	-
chr08	87533262	87533278	SOX8_DBD_1	2.51e-05	+
chr08	87685568	87685580	E2F4_DBD_2	7.47e-07	+
chr08	88150228	88150240	LHX6_full_3	1.37e-05	-
chr08	88394174	88394185	Foxq1_MA0040.1	6.82e-06	-
chr08	89073263	89073278	NFIX_full_4	3.71e-05	-
chr08	89343779	89343798	CTCF_MA0139.1	3.7e-09	+
chr08	89419735	89419749	FOXD2_DBD_1	9.45e-06	-
chr08	89734868	89734879	TFAP2C_full_3	1.94e-05	+
chr08	89906399	89906414	Zic3_secondary_UP00006_2	3.16e-07	+
chr08	91367920	91367935	FOXP1_MA0481.1	2.2e-05	+
chr08	91467811	91467820	NKX2-8_full	1.14e-05	+
chr08	92433664	92433680	SOX10_full_2	1.11e-05	-
chr08	93972848	93972862	Tcfap2e_secondary_UP00028_2	9.35e-06	+
chr08	94973452	94973469	TEAD1_full_2	1.29e-06	+
chr08	94996933	94996948	Foxa2_secondary_UP00073_2	7.59e-07	-
chr08	97062273	97062288	LEF1_DBD	6.41e-06	-
chr08	9772150	9772167	Obox1_3970.2_UP00216_1	9.56e-07	-
chr08	98269506	98269523	Zfp410_primary_UP00033_1	1.72e-05	-
chr08	98351992	98352007	EGR2_MA0472.1	2.98e-06	-
chr08	98454858	98454868	MZF1_5-13_MA0057.1	3.59e-06	+
chr08	99150353	99150368	Klf12_DBD	3.29e-05	+
chr08	99646279	99646295	RFX4_DBD_1	1.36e-07	-
chr09	103064886	103064902	Hbp1_primary_UP00055_1	1.91e-05	-
chr09	108675770	108675786	Ascl2_secondary_UP00099_2	4.67e-06	-
chr09	109908137	109908147	Klf4_MA0039.2	4.13e-07	+
chr09	109908438	109908448	Klf4_MA0039.2	4.13e-07	+
chr09	109914260	109914275	SP2_MA0516.1	1.97e-07	+
chr09	11416481	11416498	Pitx1_2312.1_UP00153_1	6.4e-06	-
chr09	13254397	13254411	TCF7L2_MA0523.1	6.28e-05	+
chr09	13280946	13280962	Hic1_primary_UP00035_1	5.02e-05	+
chr09	14483099	14483112	UNCX_DBD_1	1.04e-05	-
chr09	14980771	14980786	SOX18_full_3	1.66e-05	-
chr09	15284403	15284414	Foxj3_DBD_1	4.98e-06	-
chr09	15295180	15295198	ESRRG_full_1	1.81e-05	+
chr09	15881853	15881873	ESR1_MA0112.2	5.86e-07	-
chr09	17759439	17759453	Stat4_MA0518.1	1.33e-05	-
chr09	18122510	18122526	Sox18_secondary_UP00064_2	6.74e-06	+
chr09	19915968	19915989	ZNF263_MA0528.1	1.28e-05	-
chr09	20311702	20311714	Irx3_DBD	2.19e-06	-
chr09	21601104	21601121	Pou6f1_1731.2_UP00146_1	1.42e-06	-
chr09	21841616	21841631	Foxa2_secondary_UP00073_2	5.21e-07	-
chr09	22368649	22368666	Sox4_primary_UP00062_1	9.83e-06	-
chr09	24272369	24272385	Bcl6b_primary_UP00043_1	1.64e-05	+
chr09	24457172	24457188	Zbtb3_secondary_UP00031_2	1.04e-06	-
chr09	24642101	24642114	Sox1_DBD_3	5.79e-06	+
chr09	25069260	25069271	Gfi1b_MA0483.1	5.89e-05	-
chr09	26791235	26791248	Myod1_MA0499.1	6.5e-07	-
chr09	28750438	28750459	IRF1_MA0050.2	5.28e-07	+
chr09	28908164	28908182	Hic1_DBD_1	1.92e-05	+
chr09	32502804	32502823	CTCF_MA0139.1	3.79e-07	+
chr09	32990304	32990314	REL_MA0101.1	1.36e-06	+
chr09	33534249	33534266	TEAD1_full_2	4.28e-05	+
chr09	34167716	34167729	SCRT2_DBD	2.22e-05	-
chr09	35100798	35100820	Sox7_primary_UP00034_1	1.62e-06	-
chr09	35598215	35598230	Zic1_secondary_UP00102_2	1.38e-06	+
chr09	35675195	35675212	MYBL1_DBD_4	1.34e-05	-
chr09	35719020	35719037	TEAD3_DBD_1	5.97e-06	+
chr09	35796481	35796496	FOXP1_MA0481.1	6.7e-07	+
chr09	36863246	36863261	Zic3_primary_UP00006_1	3.33e-06	-
chr09	37890880	37890895	Zic1_secondary_UP00102_2	3.11e-07	+
chr09	37999576	37999590	Isgf3g_secondary_UP00074_2	3.33e-05	+
chr09	37999997	38000012	Ets1_MA0098.2	1.3e-06	+
chr09	39537428	39537440	TCF7L1_full	1.34e-05	+
chr09	40119830	40119849	TBX1_DBD_2	2.19e-05	+
chr09	40233696	40233713	CTCF_full	4.58e-06	+
chr09	40565085	40565106	REST_MA0138.2	6.07e-06	-
chr09	40689496	40689505	Sox17_MA0078.1	1.22e-05	+
chr09	40796823	40796839	Foxj1_primary_UP00041_1	5.91e-06	+
chr09	40889306	40889321	Spi1_MA0080.3	6.93e-06	+
chr09	41534304	41534314	SREBF1_MA0595.1	7.5e-05	+
chr09	44135184	44135199	Klf12_DBD	3.45e-06	+
chr09	4421206	4421221	Pou5f1::Sox2_MA0142.1	1.01e-06	-
chr09	44249615	44249633	Hic1_DBD_1	3.52e-05	+
chr09	44796697	44796716	CTCF_MA0139.1	3.2e-06	-
chr09	45008050	45008060	TEAD4_DBD	1.14e-05	+
chr09	45295522	45295534	Esrrb_MA0141.2	5.25e-06	-
chr09	4653531	4653544	POU2F2_MA0507.1	1.84e-06	+
chr09	46929828	46929845	Sox8_primary_UP00051_1	1.49e-06	+
chr09	47735385	47735400	Pou5f1::Sox2_MA0142.1	9.55e-07	+
chr09	47862323	47862333	RELA_MA0107.1	1.09e-05	+
chr09	48290925	48290942	TEAD1_full_2	1.21e-06	-
chr09	48585128	48585145	Pitx1_2312.1_UP00153_1	3.56e-06	-
chr09	48900149	48900165	Zbtb3_secondary_UP00031_2	4.26e-05	-
chr09	48936602	48936615	ZNF238_full	2.18e-05	+
chr09	49015706	49015721	ESR2_MA0258.2	5.36e-05	-
chr09	49712324	49712343	TBX21_full_3	3.37e-05	+
chr09	49730253	49730263	BARHL2_DBD_2	1.32e-05	+
chr09	49898191	49898207	Hic1_secondary_UP00035_2	3.26e-05	-
chr09	51798635	51798650	Mafk_primary_UP00044_1	3.87e-05	-
chr09	53239959	53239970	PROP1_full	5.78e-05	+
chr09	53575521	53575532	Gfi1b_MA0483.1	1.71e-05	+
chr09	54666048	54666061	FOXC1_DBD_1	8.39e-07	-
chr09	55473632	55473650	TAL1::GATA1_MA0140.2	7.92e-06	+
chr09	57151335	57151350	Zic3_secondary_UP00006_2	3.63e-06	+
chr09	57246179	57246194	Pou5f1::Sox2_MA0142.1	1.91e-06	+
chr09	58744350	58744367	Sox11_primary_UP00030_1	9.1e-06	-
chr09	61556085	61556097	Creb5_DBD	7.87e-07	+
chr09	66399554	66399569	PPARG::RXRA_MA0065.2	2.05e-05	-
chr09	6655246	6655262	Gabpa_secondary_UP00013_2	5.57e-05	-
chr09	72842651	72842668	CTCF_full	3.83e-06	-
chr09	73122126	73122138	POU3F3_DBD_3	6.3e-05	-
chr09	74738571	74738582	Erg_MA0474.1	3.27e-05	-
chr09	77636302	77636313	Stat5a::Stat5b_MA0519.1	8.08e-06	-
chr09	78322825	78322845	ESR1_MA0112.2	3.61e-05	+
chr09	81788395	81788416	MAFK_DBD_2	3.53e-06	+
chr09	82387901	82387918	Six2_2307.2_UP00159_1	3.82e-05	-
chr09	83113008	83113022	Tcfcp2l1_MA0145.2	4.09e-05	-
chr09	83225579	83225594	Zfp281_primary_UP00021_1	1.24e-05	+
chr09	84839674	84839686	TFAP2C_full_1	9.37e-05	+
chr09	86151693	86151706	ATF4_DBD	2.24e-05	-
chr09	87046161	87046173	ZNF524_full_1	4.94e-05	-
chr09	87950424	87950437	TFAP2B_DBD_3	1.99e-05	-
chr09	87954010	87954027	POU1F1_DBD_1	1.36e-05	+
chr09	88013400	88013408	TEAD3_DBD_2	3.26e-05	+
chr09	88807084	88807105	REST_MA0138.2	2.23e-09	+
chr09	91161545	91161559	GLIS2_DBD	8.27e-06	+
chr09	93265513	93265522	THAP1_MA0597.1	8.77e-05	+
chr09	93878351	93878365	Isgf3g_secondary_UP00074_2	7.28e-06	-
chr09	94234276	94234292	Gabpa_secondary_UP00013_2	2.61e-06	-
chr09	94267587	94267608	ZNF263_MA0528.1	8.01e-07	+
chr09	95883574	95883584	Hand1::Tcfe2a_MA0092.1	3.44e-05	+
chr09	98073165	98073182	TEAD3_DBD_1	9.18e-08	+
chrX	10005047	10005064	Zbtb7b_secondary_UP00047_2	5.43e-07	-
chrX	101203038	101203053	NFYB_MA0502.1	1.83e-06	-
chrX	101605313	101605330	Zfp410_secondary_UP00033_2	1.01e-05	-
chrX	103232727	103232741	IRF7_DBD_1	3.59e-05	-
chrX	10417485	10417504	CTCF_MA0139.1	6.81e-07	-
chrX	104345092	104345109	CTCF_full	6.71e-09	-
chrX	105694296	105694315	CTCF_MA0139.1	7.03e-07	-
chrX	10574346	10574365	CTCF_MA0139.1	6.74e-07	-
chrX	106035536	106035551	SOX15_full_2	6.93e-06	+
chrX	107228811	107228833	Sox7_primary_UP00034_1	1.33e-06	-
chrX	10841055	10841070	NFYB_MA0502.1	9.06e-06	+
chrX	109361776	109361793	TEAD1_full_2	2.43e-05	-
chrX	109372255	109372272	FOXG1_DBD_1	1.91e-05	+
chrX	109408145	109408160	MAFF_DBD	4.42e-06	-
chrX	111954525	111954540	Mafb_secondary_UP00045_2	1.41e-05	+
chrX	114601357	114601373	T_full	6.12e-07	+
chrX	114610949	114610966	Tcf7l2_primary_UP00083_1	4.18e-06	+
chrX	115090918	115090934	Myf6_primary_UP00036_1	2.56e-05	+
chrX	116442917	116442932	Zic3_DBD	1.6e-07	-
chrX	117029048	117029065	Zfp691_primary_UP00095_1	5.14e-05	-
chrX	118372106	118372120	ZIC1_full	1.3e-06	+
chrX	12057207	12057217	Gfi1_MA0038.1	3.12e-06	-
chrX	122492723	122492740	TEAD1_full_2	5.19e-06	+
chrX	122548980	122548999	CTCF_MA0139.1	1.65e-06	-
chrX	123447472	123447487	TFAP2C_MA0524.1	3.43e-05	+
chrX	123729368	123729382	KLF14_DBD	1.57e-06	+
chrX	125475229	125475244	E2F3_MA0469.1	1.37e-06	-
chrX	125480534	125480550	Sox12_secondary_UP00101_2	4.82e-05	-
chrX	125513083	125513095	ZNF75A_DBD	1.15e-05	+
chrX	12713023	12713039	Tcf7l2_secondary_UP00083_2	2.69e-05	+
chrX	127491482	127491497	RFX2_DBD_2	4.62e-05	+
chrX	12768496	12768514	Tp53_DBD_1	1.29e-05	+
chrX	127957210	127957231	ZNF263_MA0528.1	1.57e-06	-
chrX	128347755	128347773	RUNX3_DBD_3	6.05e-06	-
chrX	128527327	128527338	Tcf3_MA0522.1	4.94e-06	-
chrX	128588385	128588396	E2F4_MA0470.1	2.52e-07	-
chrX	12882131	12882144	JUN_MA0488.1	7.01e-06	+
chrX	132672619	132672631	TEAD1_MA0090.1	1.95e-07	-
chrX	133330367	133330384	Pitx1_2312.1_UP00153_1	4.48e-05	-
chrX	133478934	133478949	Rfx4_primary_UP00056_1	3.09e-05	+
chrX	133884801	133884816	Pou5f1::Sox2_MA0142.1	4.57e-07	+
chrX	134245657	134245672	NFATC1_full_2	6.4e-05	+
chrX	134320562	134320583	IRF1_MA0050.2	8.03e-06	-
chrX	138326957	138326967	Sox6_MA0515.1	2.02e-06	-
chrX	139212662	139212677	SP2_MA0516.1	8.57e-06	+
chrX	139977843	139977859	SOX7_full_1	2.44e-06	-
chrX	140075093	140075103	Sox6_MA0515.1	2.02e-06	-
chrX	140174572	140174587	Pou5f1::Sox2_MA0142.1	7.02e-06	+
chrX	140382982	140383001	CTCF_MA0139.1	6.64e-06	+
chrX	143663677	143663692	Sox15_secondary_UP00075_2	2.23e-05	-
chrX	143669646	143669667	IRF3_full	1.01e-05	-
chrX	144016484	144016501	Zfp281_secondary_UP00021_2	1.45e-06	+
chrX	144624979	144624992	ZNF238_DBD	3.84e-06	+
chrX	14976367	14976384	SP4_full	1.97e-08	+
chrX	15008996	15009013	Sox4_primary_UP00062_1	5.61e-07	+
chrX	15088203	15088217	NFAT5_DBD	5.76e-05	+
chrX	15093424	15093439	Tcfap2b_secondary_UP00010_2	5.35e-05	-
chrX	15147718	15147733	HNF4G_MA0484.1	9.02e-07	+
chrX	15148448	15148469	ZNF263_MA0528.1	3.57e-06	-
chrX	15320609	15320622	NFKB2_DBD	1.62e-05	+
chrX	15322321	15322334	ZNF238_DBD	1.07e-05	+
chrX	15356437	15356444	SPIB_MA0081.1	6.51e-05	+
chrX	15619611	15619619	MEIS3_DBD_1	1.47e-05	+
chrX	15838397	15838413	SPDEF_full_3	1.06e-05	-
chrX	15854150	15854164	KLF14_DBD	2.09e-05	-
chrX	15950189	15950206	Gcm1_secondary_UP00070_2	3.45e-06	+
chrX	16020635	16020651	Zfp187_secondary_UP00082_2	3.8e-05	-
chrX	16845642	16845656	Tcfap2a_secondary_UP00005_2	2.95e-05	-
chrX	1722008	1722020	E2F4_DBD_2	2.51e-05	-
chrX	17810176	17810192	Osr1_secondary_UP00027_2	4.46e-05	+
chrX	20809064	20809080	Hoxc9_2367.2_UP00197_1	2.24e-06	+
chrX	21167914	21167922	Atoh1_MA0461.1	2.2e-05	-
chrX	21505235	21505252	Sox17_secondary_UP00014_2	5.83e-06	+
chrX	22857073	22857088	Pou5f1::Sox2_MA0142.1	1.88e-06	+
chrX	23411519	23411534	HNF4G_MA0484.1	4.85e-05	+
chrX	23519070	23519085	Tcfap2a_primary_UP00005_1	1.26e-05	-
chrX	2381053	2381065	Tcf7_DBD	2.11e-05	+
chrX	23898862	23898878	RFX5_DBD_1	8.01e-07	+
chrX	25338738	25338755	Ascl2_primary_UP00099_1	9.7e-06	-
chrX	27872608	27872623	Pou5f1::Sox2_MA0142.1	4.58e-06	+
chrX	27875789	27875799	Sox6_MA0515.1	8.14e-06	-
chrX	2789266	2789282	Plagl1_primary_UP00088_1	9.31e-08	-
chrX	28101209	28101219	HOXD8_DBD	1.23e-05	+
chrX	28446706	28446720	Pou2f2_DBD_1	5.19e-05	+
chrX	2943	2958	Irf6_secondary_UP00011_2	1.22e-05	+
chrX	29707479	29707498	CTCF_MA0139.1	2.65e-06	-
chrX	3020179	3020190	Tcf12_MA0521.1	1.53e-06	-
chrX	3031686	3031697	POU2F2_DBD_1	1.64e-06	+
chrX	31291559	31291571	Irx3_DBD	7.64e-06	-
chrX	31351161	31351177	Plagl1_primary_UP00088_1	7.87e-06	-
chrX	3339278	3339290	FOXI1_MA0042.1	4.41e-05	+
chrX	33645126	33645141	Pou5f1::Sox2_MA0142.1	7.12e-07	+
chrX	34057165	34057180	Zic3_DBD	2.02e-05	-
chrX	34846993	34847005	Tcfap2a_DBD_1	5.64e-06	-
chrX	36459052	36459067	NFYB_MA0502.1	7.2e-06	+
chrX	37422910	37422929	CTCF_MA0139.1	1.66e-09	-
chrX	39419419	39419429	MESP1_DBD	1.64e-05	-
chrX	39462656	39462671	HSF1_MA0486.1	1.15e-05	+
chrX	40252886	40252902	Pknox1_2364.2_UP00203_1	1.29e-06	-
chrX	40608246	40608265	CTCF_MA0139.1	8.7e-07	+
chrX	40632101	40632114	POU3F3_DBD_1	1.42e-05	+
chrX	40661082	40661092	REL_MA0101.1	4.69e-06	-
chrX	40661673	40661688	PPARG::RXRA_MA0065.2	7.63e-06	-
chrX	40668906	40668923	Sox17_secondary_UP00014_2	3.24e-06	+
chrX	40678861	40678871	KLF5_MA0599.1	4e-06	+
chrX	40834797	40834809	INSM1_MA0155.1	1.86e-05	+
chrX	40929368	40929378	NKX2-3_DBD	3.55e-05	+
chrX	40974409	40974426	SOX8_full_3	8.06e-06	+
chrX	41179448	41179462	Zfp161_secondary_UP00065_2	2.46e-06	-
chrX	43073250	43073262	POU3F1_DBD_1	5.96e-07	+
chrX	43239283	43239291	ISL2_DBD	1.79e-05	-
chrX	46436927	46436941	Stat4_MA0518.1	5.12e-06	-
chrX	46446442	46446457	IRF9_full	2.09e-05	+
chrX	47088678	47088697	CTCF_MA0139.1	1.21e-06	+
chrX	47180581	47180592	Hoxa9_MA0594.1	5.53e-07	-
chrX	47271629	47271644	SP2_MA0516.1	4.34e-05	-
chrX	47630745	47630756	NRL_DBD	3.07e-06	+
chrX	49273371	49273388	SP4_full	3.74e-08	+
chrX	4956360	4956375	Mafk_secondary_UP00044_2	1.06e-05	-
chrX	4987313	4987332	CTCF_MA0139.1	1.44e-06	-
chrX	50271418	50271428	Hoxa2_DBD	1.35e-06	+
chrX	5057035	5057049	Egr1_primary_UP00007_1	1.05e-05	-
chrX	51091369	51091384	Pou5f1::Sox2_MA0142.1	9.07e-07	+
chrX	5194595	5194610	HNF4A_full_4	2.69e-05	-
chrX	52352899	52352910	Tcfap2a_DBD_2	1.85e-05	+
chrX	5300	5314	Zfx_MA0146.2	1.71e-05	+
chrX	5387611	5387626	Zic1_secondary_UP00102_2	2.24e-07	+
chrX	5396426	5396440	Sox8_secondary_UP00051_2	3.07e-06	+
chrX	54204721	54204738	ZNF282_DBD	3.13e-06	+
chrX	56229442	56229454	IRX2_DBD	2.02e-05	+
chrX	5646357	5646371	SOX10_full_5	6.22e-05	-
chrX	5658482	5658498	Osr1_secondary_UP00027_2	1.44e-05	+
chrX	5730623	5730638	Cutl1_3494.2_UP00219_2	5.12e-05	-
chrX	57413598	57413621	Bhlhb2_secondary_UP00050_2	4.28e-05	-
chrX	57562416	57562431	RFX5_MA0510.1	5.89e-06	+
chrX	5767633	5767654	REST_MA0138.2	8.67e-11	-
chrX	57736672	57736682	Sox3_MA0514.1	4.67e-06	-
chrX	58661327	58661337	KLF5_MA0599.1	4e-06	-
chrX	60087504	60087523	CTCF_MA0139.1	3.48e-06	-
chrX	6177686	6177699	Zfp652_DBD	9.81e-06	-
chrX	6180927	6180940	POU3F3_DBD_1	2.14e-05	+
chrX	6275816	6275835	CTCF_MA0139.1	2.48e-05	+
chrX	63765989	63766004	Pou5f1::Sox2_MA0142.1	9.84e-07	-
chrX	64962863	64962874	HOXD13_DBD_2	5.31e-06	+
chrX	68243672	68243682	REL_MA0101.1	1.07e-05	-
chrX	68247441	68247457	Barhl1_2590.2_UP00166_1	1.64e-06	+
chrX	68252060	68252079	CTCF_MA0139.1	1.67e-07	-
chrX	6888007	6888022	Mafb_secondary_UP00045_2	2.28e-05	+
chrX	68976429	68976441	POU3F2_DBD_2	2.36e-05	+
chrX	6991275	6991292	Sox4_primary_UP00062_1	1.55e-06	-
chrX	70262398	70262413	Mafk_primary_UP00044_1	3.32e-05	-
chrX	71256568	71256586	MAFF_MA0495.1	3.78e-05	+
chrX	71360745	71360762	Sox4_primary_UP00062_1	1.88e-06	-
chrX	71421445	71421462	Zfp691_primary_UP00095_1	5.93e-05	-
chrX	72233294	72233310	Myf6_primary_UP00036_1	3.93e-07	-
chrX	73927838	73927853	Pou5f1::Sox2_MA0142.1	1.66e-06	+
chrX	7618646	7618659	SMAD2::SMAD3::SMAD4_MA0513.1	5.44e-06	-
chrX	78728637	78728656	CTCF_MA0139.1	2.79e-07	-
chrX	78924160	78924177	Sry_secondary_UP00016_2	1.39e-05	-
chrX	7931805	7931817	POU3F1_DBD_1	6.55e-06	-
chrX	79609124	79609133	NKX2-8_DBD	2.79e-05	+
chrX	8053082	8053099	TEAD1_full_2	3.42e-07	+
chrX	80814550	80814569	CTCF_MA0139.1	8.98e-07	-
chrX	8126871	8126882	Nkx2-5_MA0503.1	3.53e-05	+
chrX	82219417	82219431	Nr2e1_DBD_2	1.64e-05	-
chrX	82307267	82307285	NFYA_MA0060.2	1.12e-05	-
chrX	82969952	82969967	Pou5f1::Sox2_MA0142.1	2.74e-06	-
chrX	83508650	83508663	PRDM4_full	1.76e-05	-
chrX	83716208	83716223	Pou5f1::Sox2_MA0142.1	5.66e-06	-
chrX	83717267	83717281	JUN_MA0489.1	1.1e-05	+
chrX	83774521	83774544	TBX1_DBD_4	1.43e-06	+
chrX	84001214	84001226	TEAD1_MA0090.1	7.47e-05	+
chrX	84179958	84179975	IRF7_DBD_2	2.69e-05	+
chrX	84394492	84394502	Gfi1_MA0038.1	5.01e-05	+
chrX	84526495	84526507	YY2_full_2	2.93e-05	+
chrX	8526316	8526330	MTF1_DBD	5.68e-06	+
chrX	85512825	85512842	Zfp691_primary_UP00095_1	2.01e-05	+
chrX	85617124	85617139	Meis1_MA0498.1	3.56e-06	+
chrX	85944843	85944855	IRX5_DBD	2.4e-06	+
chrX	86053532	86053549	Six3_1732.2_UP00195_1	6.55e-06	+
chrX	86070398	86070412	Sox8_secondary_UP00051_2	1.9e-05	+
chrX	86207082	86207099	Sox11_primary_UP00030_1	6.19e-06	-
chrX	86543150	86543159	SRY_MA0084.1	1.92e-05	+
chrX	86758347	86758362	Sox10_DBD_1	2.31e-05	-
chrX	87175084	87175094	Hand1::Tcfe2a_MA0092.1	9.34e-06	+
chrX	89060326	89060341	Tcf7_secondary_UP00054_2	5.57e-05	-
chrX	89470790	89470798	FOXC1_MA0032.1	9.18e-05	+
chrX	89903871	89903886	Pou5f1::Sox2_MA0142.1	1.38e-07	+
chrX	91146293	91146315	Sox7_primary_UP00034_1	1.65e-05	-
chrX	91440863	91440875	FOXO1_DBD_3	1.65e-06	+
chrX	91763736	91763749	Foxj3_DBD_4	9.98e-06	+
chrX	92314830	92314844	RORA_2_MA0072.1	2.08e-06	+
chrX	9377324	9377339	MAFF_DBD	1.27e-05	-
chrX	93778803	93778812	Sox17_MA0078.1	7.34e-06	+
chrX	94409321	94409333	FOXI1_MA0042.1	7.2e-06	+
chrX	95733728	95733739	RUNX1_MA0002.2	6.15e-05	-
chrX	9662385	9662396	Foxk1_DBD_1	1.52e-05	-
chrX	96753915	96753934	RFX2_MA0600.1	1.13e-07	+
chrX	97792915	97792931	Osr2_secondary_UP00052_2	3.62e-05	-
chrX	98448997	98449012	Pou5f1::Sox2_MA0142.1	7.41e-07	+

## Sheet: WT PSC_motifs
Chr	Start	End	Motif	p-value	Strand
chr01	10584849	10584865	Zfp187_secondary_UP00082_2	2.73e-06	-
chr01	109550783	109550798	CENPB_full	7.8e-05	+
chr01	11301998	11302019	IRF1_MA0050.2	3.03e-06	+
chr01	114751679	114751699	RREB1_MA0073.1	9.42e-06	+
chr01	117596327	117596342	Nr5a2_MA0505.1	5.69e-06	+
chr01	117946860	117946874	Irf3_secondary_UP00086_2	1.34e-05	-
chr01	134226746	134226759	NFKB1_DBD	2.89e-06	-
chr01	135300915	135300926	ETV2_DBD	2.32e-06	+
chr01	135458081	135458095	EGR1_MA0162.2	1.52e-08	+
chr01	135692475	135692492	GRHL1_DBD_1	5.63e-06	+
chr01	136031389	136031403	NR2E1_full_2	3.33e-06	+
chr01	138986026	138986040	Zfp161_secondary_UP00065_2	8.31e-07	+
chr01	14250895	14250906	FOSL2_MA0478.1	5.99e-05	-
chr01	144912034	144912049	Zic2_secondary_UP00057_2	1.93e-06	-
chr01	153872928	153872940	Foxg1_DBD_2	9.66e-07	-
chr01	156587157	156587174	ZNF713_full	1.95e-05	-
chr01	156642065	156642080	EGR2_MA0472.1	3.05e-06	+
chr01	157930044	157930058	Tcfap2a_secondary_UP00005_2	1.53e-05	-
chr01	162478509	162478516	JUN::FOS_MA0099.2	6.51e-05	-
chr01	164244551	164244570	Nr1h3::Rxra_MA0494.1	6.69e-06	-
chr01	164246701	164246712	TFAP2A_DBD_4	1.68e-07	-
chr01	164798224	164798240	Ascl2_secondary_UP00099_2	7.64e-07	-
chr01	165082313	165082329	Bcl6b_secondary_UP00043_2	2.01e-05	-
chr01	182697665	182697676	EBF1_MA0154.2	2.95e-06	+
chr01	183621652	183621666	JUN_MA0489.1	2.69e-06	-
chr01	185448904	185448920	Myf6_primary_UP00036_1	8.86e-07	+
chr01	188979515	188979532	Smad3_secondary_UP00000_2	2.47e-06	-
chr01	194466817	194466837	RREB1_MA0073.1	1.16e-06	-
chr01	200028461	200028475	EGR1_MA0162.2	5.39e-06	-
chr01	202533979	202533990	Gfi1b_MA0483.1	5.39e-06	-
chr01	204786863	204786884	ZNF263_MA0528.1	7.9e-07	+
chr01	205246823	205246838	SP2_MA0516.1	2.22e-06	-
chr01	212113228	212113241	TFAP2C_full_2	6.84e-06	-
chr01	215950936	215950951	RFX2_DBD_2	9.45e-05	-
chr01	216376932	216376944	NHLH1_MA0048.1	4.06e-05	+
chr01	220004566	220004576	FIGLA_DBD	3.63e-05	+
chr01	223504964	223504975	SP3_DBD	2.83e-06	+
chr01	224769449	224769462	FOXJ2_DBD_3	5.64e-05	+
chr01	224851353	224851370	PAX9_DBD	6.66e-05	+
chr01	22639713	22639730	E2F2_secondary_UP00001_2	3.69e-08	-
chr01	24824528	24824542	Zfx_MA0146.2	3.28e-06	+
chr01	25530867	25530882	E2F3_MA0469.1	7.84e-07	-
chr01	25558914	25558929	Myf6_secondary_UP00036_2	2.68e-05	-
chr01	25583590	25583605	ZIC4_DBD	8.56e-06	-
chr01	26574123	26574144	ZNF263_MA0528.1	9.76e-06	+
chr01	27553119	27553134	PPARG::RXRA_MA0065.2	1.23e-05	+
chr01	28669559	28669580	ZNF263_MA0528.1	2.12e-08	+
chr01	28845594	28845611	Tcf3_primary_UP00058_1	9.27e-05	-
chr01	36781866	36781881	ZIC3_full	1.66e-06	-
chr01	38160798	38160816	Tp53_DBD_1	8.19e-06	+
chr01	38411776	38411786	MNT_DBD	1.23e-06	-
chr01	39940374	39940386	ZNF75A_DBD	1.98e-06	-
chr01	42488597	42488607	KLF5_MA0599.1	3.5e-06	-
chr01	43995638	43995653	Ets1_MA0098.2	3.19e-05	-
chr01	46350392	46350403	YY1_full	3.62e-06	-
chr01	49277487	49277506	CTCF_MA0139.1	6.96e-07	-
chr01	51717859	51717868	ELF5_MA0136.1	1.09e-05	-
chr01	52799055	52799075	HINFP1_full_2	2.92e-06	+
chr01	5374691	5374710	TBX1_DBD_2	1.67e-06	+
chr01	53777679	53777696	RARG_DBD_3	1.01e-06	-
chr01	55164635	55164645	RELA_MA0107.1	7.88e-06	+
chr01	5561579	5561593	Tcfap2c_secondary_UP00087_2	1.72e-05	-
chr01	55900696	55900712	Pou2f2_3748.1_UP00191_1	2.52e-06	+
chr01	5870734	5870749	HSF1_MA0486.1	1.4e-05	+
chr01	64447303	64447322	TBX21_DBD_3	9.93e-06	+
chr01	64988689	64988699	Klf4_MA0039.2	2.34e-06	+
chr01	67502213	67502224	Tcf3_MA0522.1	4.94e-06	-
chr01	68819947	68819957	FIGLA_DBD	8.83e-06	-
chr01	82618642	82618657	Tcfap2a_primary_UP00005_1	2.68e-06	+
chr01	85136467	85136478	Tcf3_MA0522.1	3.51e-06	+
chr01	91515747	91515767	RREB1_MA0073.1	1.78e-07	-
chr01	94705466	94705482	Rxra_secondary_UP00053_2	3.4e-06	-
chr03	107718174	107718185	FOXP2_MA0593.1	4.89e-06	+
chr03	107982228	107982239	T_MA0009.1	6.31e-06	+
chr03	109713568	109713584	RARB_full	7.51e-05	+
chr03	11190877	11190886	ZEB1_MA0103.2	1.15e-05	-
chr03	113008439	113008456	Zbtb3_primary_UP00031_1	5.75e-06	+
chr03	119721632	119721646	Tcfcp2l1_MA0145.2	3.35e-05	+
chr03	121378206	121378223	Zfp691_primary_UP00095_1	1.06e-05	+
chr03	123298118	123298133	Zic3_secondary_UP00006_2	3.43e-05	-
chr03	127752112	127752129	Zfp410_secondary_UP00033_2	7.62e-07	-
chr03	128357684	128357695	Gata4_MA0482.1	1.26e-06	-
chr03	1368442	1368462	znf143_MA0088.1	1.23e-05	+
chr03	14024226	14024242	Zscan4_secondary_UP00026_2	9.39e-06	+
chr03	140816229	140816246	Sp4_primary_UP00002_1	3.87e-07	-
chr03	141482268	141482282	Zfp161_secondary_UP00065_2	2.16e-05	+
chr03	143175241	143175252	Tcf3_MA0522.1	1.17e-05	+
chr03	147173537	147173554	Pou3f3_3235.2_UP00211_1	3.39e-05	-
chr03	147595534	147595551	Esrra_secondary_UP00079_2	1.59e-07	-
chr03	148138179	148138193	ZNF306_full	1.15e-05	+
chr03	151007417	151007432	RUNX2_MA0511.1	1.57e-06	+
chr03	179258254	179258274	HINFP1_full_2	1.23e-06	-
chr03	190849282	190849293	Rxra_MA0512.1	1.02e-05	+
chr03	190850762	190850773	Nkx2-5_MA0503.1	2.65e-06	+
chr03	190851344	190851361	Elf3_secondary_UP00090_2	5.23e-06	-
chr03	190852204	190852220	Spdef_secondary_UP00038_2	1.16e-05	+
chr03	190854000	190854017	Gata6_secondary_UP00100_2	7.17e-06	-
chr03	190859605	190859619	GLIS2_DBD	1.94e-05	-
chr03	190861279	190861296	Sp4_primary_UP00002_1	1.85e-07	+
chr03	190886395	190886412	Zfp691_secondary_UP00095_2	9.48e-06	-
chr03	190890586	190890601	ZIC3_full	2.58e-05	+
chr03	190895447	190895462	ESR2_MA0258.2	2.61e-05	+
chr03	190897303	190897318	SP2_MA0516.1	2.21e-07	+
chr03	190897841	190897855	MTF1_DBD	8.27e-05	+
chr03	190898686	190898702	Zscan4_secondary_UP00026_2	2.39e-05	+
chr03	190907150	190907161	Spz1_MA0111.1	6.38e-05	-
chr03	190909963	190909979	Ascl2_secondary_UP00099_2	4.67e-06	-
chr03	190916734	190916748	GLIS2_DBD	6.35e-07	+
chr03	190920086	190920107	ZNF263_MA0528.1	3.62e-07	+
chr03	190924869	190924883	FOXB1_DBD_1	4.05e-05	+
chr03	190927173	190927190	Srf_secondary_UP00077_2	3.46e-06	+
chr03	190933660	190933681	ZNF263_MA0528.1	6.42e-07	-
chr03	190936918	190936937	Nr1h3::Rxra_MA0494.1	6.69e-06	-
chr03	190937371	190937388	ZNF282_DBD	1.77e-05	+
chr03	190937834	190937845	USF2_MA0526.1	4.99e-06	-
chr03	190938712	190938729	Otx2_3441.1_UP00267_1	1.63e-06	+
chr03	190939483	190939497	PLAG1_MA0163.1	2.77e-05	-
chr03	190941903	190941917	Isgf3g_secondary_UP00074_2	2e-05	-
chr03	190943050	190943058	EHF_MA0598.1	1.21e-05	-
chr03	190945560	190945571	TFAP2C_full_3	1.94e-05	+
chr03	190946800	190946817	Otx2_3441.1_UP00267_1	6.11e-06	+
chr03	190956919	190956933	NR2E1_full_2	1.43e-05	+
chr03	190957585	190957599	Tcfap2a_secondary_UP00005_2	5.22e-06	-
chr03	190959332	190959347	EGR2_MA0472.1	1.81e-06	-
chr03	190959937	190959950	ELF1_MA0473.1	2.68e-05	+
chr03	190960626	190960642	Egr1_secondary_UP00007_2	6.06e-07	+
chr03	190961298	190961315	Gata6_secondary_UP00100_2	5.54e-06	-
chr03	190964003	190964014	SP1_MA0079.3	7.12e-07	-
chr03	190964379	190964394	Zfp423_MA0116.1	6.67e-06	-
chr03	190964842	190964854	ZBTB7A_DBD	1.76e-05	+
chr03	190968032	190968049	Arid5a_secondary_UP00059_2	4.42e-06	+
chr03	190970581	190970602	ZNF263_MA0528.1	2.3e-06	-
chr03	190971384	190971395	FOXO3_full_3	7.42e-06	-
chr03	190971913	190971922	THAP1_MA0597.1	1.53e-05	-
chr03	190972819	190972837	Hic1_DBD_1	4.93e-06	+
chr03	190974218	190974239	ZNF263_MA0528.1	6.7e-08	+
chr03	190974651	190974663	GLI2_DBD_2	1.26e-05	-
chr03	190975794	190975808	Tcfap2a_secondary_UP00005_2	4.46e-07	+
chr03	190976744	190976761	ZNF410_DBD	1.68e-05	+
chr03	190977182	190977198	Bcl6b_secondary_UP00043_2	1.87e-05	+
chr03	190977573	190977592	CTCF_MA0139.1	7.65e-05	-
chr03	190977946	190977957	KLF16_DBD	1.02e-05	+
chr03	190985233	190985246	NFKB1_DBD	3.63e-07	+
chr03	190985594	190985607	PRDM4_full	6.43e-06	-
chr03	20253474	20253489	ZIC4_DBD	6.08e-06	+
chr03	24947775	24947787	CREB3L1_full_1	4.48e-05	+
chr03	25900683	25900706	Rfx3_secondary_UP00098_2	1.08e-06	-
chr03	31170870	31170881	Erg_MA0474.1	1.05e-05	-
chr03	36249598	36249614	Hnf4a_secondary_UP00066_2	2.84e-05	-
chr03	37157881	37157895	PLAG1_MA0163.1	1.43e-05	-
chr03	3848736	3848747	Gata4_MA0482.1	4.54e-07	-
chr03	42461340	42461357	Sox13_secondary_UP00096_2	2.66e-05	+
chr03	43656325	43656339	Isgf3g_secondary_UP00074_2	4.82e-05	-
chr03	44699387	44699404	Nkx3-1_secondary_UP00017_2	7.13e-06	+
chr03	45722934	45722948	PLAG1_MA0163.1	1.96e-05	+
chr03	55972839	55972856	Zfp281_secondary_UP00021_2	2.95e-05	+
chr03	60740989	60741003	EGR1_MA0162.2	4.44e-07	-
chr03	74136159	74136178	RFX2_MA0600.1	7.8e-08	-
chr03	74462506	74462522	Zfp161_primary_UP00065_1	3.76e-06	-
chr03	76987336	76987354	PAX5_DBD	7.95e-05	+
chr03	82664579	82664590	ESRRA_MA0592.1	4.97e-05	+
chr03	87452392	87452410	EWSR1-FLI1_MA0149.1	5.23e-06	+
chr03	89399965	89399986	ZNF263_MA0528.1	7.64e-06	+
chr03	9397029	9397048	PAX6_DBD	5.72e-06	+
chr03	94990424	94990435	TFAP2C_full_3	1.94e-05	+
chr03	96111035	96111049	Zfx_MA0146.2	1.32e-06	-
chr03	99900920	99900934	ZNF524_full_2	2.75e-07	-
chr04	112049155	112049166	TBX20_full_1	1.49e-05	-
chr04	117539594	117539609	Zic2_secondary_UP00057_2	1.85e-07	-
chr04	139107013	139107028	Zfp281_primary_UP00021_1	5.54e-06	-
chr04	146741383	146741401	Tp53_DBD_1	1.98e-06	-
chr04	151547645	151547662	CTCF_full	2.45e-06	-
chr04	155313014	155313029	FOXA1_MA0148.3	5.22e-06	+
chr04	155563220	155563231	E2F6_MA0471.1	6.33e-06	+
chr04	155565280	155565295	Tcfap2b_secondary_UP00010_2	5.84e-05	+
chr04	155565832	155565843	Tcf3_MA0522.1	1.78e-06	-
chr04	155566628	155566639	Rxra_MA0512.1	1.45e-06	-
chr04	155568181	155568202	IRF1_MA0050.2	2.34e-07	-
chr04	165889722	165889734	HLF_MA0043.1	6.11e-05	-
chr04	166988452	166988463	FLI1_MA0475.1	1.12e-05	-
chr04	167242001	167242014	FOXJ3_DBD_3	2.86e-05	-
chr04	172793844	172793861	Gata5_primary_UP00080_1	4.62e-06	+
chr04	184841947	184841961	ZIC1_full	4.06e-06	-
chr04	188405650	188405670	NFATC1_full_1	1.7e-05	+
chr04	188446924	188446941	GRHL1_DBD_1	6.18e-06	+
chr04	188652431	188652447	TBX20_full_2	3.01e-06	-
chr04	189703194	189703205	EBF1_MA0154.2	1.82e-06	-
chr04	25815780	25815800	RREB1_MA0073.1	1.37e-05	-
chr04	26210289	26210310	ZNF263_MA0528.1	1.48e-05	-
chr04	3620465	3620486	ZNF263_MA0528.1	1.66e-08	-
chr04	38250510	38250521	USF2_MA0526.1	9.29e-07	-
chr04	39059856	39059867	KLF16_DBD	4.79e-06	-
chr04	39323547	39323568	IRF1_MA0050.2	2.13e-07	-
chr04	39924876	39924884	NR2F1_full	1.21e-05	-
chr04	40036426	40036443	IRF7_DBD_2	1.2e-07	+
chr04	40336199	40336214	SP2_MA0516.1	3.25e-07	-
chr04	4458430	4458442	FOXO1_DBD_3	1.93e-05	+
chr04	5923610	5923625	Nr2f6_DBD_1	4.84e-06	+
chr04	5993001	5993019	EWSR1-FLI1_MA0149.1	1.42e-07	+
chr04	6320968	6320982	NR2F1_MA0017.1	3e-06	+
chr04	6836658	6836674	Zfp161_primary_UP00065_1	9.37e-07	+
chr04	81155875	81155891	Sox12_secondary_UP00101_2	1.72e-05	+
chr04	8131513	8131528	HSF1_MA0486.1	9.3e-06	+
chr04	8132421	8132436	Zbtb12_secondary_UP00019_2	1.29e-05	+
chr04	8133122	8133135	SCRT2_DBD	8.15e-07	+
chr04	8136954	8136969	Zfp105_primary_UP00037_1	2.12e-05	+
chr04	8158368	8158384	Nr2f2_secondary_UP00009_2	6.6e-06	-
chr04	8159323	8159344	ZNF263_MA0528.1	1.14e-05	+
chr04	83191070	83191087	Hdx_3845.3_UP00148_1	1.43e-06	-
chr04	8467666	8467683	Zfp410_primary_UP00033_1	4.3e-06	+
chr04	8468268	8468276	EHF_MA0598.1	1.21e-05	-
chr04	8468816	8468831	Foxj1_secondary_UP00041_2	6.78e-06	+
chr04	96099352	96099363	EBF1_MA0154.2	8.58e-06	-
chr05	10303891	10303908	Tcfe2a_primary_UP00046_1	1.66e-05	-
chr05	104938155	104938175	RREB1_MA0073.1	2.46e-05	+
chr05	104940906	104940921	PRDM1_MA0508.1	2.78e-07	+
chr05	109752751	109752767	Egr1_mouse_DBD_mutant_DBD	4.4e-06	-
chr05	109755923	109755940	Zfp691_secondary_UP00095_2	3.55e-05	-
chr05	109758936	109758949	Myod1_MA0499.1	7.48e-07	+
chr05	109759478	109759488	MZF1_5-13_MA0057.1	3.09e-06	-
chr05	109760904	109760915	ESRRA_MA0592.1	2.89e-05	-
chr05	109768550	109768560	MZF1_5-13_MA0057.1	4.82e-05	-
chr05	110053451	110053462	GABPA_MA0062.2	4.55e-05	+
chr05	125985291	125985303	POU5F1P1_DBD_2	1.12e-05	-
chr05	131707524	131707542	Rara_DBD_1	2.26e-05	-
chr05	133904631	133904642	Gfi1b_MA0483.1	3.39e-05	-
chr05	138396419	138396431	ZBTB7C_full	6.1e-06	+
chr05	1388417	1388428	JUND_MA0491.1	3.42e-06	+
chr05	14376662	14376672	HOXD8_DBD	2.08e-05	+
chr05	148326289	148326305	SPDEF_full_3	7.36e-06	+
chr05	149408255	149408269	Zfx_MA0146.2	4.57e-05	+
chr05	15230049	15230064	ZIC4_DBD	3.93e-06	-
chr05	158401278	158401289	Spz1_MA0111.1	9.67e-06	-
chr05	166346411	166346427	TBX20_DBD_1	7.32e-05	+
chr05	168576197	168576218	ZNF263_MA0528.1	2.26e-05	-
chr05	168730382	168730391	ZEB1_MA0103.2	5.43e-06	-
chr05	169512167	169512182	RUNX2_MA0511.1	5.29e-06	-
chr05	17006328	17006339	EBF1_MA0154.2	1.09e-05	+
chr05	175366732	175366747	RFX4_DBD_2	3.46e-05	-
chr05	175474722	175474736	Zfx_MA0146.2	3.28e-07	+
chr05	177423307	177423325	Rara_DBD_1	1.04e-06	-
chr05	179592543	179592560	Rfxdc2_secondary_UP00076_2	8.79e-06	-
chr05	211272	211292	ESR1_MA0112.2	4.87e-06	-
chr05	272308	272323	Klf12_DBD	5.5e-06	-
chr05	37119473	37119488	SP2_MA0516.1	5.26e-06	+
chr05	44056163	44056181	PAX2_DBD	2.46e-05	+
chr05	47994420	47994430	KLF5_MA0599.1	3.39e-07	-
chr05	50326090	50326110	RREB1_MA0073.1	2.48e-05	-
chr05	60344164	60344184	znf143_MA0088.1	2.66e-05	+
chr05	60666237	60666252	Irf6_secondary_UP00011_2	3.5e-06	+
chr05	62175741	62175758	GRHL1_DBD_1	3.93e-06	-
chr05	67560979	67561000	ZNF263_MA0528.1	3e-07	-
chr05	705293	705301	EHF_MA0598.1	1.21e-05	+
chr05	7748081	7748098	Ascl2_primary_UP00099_1	9.84e-05	-
chr05	86010448	86010459	RUNX1_MA0002.2	1.68e-05	-
chr05	92080136	92080148	Meis3_DBD_2	4.98e-06	+
chr05	94326303	94326314	Hoxa9_MA0594.1	2.02e-05	-
chr06	10557092	10557107	SP2_MA0516.1	2.54e-07	+
chr06	107018631	107018646	Bach1::Mafk_MA0591.1	4.39e-05	+
chr06	108102133	108102148	Pou5f1::Sox2_MA0142.1	3.02e-06	-
chr06	111000116	111000139	Rfx3_secondary_UP00098_2	7.91e-05	-
chr06	116421433	116421450	Zfp281_secondary_UP00021_2	4.26e-06	-
chr06	122533036	122533048	TEAD1_MA0090.1	2.66e-06	-
chr06	123307583	123307592	Hic1_DBD_2	1.28e-05	-
chr06	128248713	128248729	Sox1_primary_UP00069_1	3.28e-05	-
chr06	133323365	133323382	Zbtb7b_secondary_UP00047_2	3.9e-06	+
chr06	14461744	14461755	ESRRA_MA0592.1	6.5e-05	+
chr06	145927162	145927178	Bcl6b_primary_UP00043_1	3.95e-05	+
chr06	155729065	155729085	RREB1_MA0073.1	2.6e-08	+
chr06	155747996	155748014	Hic1_DBD_1	3.43e-06	-
chr06	156136911	156136928	Og2x_3719.1_UP00178_1	8.91e-06	+
chr06	161386983	161387000	Zbtb3_primary_UP00031_1	1.12e-08	-
chr06	161388095	161388106	Klf1_MA0493.1	1.79e-06	-
chr06	161389299	161389311	ZNF524_full_1	9.03e-06	-
chr06	161451182	161451192	MZF1_5-13_MA0057.1	2.11e-05	+
chr06	162641844	162641859	Meis1_MA0498.1	8.39e-07	+
chr06	168367760	168367776	Zfp740_primary_UP00022_1	2.84e-06	-
chr06	171173356	171173372	Rarg_DBD_1	4.35e-07	+
chr06	171173812	171173823	FOSL2_MA0478.1	5.99e-05	-
chr06	1858	1875	Rxra_primary_UP00053_1	2.79e-05	-
chr06	18719611	18719628	NR3C1_DBD	6.06e-06	-
chr06	20942047	20942063	Gabpa_secondary_UP00013_2	2.06e-05	-
chr06	25357472	25357486	Stat4_MA0518.1	1.05e-05	-
chr06	30155776	30155786	Sox3_MA0514.1	8.14e-06	-
chr06	30204673	30204687	Zfx_MA0146.2	4.57e-05	+
chr06	30329020	30329036	SPDEF_full_3	3.74e-05	+
chr06	30330577	30330588	DPRX_DBD_2	3.81e-06	+
chr06	30346474	30346489	Stat6_MA0520.1	3.59e-06	-
chr06	31370978	31370993	SP2_MA0516.1	2.43e-07	-
chr06	31829425	31829441	Rarb_DBD_1	1.57e-07	+
chr06	33548310	33548325	ZIC3_full	4.45e-06	-
chr06	3427	3445	RARG_full_2	7.59e-06	+
chr06	36294418	36294434	Atf1_primary_UP00020_1	2.71e-05	+
chr06	41876782	41876794	NHLH1_MA0048.1	1.26e-06	-
chr06	42210921	42210936	Tcfap2b_secondary_UP00010_2	1.43e-05	-
chr06	42852645	42852657	YY1_MA0095.2	8.31e-05	-
chr06	5228675	5228692	Sp4_primary_UP00002_1	6.88e-07	-
chr06	54554740	54554757	Tcfe2a_primary_UP00046_1	1.3e-05	+
chr06	66170384	66170395	NR4A2_full_3	1.14e-05	-
chr06	66220351	66220359	FEV_MA0156.1	1.47e-05	-
chr06	68987165	68987180	Obox6_3440.2_UP00109_1	2.8e-06	+
chr06	709714	709725	FOXH1_MA0479.1	1.57e-06	+
chr06	77815413	77815422	ZEB1_MA0103.2	8.15e-06	+
chr06	88404315	88404325	Sox3_MA0514.1	1.91e-05	+
chr06	93005714	93005727	SMAD2::SMAD3::SMAD4_MA0513.1	4.09e-06	-
chr06	93025183	93025198	E2F3_MA0469.1	5.8e-06	+
chr06	93026106	93026123	BCL6B_DBD	3.41e-08	+
chr06	93032581	93032601	ESR1_MA0112.2	1.56e-06	-
chr06	93034203	93034219	Gabpa_secondary_UP00013_2	2.1e-05	-
chr07	103266192	103266209	CTCF_full	1.11e-07	+
chr07	103268812	103268827	MAFF_DBD	1.17e-06	-
chr07	124606411	124606426	STAT2::STAT1_MA0517.1	2.56e-06	-
chr07	125621162	125621178	Nr2f2_secondary_UP00009_2	2.51e-07	-
chr07	126070057	126070068	E2F6_MA0471.1	3.05e-06	+
chr07	126388250	126388267	Tcf7_primary_UP00054_1	8.64e-06	+
chr07	133075858	133075875	Hdx_3845.3_UP00148_1	3.82e-05	-
chr07	13534708	13534723	SP2_MA0516.1	5.85e-08	+
chr07	141964909	141964923	NFATC1_full_3	1.28e-05	+
chr07	156174995	156175006	EBF1_MA0154.2	1.38e-07	+
chr07	156216552	156216573	ZNF263_MA0528.1	1.55e-05	-
chr07	16093064	16093075	En1_MA0027.1	2.07e-05	+
chr07	164683671	164683684	PRDM4_full	6.62e-05	+
chr07	164801953	164801966	TFAP2A_DBD_3	7.31e-07	-
chr07	168232702	168232722	TP63_MA0525.1	8.65e-05	-
chr07	169862602	169862622	TBX5_DBD_2	3.95e-05	-
chr07	175215747	175215767	znf143_MA0088.1	4.04e-07	+
chr07	180828310	180828325	E2F3_MA0469.1	2.07e-08	-
chr07	180837039	180837054	Stat6_MA0520.1	7.16e-06	-
chr07	181418106	181418120	GLI2_DBD_1	1.05e-05	-
chr07	185081838	185081852	NFAT5_DBD	2.54e-05	+
chr07	2756296	2756310	KLF14_DBD	2.16e-08	+
chr07	3257117	3257133	Gm397_secondary_UP00042_2	4.09e-06	+
chr07	34215245	34215256	E2F6_MA0471.1	1.98e-06	+
chr07	38862973	38862988	Spi1_MA0080.3	1.43e-05	-
chr07	39084559	39084569	HEY1_DBD	1.98e-05	-
chr07	39269132	39269146	Tcfcp2l1_MA0145.2	1.06e-05	-
chr07	39352230	39352245	MAFK_full_2	3.21e-06	-
chr07	39543705	39543720	RFX2_DBD_2	5.59e-06	-
chr07	42835923	42835939	Mtf1_primary_UP00097_1	4.04e-06	-
chr07	44046331	44046346	Mybl1_secondary_UP00081_2	4.05e-06	-
chr07	50438368	50438377	HIC2_DBD	2.23e-06	-
chr07	50805028	50805038	Hand1::Tcfe2a_MA0092.1	8.44e-06	-
chr07	51272086	51272101	Zic3_DBD	1.65e-05	-
chr07	51272316	51272331	RFX4_DBD_2	8.09e-08	-
chr07	51273169	51273179	SREBF2_MA0596.1	1.7e-05	+
chr07	51273969	51273987	THRA_FL	4.35e-06	-
chr07	51275084	51275097	PRDM4_full	7.25e-05	+
chr07	55502803	55502820	Tcfe2a_primary_UP00046_1	2.12e-05	+
chr07	55530566	55530580	IRF5_full_1	1.6e-06	-
chr07	56230951	56230965	Zfx_MA0146.2	2.1e-07	-
chr07	58138334	58138350	Max_primary_UP00060_1	3.12e-05	+
chr07	60771966	60771977	USF2_MA0526.1	3.4e-06	-
chr07	61364109	61364126	GRHL1_DBD_1	1.17e-06	+
chr07	63586169	63586188	PAX5_MA0014.2	4.85e-05	+
chr07	64389314	64389328	PLAG1_MA0163.1	1.42e-05	-
chr07	66703498	66703511	POU2F2_MA0507.1	4.2e-06	+
chr07	70902239	70902253	Bcl6_MA0463.1	9.76e-06	-
chr07	71026401	71026415	SOX10_full_5	2.49e-05	+
chr07	77309552	77309563	TFAP2A_DBD_4	2.94e-05	-
chr07	79201859	79201879	znf143_MA0088.1	4.17e-05	-
chr07	81599744	81599752	EHF_MA0598.1	1.21e-05	-
chr07	85487968	85487983	RFX3_DBD_2	2.46e-06	+
chr07	87610119	87610136	Sox11_primary_UP00030_1	4.79e-07	+
chr07	88289070	88289085	SPDEF_DBD_2	2.44e-05	-
chr08	100209	100220	RUNX1_MA0002.2	1.68e-05	+
chr08	101430322	101430333	SP1_MA0079.3	1.91e-06	+
chr08	101579774	101579790	Egr1_mouse_DBD_mutant_DBD	3.23e-06	+
chr08	102816152	102816169	Hmbox1_2674.1_UP00161_1	5.01e-05	+
chr08	10334	10355	IRF3_full	2.27e-06	-
chr08	104232106	104232120	Zfp161_secondary_UP00065_2	2.15e-05	+
chr08	106929	106946	Rarg_DBD_3	7.82e-07	-
chr08	10986094	10986108	PLAG1_MA0163.1	6.56e-05	+
chr08	119082134	119082149	Zic3_secondary_UP00006_2	1.43e-05	-
chr08	11919391	11919402	USF2_MA0526.1	3.62e-05	+
chr08	11919896	11919913	Esrra_secondary_UP00079_2	1.76e-07	+
chr08	11926212	11926220	Atoh1_MA0461.1	2.2e-05	+
chr08	12128	12142	Arid5a_primary_UP00059_1	2.1e-05	+
chr08	123185380	123185391	Foxo1_MA0480.1	8.52e-06	-
chr08	127829	127839	MESP1_DBD	6.77e-06	+
chr08	13063	13071	MEIS2_DBD_2	1.47e-05	-
chr08	132813883	132813898	Zfp281_primary_UP00021_1	4.25e-06	+
chr08	136960	136976	Ascl2_secondary_UP00099_2	3.03e-06	-
chr08	137675848	137675862	GMEB2_DBD_2	2.72e-05	+
chr08	138143194	138143202	NR2F1_full	2.67e-05	+
chr08	140001	140015	SOX8_DBD_5	2.26e-05	-
chr08	141062809	141062826	Zbtb7b_secondary_UP00047_2	3.9e-06	-
chr08	141537770	141537782	ZNF524_full_1	5.53e-06	+
chr08	142851392	142851407	ZIC3_full	4.01e-06	-
chr08	146589	146609	RREB1_MA0073.1	3.1e-05	+
chr08	150484	150501	Zfp691_primary_UP00095_1	2.36e-06	+
chr08	163560	163574	PLAG1_MA0163.1	5.51e-05	+
chr08	165739	165752	NFKB2_DBD	5.06e-05	+
chr08	166988	167000	POU5F1P1_DBD_2	3.29e-05	-
chr08	167472	167485	HSF1_DBD	1.29e-06	-
chr08	170578	170590	TEAD1_MA0090.1	1.85e-05	-
chr08	19948	19959	SP1_MA0079.3	1.61e-05	+
chr08	201965	201976	Nkx2-5_MA0503.1	3.93e-06	+
chr08	20300950	20300966	Gm397_secondary_UP00042_2	1.17e-05	+
chr08	203125	203146	ZNF263_MA0528.1	1.05e-05	-
chr08	203398	203409	FOXO3_full_3	6.03e-06	+
chr08	212413	212428	E2F3_MA0469.1	2.02e-06	-
chr08	212988	213000	HES7_DBD	8.71e-06	+
chr08	21480671	21480686	Rfx4_primary_UP00056_1	1.02e-06	+
chr08	215386	215396	NHLH1_DBD	1.52e-05	-
chr08	21604	21619	RARA_full_1	1.3e-05	-
chr08	220914	220930	Hic1_secondary_UP00035_2	3.81e-05	+
chr08	222106	222125	PAX5_MA0014.2	6.71e-06	+
chr08	23073317	23073329	HES7_DBD	2.81e-05	-
chr08	25006231	25006246	SOX2_full_3	1.58e-05	-
chr08	25006428	25006442	FOXO6_DBD_3	1.99e-05	-
chr08	25237	25249	TGIF1_DBD	6.39e-06	+
chr08	30636	30653	Rarb_DBD_3	1.03e-05	-
chr08	32011	32026	HSF1_MA0486.1	1.51e-06	-
chr08	32383734	32383750	Sox30_primary_UP00023_1	1.26e-05	+
chr08	33293	33308	Nr2f6_DBD_1	5.55e-05	-
chr08	33483691	33483701	NFIA_full_2	9.02e-06	+
chr08	33672	33683	MYC::MAX_MA0059.1	9.8e-05	+
chr08	34291064	34291079	ZSCAN4_full	3.59e-06	-
chr08	35020466	35020477	Gata1_MA0035.3	4.62e-06	-
chr08	363120	363134	EGR1_MA0162.2	1.41e-06	+
chr08	36794	36806	FOXG1_DBD_2	2.17e-05	+
chr08	39082	39098	VDR_full	1.99e-05	-
chr08	39207406	39207427	ZNF263_MA0528.1	3.71e-06	+
chr08	4000	4017	Gm397_primary_UP00042_1	7.46e-05	-
chr08	40333	40350	Tcfe2a_primary_UP00046_1	2.72e-06	-
chr08	4224	4239	RXRA::VDR_MA0074.1	3.72e-06	-
chr08	42675308	42675326	RUNX3_DBD_3	5.02e-06	-
chr08	42768	42777	THAP1_MA0597.1	7.67e-06	+
chr08	45313313	45313325	TCF7L1_full	3.47e-06	-
chr08	45869	45886	Irx6_2623.2_UP00150_1	2.96e-05	+
chr08	4597418	4597432	Mecom_MA0029.1	1.33e-05	+
chr08	46294	46309	Pou5f1::Sox2_MA0142.1	3.27e-05	-
chr08	46893	46904	FLI1_MA0475.1	2.47e-06	-
chr08	47151	47166	HSF1_MA0486.1	1.66e-05	-
chr08	51606246	51606267	ZNF263_MA0528.1	8.56e-09	+
chr08	51980548	51980561	Creb3l2_DBD_1	2.83e-05	-
chr08	52204245	52204256	RUNX1_MA0002.2	3.18e-05	-
chr08	52218316	52218327	SP3_DBD	6.73e-06	+
chr08	53529101	53529121	RREB1_MA0073.1	2.02e-08	+
chr08	55105749	55105761	Tcfap2a_DBD_1	2.82e-05	+
chr08	56058614	56058633	CTCF_MA0139.1	9.36e-07	+
chr08	65298269	65298284	Zfp281_primary_UP00021_1	4.06e-06	+
chr08	6663209	6663230	ZNF263_MA0528.1	2.07e-05	-
chr08	68056630	68056644	Egr1_primary_UP00007_1	4.62e-06	-
chr08	68866737	68866752	Zfp281_primary_UP00021_1	1.49e-06	+
chr08	7225451	7225468	GRHL1_DBD_1	1.51e-05	-
chr08	7233184	7233200	Vdr_DBD	2.07e-05	-
chr08	7233826	7233841	SP2_MA0516.1	2.68e-07	+
chr08	7234807	7234822	NFIX_full_1	9.1e-06	-
chr08	7235819	7235835	Myf6_primary_UP00036_1	2.24e-05	-
chr08	7236514	7236531	NR4A2_full_1	5.42e-05	+
chr08	7263059	7263076	RXR::RAR_DR5_MA0159.1	1.37e-05	-
chr08	7468100	7468115	Tcfap2a_primary_UP00005_1	5.28e-05	+
chr08	7478366	7478375	THAP1_MA0597.1	4.04e-05	-
chr08	7480434	7480446	YY1_MA0095.2	1.72e-06	+
chr08	7486366	7486383	Zfp691_secondary_UP00095_2	7.74e-06	+
chr08	7486647	7486662	PPARG::RXRA_MA0065.2	2.85e-06	-
chr08	7487144	7487154	MAX_MA0058.2	4.12e-06	+
chr08	7487400	7487411	Erg_MA0474.1	2.14e-05	-
chr08	7530	7538	EHF_MA0598.1	1.21e-05	+
chr08	7494216	7494227	E2F6_MA0471.1	3.74e-06	-
chr08	7495203	7495217	Zfx_MA0146.2	8.74e-05	-
chr08	7495778	7495793	TFAP2A_MA0003.2	1.64e-06	-
chr08	7496915	7496930	NR3C1_MA0113.2	1.68e-05	+
chr08	7497514	7497528	CREB3L1_full_2	4.02e-05	-
chr08	7503422	7503433	TFAP2C_full_3	1.99e-05	-
chr08	7506001	7506021	ESR1_MA0112.2	1.67e-06	+
chr08	7515417	7515428	Foxo1_MA0480.1	2.48e-05	+
chr08	7534050	7534068	Rara_DBD_1	1.52e-05	+
chr08	7607709	7607726	Tcf7_primary_UP00054_1	2.08e-05	-
chr08	7608260	7608277	Tcfe2a_secondary_UP00046_2	1.02e-05	-
chr08	7609176	7609193	Otx2_3441.1_UP00267_1	3.59e-05	-
chr08	7960652	7960673	ZNF263_MA0528.1	1.75e-08	-
chr08	7990468	7990482	Foxj3_DBD_2	3.16e-05	-
chr08	7994900	7994914	EGR1_MA0162.2	7.31e-06	-
chr08	83786942	83786953	SPDEF_full_1	5.68e-06	-
chr08	83787959	83787968	SNAI2_DBD	7.34e-05	-
chr08	9627025	9627040	TFAP2C_MA0524.1	4.94e-05	+
chr08	97391177	97391187	TCF4_full	1.36e-06	-
chr08	97413506	97413520	Zfp161_secondary_UP00065_2	4.88e-07	+
chr08	99205288	99205302	EGR1_MA0162.2	7.65e-07	+
chr08	99439	99447	EHF_MA0598.1	2.41e-05	-
chr08	99974480	99974498	NFYA_MA0060.2	5.61e-06	+
chr09	100571280	100571295	HNF4G_MA0484.1	1.71e-05	-
chr09	103819010	103819024	Sfpi1_primary_UP00085_1	9.54e-06	-
chr09	104187107	104187124	Eomes_primary_UP00068_1	1.06e-05	+
chr09	106919658	106919679	ZNF263_MA0528.1	4.11e-06	+
chr09	108565625	108565635	TCF4_full	1.97e-06	-
chr09	108945542	108945553	Bhlhe40_MA0464.1	1.1e-05	-
chr09	109104581	109104600	RFX2_MA0600.1	1.8e-06	-
chr09	109210684	109210695	NFKB1_MA0105.3	1.05e-05	-
chr09	17350158	17350175	CTCF_full	1.33e-06	-
chr09	19835507	19835522	RUNX2_MA0511.1	1.08e-05	+
chr09	26021425	26021440	NFYB_MA0502.1	6.53e-06	-
chr09	29900567	29900581	FOXO6_DBD_3	9.57e-05	-
chr09	3353666	3353674	Mafb_MA0117.1	8.01e-05	+
chr09	43026660	43026671	YY1_full	4.78e-05	-
chr09	46293558	46293575	Tp53_DBD_2	7.66e-05	-
chr09	46418698	46418719	ZNF263_MA0528.1	4.5e-06	-
chr09	472850	472865	RUNX2_MA0511.1	6.79e-06	-
chr09	56523209	56523223	Zfx_MA0146.2	3.91e-05	+
chr09	58222909	58222926	Obox5_3963.2_UP00208_2	2.71e-05	-
chr09	6798188	6798198	TCF4_DBD	3.24e-06	+
chr09	69144315	69144331	ZNF143_DBD	2.52e-06	-
chr09	69801444	69801462	ETS1_DBD_2	4.55e-05	+
chr09	72156230	72156240	FIGLA_DBD	1.65e-06	+
chr09	7522293	7522305	ZNF75A_DBD	7.17e-06	-
chr09	81230898	81230909	RUNX1_MA0002.2	9.09e-07	-
chr09	81840710	81840720	TCF4_DBD	2.46e-05	+
chr09	82258398	82258412	Stat4_MA0518.1	1.05e-05	-
chr09	82258748	82258764	SOX10_full_2	3.82e-05	+
chr09	82288732	82288744	SP8_DBD	4.66e-06	+
chr09	82289387	82289404	Zfp691_secondary_UP00095_2	2.78e-05	-
chr09	83091091	83091105	GLI2_DBD_1	4.83e-06	-
chr09	86258894	86258913	CTCF_MA0139.1	1.14e-06	-
chr09	8931747	8931757	MZF1_5-13_MA0057.1	2.34e-05	+
chr09	94576650	94576666	GLIS1_DBD	3.55e-05	+
chr09	99322355	99322366	Foxc1_DBD_1	2.94e-05	-
chr09	99445762	99445780	NFYA_MA0060.2	1.67e-05	-
chrX	121784254	121784265	Stat5a::Stat5b_MA0519.1	1.39e-05	-
chrX	128381	128395	ZIC1_full	5.81e-06	+
chrX	145879649	145879659	MAX_MA0058.2	1.65e-05	-
chrX	147511423	147511434	Gfi1b_MA0483.1	1.81e-05	+
chrX	179411	179422	TFAP2A_DBD_2	2.97e-06	-
chrX	19851760	19851774	MEOX2_DBD_3	1.2e-05	+
chrX	2683670	2683681	Foxj3_DBD_1	7.12e-06	-
chrX	524570	524586	Sox12_secondary_UP00101_2	4.66e-07	-
chrX	665618	665628	TCF4_full	5.35e-06	+
chrX	80011184	80011199	EGR2_MA0472.1	5.01e-06	-
chrX	81117929	81117947	EWSR1-FLI1_MA0149.1	1.11e-06	+
chrX	88978724	88978740	Gm397_secondary_UP00042_2	1.96e-06	-

## Sheet: HD NPC_motifs
Chr	Start	End	Motif	p-value	Strand
chr01	100044333	100044346	LHX9_DBD_2	1.75e-05	+
chr01	100054555	100054570	Mybl1_secondary_UP00081_2	3.65e-07	-
chr01	100150909	100150924	TFAP2C_MA0524.1	2.15e-05	-
chr01	100165129	100165144	RUNX2_MA0511.1	6.21e-05	+
chr01	100180207	100180219	TEAD1_MA0090.1	4.69e-05	+
chr01	100185889	100185900	FOSL2_MA0478.1	1.57e-06	+
chr01	100257812	100257823	SP1_MA0079.3	3.02e-05	-
chr01	100264631	100264645	Mtf1_secondary_UP00097_2	1.38e-06	-
chr01	100290144	100290161	Bbx_secondary_UP00012_2	2.19e-06	-
chr01	100440053	100440064	BATF::JUN_MA0462.1	2.71e-06	-
chr01	100837210	100837225	EGR2_MA0472.1	4.93e-07	+
chr01	100865709	100865724	Rfxdc2_primary_UP00076_1	2.33e-06	-
chr01	100874931	100874946	Meis1_MA0498.1	3.87e-07	-
chr01	101207983	101207997	POU1F1_DBD_2	2.16e-08	+
chr01	101378278	101378294	RFX2_DBD_1	6.81e-06	+
chr01	101611077	101611092	PPARG::RXRA_MA0065.2	6.26e-06	+
chr01	101878952	101878967	Zic3_secondary_UP00006_2	1.25e-06	+
chr01	101910740	101910751	JUND_MA0491.1	6.59e-07	+
chr01	101937389	101937399	ALX3_full_1	1.35e-06	-
chr01	102149843	102149856	ELF1_MA0473.1	6.71e-06	-
chr01	103738103	103738120	Zbtb3_primary_UP00031_1	3.67e-05	-
chr01	103876776	103876791	Zic1_secondary_UP00102_2	8.11e-08	-
chr01	104186069	104186077	EHF_MA0598.1	6.81e-05	-
chr01	105806361	105806372	FOXO3_full_3	5.01e-05	+
chr01	106540290	106540305	Zfp423_MA0116.1	6.66e-05	-
chr01	106650253	106650268	AR_MA0007.2	4.54e-05	-
chr01	106693288	106693304	Jundm2_secondary_UP00103_2	7.51e-08	+
chr01	106695168	106695179	Foxq1_MA0040.1	1.48e-05	-
chr01	106696142	106696152	TFCP2_full_1	1.29e-05	-
chr01	106738073	106738085	Pknox2_DBD	8.84e-06	+
chr01	106750879	106750894	Stat6_MA0520.1	1e-05	+
chr01	106753629	106753639	MSC_full	7.86e-06	-
chr01	106754827	106754837	Myb_MA0100.2	1.12e-05	-
chr01	107251662	107251681	THRB_DBD_2	4.95e-06	+
chr01	107464185	107464195	SREBF1_MA0595.1	1.57e-05	-
chr01	107628326	107628341	Sox1_secondary_UP00069_2	3.08e-05	-
chr01	107678536	107678551	Zic2_secondary_UP00057_2	1.35e-06	-
chr01	107679628	107679643	SOX10_full_1	2.44e-05	+
chr01	107878258	107878274	Zfp187_secondary_UP00082_2	2.95e-05	-
chr01	108139143	108139159	ZNF143_DBD	1.9e-05	-
chr01	108345509	108345531	Sox7_primary_UP00034_1	2.53e-05	+
chr01	108384203	108384214	Gfi1b_MA0483.1	6.37e-05	+
chr01	108537637	108537653	Mrg1_2246.2_UP00226_1	2.08e-06	-
chr01	108574533	108574544	FOS_MA0476.1	2.62e-06	-
chr01	109313706	109313720	Sox8_secondary_UP00051_2	3.56e-06	-
chr01	109403696	109403711	Zic3_secondary_UP00006_2	2.05e-06	+
chr01	109790007	109790018	SP1_DBD	7.63e-06	+
chr01	10979439	10979453	Tcfap2a_secondary_UP00005_2	1.19e-05	+
chr01	109815353	109815363	REL_MA0101.1	9.36e-06	-
chr01	109819344	109819360	Egr1_secondary_UP00007_2	6.51e-06	+
chr01	110040174	110040189	RFX5_MA0510.1	1.09e-05	-
chr01	110263010	110263025	Zic3_secondary_UP00006_2	2.38e-05	-
chr01	110267065	110267077	TEF_FL	6.74e-07	+
chr01	110468481	110468495	PLAG1_MA0163.1	3.89e-05	-
chr01	110475045	110475059	POU1F1_DBD_2	5.36e-06	+
chr01	110507472	110507488	Jundm2_secondary_UP00103_2	3.05e-07	-
chr01	110697190	110697202	POU3F3_DBD_3	3.89e-06	+
chr01	110698120	110698129	THAP1_MA0597.1	3.11e-05	+
chr01	110980174	110980182	EHF_MA0598.1	1.21e-05	-
chr01	111036124	111036140	SOX9_full_2	3.32e-05	-
chr01	111150363	111150384	ZNF263_MA0528.1	1.34e-06	+
chr01	111259034	111259045	Tcf3_MA0522.1	6.13e-07	+
chr01	111594363	111594375	HINFP1_full_1	4.68e-05	-
chr01	111811305	111811322	BCL6B_DBD	5.23e-06	-
chr01	111961125	111961143	Tp73_DBD	2.11e-08	+
chr01	112011331	112011342	FOSL2_MA0478.1	3.73e-07	+
chr01	112025192	112025200	EHF_MA0598.1	2.41e-05	-
chr01	112124308	112124321	ZNF238_full	1.06e-05	+
chr01	112181940	112181951	FOS_MA0476.1	1.11e-06	+
chr01	112366200	112366218	EWSR1-FLI1_MA0149.1	1.82e-06	+
chr01	112482953	112482964	FOSL2_MA0478.1	1.57e-06	-
chr01	112538666	112538681	NFIX_full_1	1.63e-05	+
chr01	112796063	112796085	Sox7_secondary_UP00034_2	6.45e-05	-
chr01	112891843	112891854	Tcf3_MA0522.1	1.68e-07	-
chr01	112954520	112954532	POU2F1_DBD_1	1e-06	+
chr01	112999715	112999730	NFATC1_full_2	4.16e-06	-
chr01	11301998	11302019	IRF1_MA0050.2	3.03e-06	+
chr01	113122381	113122395	JUN_MA0489.1	1.21e-05	-
chr01	113129977	113129993	RUNX3_DBD_1	1.01e-07	+
chr01	113140079	113140097	ETS1_DBD_2	1.93e-05	-
chr01	113152323	113152331	FEV_MA0156.1	1.47e-05	-
chr01	113184454	113184469	SOX8_full_1	3.06e-05	-
chr01	113240450	113240467	Sox4_secondary_UP00062_2	7.41e-06	-
chr01	113517173	113517187	Tcfap2a_secondary_UP00005_2	4.46e-07	-
chr01	11374283	11374304	ZNF263_MA0528.1	1.77e-07	-
chr01	114079168	114079183	STAT2::STAT1_MA0517.1	5.53e-06	-
chr01	114106306	114106317	FOSL2_MA0478.1	3.32e-05	-
chr01	114264284	114264299	RUNX2_MA0511.1	1.7e-05	-
chr01	114318622	114318636	Hoxa3_secondary_UP00063_2	9.1e-07	-
chr01	114344663	114344671	Sox2_MA0143.3	1.79e-05	-
chr01	114447990	114448006	Jundm2_secondary_UP00103_2	4.07e-07	-
chr01	11462232	11462245	ELF1_MA0473.1	1.11e-05	-
chr01	114624020	114624030	KLF5_MA0599.1	9.52e-06	+
chr01	114635867	114635877	HOXB5_DBD	4.63e-06	-
chr01	114670220	114670236	Vdr_DBD	1.63e-06	+
chr01	114686108	114686119	IRF5_full_2	2.52e-05	-
chr01	114776821	114776835	Zfx_MA0146.2	1.07e-05	+
chr01	114863473	114863485	PBX1_MA0070.1	8.23e-07	+
chr01	115115776	115115793	TEAD3_DBD_1	1.9e-05	+
chr01	115701613	115701630	ZBTB49_DBD	7.71e-05	+
chr01	115704156	115704169	Myod1_MA0499.1	1.65e-07	+
chr01	115710358	115710369	E2F6_MA0471.1	1.63e-05	+
chr01	116232166	116232181	LEF1_DBD	5.77e-05	+
chr01	116242561	116242576	Tbp_secondary_UP00029_2	8.53e-06	-
chr01	116368129	116368144	PRDM1_MA0508.1	8.45e-06	+
chr01	116471576	116471584	TEAD3_DBD_2	1.79e-05	-
chr01	116618406	116618421	NFIB_full	6.85e-05	-
chr01	116665231	116665239	Atoh1_MA0461.1	2.2e-05	+
chr01	116666761	116666773	TEAD1_MA0090.1	7.87e-06	-
chr01	116676036	116676053	ZNF282_DBD	3.8e-06	+
chr01	11668270	11668287	ZNF282_DBD	4.63e-06	-
chr01	116696560	116696578	EWSR1-FLI1_MA0149.1	2.69e-08	-
chr01	116721252	116721263	Tcf3_MA0522.1	8.33e-06	+
chr01	116792720	116792738	IRF2_MA0051.1	1.54e-06	+
chr01	116797672	116797682	Hand1::Tcfe2a_MA0092.1	3.99e-05	-
chr01	116803251	116803262	Klf1_MA0493.1	8.24e-06	+
chr01	116833692	116833707	Nfe2l2_MA0150.2	8.47e-06	+
chr01	11696496	11696513	Zfp691_secondary_UP00095_2	1.85e-05	-
chr01	117175749	117175760	NRF1_MA0506.1	8.11e-06	-
chr01	117215302	117215316	FOXJ3_DBD_2	5.26e-06	-
chr01	117323335	117323345	Gfi1_MA0038.1	3.46e-05	-
chr01	117324813	117324830	Smad3_primary_UP00000_1	1.31e-07	+
chr01	11753856	11753867	SP1_MA0079.3	4e-06	-
chr01	11755195	11755206	E2F1_MA0024.2	4.13e-07	-
chr01	117567551	117567566	Rfx4_secondary_UP00056_2	9.6e-06	+
chr01	117592742	117592758	Myf6_primary_UP00036_1	1.82e-05	-
chr01	117601213	117601221	EHF_MA0598.1	2.41e-05	+
chr01	11763871	11763882	Tcf12_MA0521.1	3.73e-07	+
chr01	117641053	117641070	Zfp740_secondary_UP00022_2	7.93e-06	-
chr01	117671891	117671902	FOSL1_MA0477.1	2.05e-07	-
chr01	11768785	11768795	Ascl2_DBD	2.7e-05	+
chr01	117775546	117775557	EBF1_MA0154.2	9.47e-07	+
chr01	117779371	117779380	SRY_MA0084.1	1.2e-05	+
chr01	117833691	117833707	Jundm2_secondary_UP00103_2	1.2e-06	-
chr01	117858348	117858365	TEAD1_full_2	2.81e-07	-
chr01	118024340	118024355	NFYB_MA0502.1	1.09e-05	-
chr01	11813253	11813273	znf143_MA0088.1	2.6e-05	+
chr01	11820349	11820365	HNF4A_DBD_2	5.97e-06	+
chr01	11822800	11822815	HSF1_MA0486.1	1.16e-05	-
chr01	11849342	11849358	Hbp1_primary_UP00055_1	1.72e-06	-
chr01	118574858	118574872	XBP1_DBD_2	8.84e-05	+
chr01	118578334	118578345	BATF::JUN_MA0462.1	6.08e-07	+
chr01	118708739	118708749	SREBF2_MA0596.1	5.28e-06	+
chr01	118923813	118923833	TBX1_DBD_1	1.26e-05	-
chr01	118925173	118925188	Ets1_MA0098.2	1.05e-05	+
chr01	118947927	118947944	Zfp691_secondary_UP00095_2	1.49e-05	+
chr01	119082479	119082494	Bach1::Mafk_MA0591.1	2.83e-07	-
chr01	119088921	119088932	NRL_DBD	2.28e-05	+
chr01	119089276	119089286	RORA_1_MA0071.1	3.81e-05	-
chr01	119120065	119120080	NFIA_full_1	8e-06	+
chr01	119140156	119140167	STAT3_MA0144.2	1.88e-06	-
chr01	119800873	119800890	Hbp1_secondary_UP00055_2	1.22e-05	-
chr01	119865652	119865666	Tcfap2c_secondary_UP00087_2	5.53e-05	-
chr01	119883154	119883163	HIC2_DBD	1.28e-05	-
chr01	119922454	119922465	Gata1_MA0035.3	1.03e-05	+
chr01	119957018	119957027	SOX9_MA0077.1	4.03e-06	+
chr01	120377373	120377384	RUNX1_MA0002.2	6.52e-06	+
chr01	120417036	120417051	TFAP2C_MA0524.1	2.07e-05	-
chr01	120437086	120437103	Sox13_secondary_UP00096_2	4.17e-06	-
chr01	120486672	120486702	Pax4_MA0068.1	4.76e-06	-
chr01	120487329	120487343	Tcfap2c_secondary_UP00087_2	1.86e-05	+
chr01	120526236	120526247	BATF::JUN_MA0462.1	1.41e-05	+
chr01	120532373	120532387	Zfx_MA0146.2	6.45e-07	-
chr01	120602174	120602185	FOS_MA0476.1	6.6e-06	-
chr01	120671551	120671565	Sox12_primary_UP00101_1	5.46e-06	-
chr01	120787359	120787370	E2F6_MA0471.1	1.36e-05	+
chr01	120869875	120869892	Zbtb3_primary_UP00031_1	3.54e-06	-
chr01	120923385	120923396	ESRRA_MA0592.1	1.93e-05	+
chr01	120932568	120932588	znf143_MA0088.1	6.89e-06	+
chr01	121082439	121082450	Foxo1_MA0480.1	1.78e-06	+
chr01	121284691	121284702	Foxo1_MA0480.1	8.01e-06	+
chr01	121307958	121307977	ZNF232_full	4.41e-07	+
chr01	121310312	121310327	SP2_MA0516.1	7.52e-05	+
chr01	121379103	121379117	Sox12_primary_UP00101_1	5.68e-06	+
chr01	121508475	121508491	Rara_secondary_UP00048_2	5.75e-06	+
chr01	121595142	121595153	FOSL1_MA0477.1	1.28e-05	+
chr01	121960572	121960590	ETS1_full_2	4.09e-05	-
chr01	121961116	121961125	HIC2_DBD	6.51e-05	-
chr01	121972012	121972028	Ascl2_secondary_UP00099_2	1.61e-05	+
chr01	121976906	121976917	FOXC1_DBD_3	3.03e-05	-
chr01	122041867	122041878	Foxo1_MA0480.1	1.86e-05	-
chr01	122042901	122042911	KLF5_MA0599.1	4.83e-06	-
chr01	122062245	122062263	SRF_MA0083.2	4.21e-06	+
chr01	122102118	122102129	Rxra_MA0512.1	4.82e-05	-
chr01	122133868	122133879	JUNB_MA0490.1	1.57e-06	-
chr01	122134229	122134240	FOSL1_MA0477.1	2.05e-07	-
chr01	122172286	122172297	Nkx2-5_MA0503.1	8.28e-06	+
chr01	122211372	122211387	PPARG::RXRA_MA0065.2	5.37e-06	-
chr01	122211656	122211670	CREB3_full_2	5.35e-06	+
chr01	122316594	122316604	MZF1_5-13_MA0057.1	4.46e-05	-
chr01	12263764	12263779	NFE2::MAF_MA0501.1	4.74e-07	-
chr01	122767072	122767085	SOX14_DBD_3	2.27e-05	-
chr01	123037299	123037309	MEOX2_DBD_1	1.35e-06	+
chr01	12324198	12324215	RXR::RAR_DR5_MA0159.1	7.01e-06	-
chr01	123280240	123280251	JUND_MA0491.1	6.59e-07	+
chr01	123604752	123604766	EGR1_MA0162.2	2.58e-08	-
chr01	123934506	123934521	SP2_MA0516.1	1.12e-05	+
chr01	124116616	124116628	Mafb_DBD_1	3.08e-05	+
chr01	124511150	124511167	TEAD3_DBD_1	6.2e-07	-
chr01	124668845	124668861	POU4F2_full	1.45e-05	-
chr01	12470242	12470254	TEAD1_MA0090.1	6.2e-06	-
chr01	12476883	12476891	Atoh1_MA0461.1	9.74e-05	+
chr01	12501462	12501476	Zfx_MA0146.2	8.91e-06	-
chr01	12518827	12518841	JUN_MA0489.1	4.66e-07	+
chr01	125288708	125288721	JUN_MA0488.1	1.06e-07	-
chr01	12529383	12529394	FOSL2_MA0478.1	5e-05	+
chr01	125299722	125299737	Mafk_primary_UP00044_1	2.12e-07	+
chr01	125626779	125626799	TBX1_DBD_5	6.15e-05	-
chr01	125953289	125953301	TFAP2A_DBD_1	6e-05	+
chr01	125976001	125976019	RUNX2_DBD_2	3.57e-05	-
chr01	126075874	126075885	Tcf3_MA0522.1	1.64e-06	+
chr01	126094329	126094344	Nfe2l2_MA0150.2	1.98e-05	+
chr01	126105437	126105448	Klf1_MA0493.1	2.56e-06	-
chr01	126111766	126111780	EBF1_full	3.7e-05	-
chr01	126132381	126132392	Tcf3_MA0522.1	3.51e-06	-
chr01	127646153	127646164	E2F1_MA0024.2	2.16e-06	-
chr01	127713593	127713608	ETV6_full_1	2.08e-06	+
chr01	127801763	127801774	SP1_MA0079.3	1.91e-06	+
chr01	127920881	127920896	AR_MA0007.2	3.45e-07	+
chr01	128499245	128499266	ZNF263_MA0528.1	9.99e-06	-
chr01	131094839	131094859	PPARG_MA0066.1	2.95e-05	-
chr01	131095446	131095455	Jdp2_DBD_1	4.91e-06	-
chr01	131118366	131118382	Bcl6b_secondary_UP00043_2	9.4e-07	-
chr01	131168653	131168669	Jundm2_secondary_UP00103_2	1.73e-07	-
chr01	131271349	131271363	Tcfap2c_secondary_UP00087_2	9.84e-07	+
chr01	131299542	131299552	TFAP4_DBD	8.97e-06	-
chr01	131338536	131338550	JUN_MA0489.1	5.16e-06	-
chr01	132156692	132156706	EGR1_MA0162.2	4.86e-06	+
chr01	132164763	132164778	Zfp281_primary_UP00021_1	5.95e-07	-
chr01	132167169	132167180	SP1_MA0079.3	6.82e-06	+
chr01	132173915	132173932	Duxl_1286.2_UP00227_1	2.67e-05	+
chr01	132201790	132201800	RUNX3_full	1.17e-05	+
chr01	132209458	132209473	Zfp281_primary_UP00021_1	5.99e-06	+
chr01	132227875	132227890	Otx1_DBD_1	5.35e-05	+
chr01	132278350	132278358	FEV_MA0156.1	3.26e-05	+
chr01	132290126	132290140	Zfx_MA0146.2	5.47e-06	-
chr01	132290759	132290776	Zfp410_primary_UP00033_1	2.86e-06	+
chr01	133195154	133195169	NR2F6_DBD_1	6.49e-06	+
chr01	133232374	133232385	NFE2_DBD	2.49e-07	-
chr01	133261243	133261254	EBF1_MA0154.2	9.47e-07	+
chr01	133262239	133262253	TLX1::NFIC_MA0119.1	1.35e-06	+
chr01	133282281	133282295	EGR1_MA0162.2	1.84e-06	-
chr01	133313187	133313201	Irf3_secondary_UP00086_2	3.71e-06	+
chr01	133335783	133335800	Zfp410_secondary_UP00033_2	1.07e-05	+
chr01	134059752	134059769	Duxl_1286.2_UP00227_1	1.8e-05	+
chr01	134148874	134148889	Bach1::Mafk_MA0591.1	1.33e-06	+
chr01	134193007	134193022	JUND_MA0492.1	3.03e-06	+
chr01	134203330	134203344	Tcfap2c_secondary_UP00087_2	6.07e-06	+
chr01	134203744	134203754	Klf4_MA0039.2	9.16e-07	+
chr01	134217665	134217679	JUN_MA0489.1	3.54e-07	-
chr01	134273808	134273823	ZSCAN4_full	5.91e-06	+
chr01	134309881	134309897	Hbp1_primary_UP00055_1	2.23e-06	-
chr01	134333951	134333968	Foxj3_primary_UP00039_1	1.99e-05	-
chr01	134412757	134412774	POU1F1_DBD_1	9.1e-05	-
chr01	134456680	134456691	Erg_MA0474.1	2.18e-05	+
chr01	134501540	134501555	E2F3_MA0469.1	3.37e-09	+
chr01	134547915	134547931	Egr1_mouse_DBD_mutant_DBD	3.72e-06	-
chr01	134570154	134570163	THAP1_MA0597.1	1.53e-05	-
chr01	135288882	135288899	ZNF713_full	6.92e-07	-
chr01	135305375	135305391	Sox30_primary_UP00023_1	4.89e-06	+
chr01	135466876	135466893	Hoxd10_2368.2_UP00121_1	5.03e-07	-
chr01	135878108	135878125	Elf3_secondary_UP00090_2	5.43e-06	+
chr01	136032663	136032678	Sp4_secondary_UP00002_2	4.68e-06	-
chr01	136032953	136032968	SP2_MA0516.1	8.18e-07	+
chr01	136110658	136110666	HOXA5_MA0158.1	2.18e-05	-
chr01	136289806	136289822	Egr1_secondary_UP00007_2	7.32e-05	-
chr01	136316531	136316542	Myog_MA0500.1	2.73e-06	-
chr01	136324427	136324442	Zic1_secondary_UP00102_2	1.96e-05	-
chr01	136334315	136334334	PAX5_MA0014.2	1.31e-05	-
chr01	136363420	136363434	NFAT5_DBD	4.88e-06	+
chr01	136396069	136396083	FOXB1_DBD_1	8.03e-06	-
chr01	136656257	136656273	GLIS1_DBD	3.96e-06	-
chr01	136707734	136707751	Zfp740_secondary_UP00022_2	6.25e-06	+
chr01	136857690	136857704	SPI1_full	1.28e-05	-
chr01	136894666	136894680	Tcfcp2l1_MA0145.2	5.64e-07	-
chr01	136895364	136895376	SP8_DBD	1.04e-05	+
chr01	136930611	136930627	Nkx2-4_3074.1_UP00107_1	3.68e-05	+
chr01	137139032	137139047	SP2_MA0516.1	3.82e-06	-
chr01	13718795	13718808	TFAP2A_DBD_3	1.97e-05	+
chr01	13719364	13719378	FOXB1_DBD_1	1.15e-05	+
chr01	137197766	137197779	Tcfap2a_DBD_3	6.67e-06	+
chr01	13720507	13720522	EGR2_full	2.66e-06	+
chr01	137243990	137244001	EBF1_MA0154.2	1.36e-05	-
chr01	13727309	13727328	PAX5_MA0014.2	9.53e-08	+
chr01	137389800	137389812	TCF7L1_full	2.06e-05	-
chr01	137410393	137410414	IRF1_MA0050.2	1.04e-05	-
chr01	13762170	13762182	TGIF2LX_full	3.8e-06	+
chr01	13769577	13769598	ZNF263_MA0528.1	6.82e-08	+
chr01	137713492	137713507	Mybl1_secondary_UP00081_2	3.94e-06	+
chr01	13779353	13779364	Tcf3_MA0522.1	1.9e-05	+
chr01	13791180	13791193	SMAD2::SMAD3::SMAD4_MA0513.1	2e-05	-
chr01	137962167	137962178	FOSL2_MA0478.1	4.24e-06	+
chr01	138066976	138066991	NFYB_MA0502.1	4.75e-06	-
chr01	138067315	138067330	SP2_MA0516.1	5.39e-08	+
chr01	138075216	138075225	POU2F3_DBD_1	2.41e-05	+
chr01	138314729	138314744	EGR2_MA0472.1	8.76e-07	+
chr01	138315798	138315810	ZNF75A_DBD	2.21e-06	+
chr01	138332895	138332905	Myb_MA0100.2	7.34e-06	+
chr01	138352414	138352429	ESR2_MA0258.2	7.04e-06	-
chr01	138573128	138573140	ELF1_full	4.33e-06	+
chr01	138619733	138619754	REST_MA0138.2	1.14e-06	+
chr01	138732444	138732458	EGR1_full	4.67e-05	-
chr01	13879193	13879204	EGR2_DBD	1.64e-05	-
chr01	138986507	138986521	POU1F1_DBD_2	1.55e-06	+
chr01	139003166	139003178	CREB3L1_full_1	1.13e-05	+
chr01	139003962	139003982	ESR1_MA0112.2	9.89e-08	-
chr01	13908392	13908403	JUNB_MA0490.1	1.65e-05	+
chr01	139199727	139199744	TEAD3_DBD_1	1.59e-07	-
chr01	139237503	139237517	JUN_MA0489.1	1.25e-06	-
chr01	13939004	13939019	MAFK_MA0496.1	5.11e-06	-
chr01	139401386	139401406	EOMES_DBD_2	5.45e-05	-
chr01	13943051	13943066	Zic3_primary_UP00006_1	2.71e-05	-
chr01	139466290	139466306	SPDEF_full_3	3.07e-05	-
chr01	13957085	13957096	Gfi1b_MA0483.1	2.27e-06	+
chr01	139908946	139908957	GABPA_MA0062.2	1.83e-05	+
chr01	139963558	139963568	RUNX3_full	2.45e-06	+
chr01	139968365	139968380	Zic1_secondary_UP00102_2	4.46e-05	+
chr01	14004081	14004090	RHOXF1_DBD_1	4.03e-06	-
chr01	140134668	140134685	TEAD1_full_2	3.33e-05	-
chr01	140180280	140180291	BATF::JUN_MA0462.1	3.76e-06	+
chr01	140351149	140351159	ELK1_MA0028.1	2.1e-06	-
chr01	140378738	140378755	ZNF713_full	1.24e-05	+
chr01	14089972	14089987	ETV6_full_1	1.69e-05	+
chr01	140980627	140980646	Nr1h3::Rxra_MA0494.1	2.5e-06	+
chr01	14104569	14104578	SNAI2_DBD	1.04e-05	+
chr01	141047848	141047859	Rxra_MA0512.1	8.64e-06	-
chr01	141133812	141133827	Arid3a_secondary_UP00078_2	1.83e-05	-
chr01	141194124	141194142	Mafb_DBD_3	7.63e-07	-
chr01	141241472	141241489	Tcf2_0913.2_UP00222_1	2.2e-05	+
chr01	141328600	141328614	Rfx1_MA0509.1	2.61e-05	+
chr01	141379048	141379063	TFAP2C_MA0524.1	2.9e-06	-
chr01	141400122	141400138	Gcm1_primary_UP00070_1	2.44e-05	-
chr01	141450857	141450869	ZNF75A_DBD	2.34e-05	-
chr01	141467412	141467426	Tcfcp2l1_MA0145.2	2.83e-05	+
chr01	141503337	141503346	HIC2_DBD	9.5e-06	+
chr01	141569191	141569212	ZNF263_MA0528.1	6.11e-06	-
chr01	14168571	14168586	E2F3_MA0469.1	1.72e-05	-
chr01	14172322	14172333	E2F1_MA0024.2	2.68e-05	+
chr01	141762145	141762155	GCM1_DBD	6.34e-05	+
chr01	141875179	141875189	HOXA2_DBD	6.43e-05	+
chr01	141877594	141877609	Nfe2l2_MA0150.2	1.08e-05	+
chr01	142071299	142071315	EGR4_DBD_1	9.32e-07	+
chr01	142076654	142076671	Rxra_primary_UP00053_1	4.76e-06	-
chr01	142076994	142077009	EGR2_MA0472.1	1.02e-05	+
chr01	142077664	142077672	FEV_MA0156.1	1.47e-05	-
chr01	142080574	142080591	Zfp410_secondary_UP00033_2	3.06e-05	+
chr01	142092411	142092422	Klf1_MA0493.1	3.46e-06	+
chr01	142097871	142097886	TFAP2A_MA0003.2	2.79e-06	+
chr01	142103845	142103860	TFAP2A_MA0003.2	2.55e-06	-
chr01	142186365	142186386	ZNF263_MA0528.1	6.67e-06	+
chr01	142649536	142649553	CTCF_full	9.36e-08	-
chr01	142649826	142649843	Pou6f1_1731.2_UP00146_1	5.26e-06	-
chr01	142660279	142660293	Zic1_primary_UP00102_1	2.66e-05	+
chr01	142693608	142693627	CTCF_MA0139.1	8.7e-07	-
chr01	142702594	142702605	E2F6_MA0471.1	2.66e-06	+
chr01	142814095	142814114	RFX2_MA0600.1	1.4e-05	-
chr01	142833822	142833842	znf143_MA0088.1	2.18e-05	-
chr01	142834319	142834332	SMAD2::SMAD3::SMAD4_MA0513.1	3.84e-05	+
chr01	142877010	142877023	SRY_DBD_3	1.08e-05	-
chr01	142897394	142897409	EGR2_MA0472.1	2.79e-06	-
chr01	142976758	142976772	Zic1_primary_UP00102_1	1.99e-06	+
chr01	142990448	142990461	JUN_MA0488.1	2.81e-05	+
chr01	143015361	143015373	ZNF524_full_1	1.07e-05	+
chr01	143130445	143130456	BATF::JUN_MA0462.1	3.45e-06	-
chr01	143156516	143156537	ZNF263_MA0528.1	1.09e-05	-
chr01	143292182	143292194	CREB3L1_full_1	1.78e-07	-
chr01	14340122	14340137	SOX10_full_4	3.46e-06	-
chr01	143989346	143989360	JUN_MA0489.1	8.08e-07	+
chr01	144092275	144092288	Zfp652_DBD	2.3e-05	+
chr01	144167887	144167904	Sox15_primary_UP00075_1	1.86e-06	+
chr01	144176166	144176180	TLX1::NFIC_MA0119.1	4.35e-06	+
chr01	144361317	144361334	POU1F1_DBD_1	1.64e-05	-
chr01	145004416	145004424	Mafb_MA0117.1	1.98e-05	+
chr01	145008642	145008656	NFATC1_full_3	1.04e-05	-
chr01	145039779	145039799	TP63_MA0525.1	4.18e-06	+
chr01	145222754	145222771	ZNF713_full	3.02e-05	+
chr01	145388689	145388705	Atf1_primary_UP00020_1	2.48e-08	-
chr01	145496788	145496802	MTF1_DBD	7.42e-05	-
chr01	145504002	145504018	Jundm2_secondary_UP00103_2	6.46e-07	+
chr01	145616265	145616276	IRF5_full_2	5.48e-05	-
chr01	14601855	14601869	Tcfap2e_secondary_UP00028_2	5.61e-06	-
chr01	146525373	146525393	RREB1_MA0073.1	7.28e-07	+
chr01	147256536	147256546	ZNF784_full	1.25e-05	-
chr01	147282467	147282478	Gfi1b_MA0483.1	4.57e-05	+
chr01	147617072	147617088	Hoxd13_2356.1_UP00180_1	8.98e-07	+
chr01	147688768	147688783	NFIX_full_1	5.22e-06	-
chr01	147895571	147895580	THAP1_MA0597.1	3.11e-05	+
chr01	148073367	148073384	CTCF_full	2.64e-06	+
chr01	148426416	148426427	RUNX1_MA0002.2	1.42e-06	-
chr01	148584459	148584476	FOXI1_full_2	5.16e-06	+
chr01	148646477	148646488	FOSL1_MA0477.1	3.57e-05	+
chr01	148910933	148910950	Sox4_primary_UP00062_1	5.11e-06	-
chr01	149048092	149048108	HNF4A_full_1	3.3e-06	-
chr01	149433765	149433780	NFATC1_full_2	1.32e-05	-
chr01	149732452	149732463	STAT3_MA0144.2	2.19e-05	-
chr01	149937153	149937165	POU2F1_DBD_1	1.66e-05	+
chr01	150014521	150014535	Bcl6_MA0463.1	4.96e-06	+
chr01	150136912	150136923	BATF::JUN_MA0462.1	6.08e-07	+
chr01	150285392	150285407	Nr5a2_MA0505.1	8.08e-07	-
chr01	150323259	150323270	FOS_MA0476.1	1.57e-06	-
chr01	150406160	150406175	Zic2_secondary_UP00057_2	3.37e-06	+
chr01	150552835	150552849	Nr2e1_DBD_2	5.5e-06	-
chr01	150568287	150568304	Duxl_1286.2_UP00227_1	1.69e-05	-
chr01	150900284	150900301	Sox21_secondary_UP00071_2	1.19e-05	-
chr01	151017292	151017313	IRF3_full	2.27e-06	+
chr01	151018435	151018451	Barhl2_3868.1_UP00145_1	2.28e-06	-
chr01	151041437	151041452	RFX4_DBD_2	4.97e-07	-
chr01	151051920	151051930	CEBPG_DBD	2.09e-05	-
chr01	151060628	151060638	Hltf_MA0109.1	7.12e-06	+
chr01	15112929	15112940	SP1_MA0079.3	1.55e-05	+
chr01	151168054	151168067	POU3F3_DBD_1	2.57e-05	+
chr01	151311194	151311210	Sox12_secondary_UP00101_2	1.25e-05	-
chr01	151464729	151464744	EGR2_MA0472.1	5.35e-05	+
chr01	151509547	151509559	Foxa2_MA0047.2	6.98e-06	-
chr01	151557723	151557737	Atf1_secondary_UP00020_2	1.8e-05	+
chr01	151575671	151575680	ELF5_MA0136.1	1.09e-05	+
chr01	151599997	151600016	PAX5_MA0014.2	3.57e-06	+
chr01	151674263	151674275	MAFK_full_1	5.59e-06	+
chr01	151701663	151701672	Jdp2_DBD_1	4.91e-06	-
chr01	151703475	151703483	Atoh1_MA0461.1	2.2e-05	-
chr01	151740147	151740161	PLAG1_MA0163.1	1.74e-05	-
chr01	151770875	151770889	Zfx_MA0146.2	1.71e-06	-
chr01	151941388	151941404	Hic1_secondary_UP00035_2	2.65e-05	+
chr01	151946078	151946095	Pax4_3989.2_UP00247_1	1.22e-06	+
chr01	152001661	152001676	PRDM1_full	1.86e-07	-
chr01	152010952	152010967	Pou5f1::Sox2_MA0142.1	1.41e-06	-
chr01	152024237	152024254	PAX9_DBD	1.97e-06	-
chr01	152050385	152050396	Gfi1b_MA0483.1	1.12e-05	-
chr01	152664951	152664966	MEF2C_MA0497.1	3.34e-05	-
chr01	152688003	152688014	Erg_MA0474.1	6.28e-06	+
chr01	152814859	152814871	FOXI1_MA0042.1	9.58e-06	+
chr01	152929837	152929848	NFE2_DBD	1.61e-06	-
chr01	153298774	153298788	EGR1_MA0162.2	7.28e-05	-
chr01	153368349	153368357	NR4A2_MA0160.1	2.67e-05	-
chr01	153516450	153516462	Tcfap2a_DBD_1	3.09e-05	-
chr01	153849175	153849190	Zic3_secondary_UP00006_2	2.27e-06	+
chr01	154440854	154440863	THAP1_MA0597.1	8.44e-05	+
chr01	154486500	154486515	SP2_MA0516.1	1.67e-06	+
chr01	154663057	154663072	Bach1::Mafk_MA0591.1	3.67e-07	-
chr01	154675747	154675758	FOSL1_MA0477.1	7.73e-06	-
chr01	154752279	154752293	SPI1_full	7.11e-06	-
chr01	154754547	154754562	Sp4_secondary_UP00002_2	3.89e-06	-
chr01	155140371	155140382	SP1_MA0079.3	1.37e-05	+
chr01	155481329	155481340	FOXH1_MA0479.1	1.24e-05	+
chr01	155588921	155588935	JUN_MA0489.1	3.95e-07	-
chr01	155636198	155636210	NHLH1_MA0048.1	1.78e-05	-
chr01	155669847	155669855	EHF_MA0598.1	1.21e-05	+
chr01	155872745	155872759	Mecom_MA0029.1	1.65e-05	-
chr01	156100989	156101004	ZIC4_DBD	7.79e-06	+
chr01	156214121	156214135	Tcfap2a_secondary_UP00005_2	1.25e-05	-
chr01	15622992	15623002	Zfp740_DBD	1.2e-05	+
chr01	156237848	156237863	RXRA::VDR_MA0074.1	7.66e-07	-
chr01	156275926	156275943	CTCF_full	3.32e-06	+
chr01	156315526	156315543	Zfp410_secondary_UP00033_2	6.56e-07	+
chr01	156418291	156418312	ZNF263_MA0528.1	7.93e-06	+
chr01	156736023	156736038	RFX5_MA0510.1	1.68e-05	-
chr01	157138187	157138199	NHLH1_MA0048.1	9.8e-06	+
chr01	15740303	15740320	Sox13_secondary_UP00096_2	2.77e-05	+
chr01	157445901	157445915	Egr1_primary_UP00007_1	2e-06	+
chr01	157449020	157449036	Max_primary_UP00060_1	9.32e-07	+
chr01	15767736	15767748	Foxa2_MA0047.2	1.26e-05	-
chr01	157818738	157818751	Zfp652_DBD	1.03e-05	+
chr01	157834902	157834913	RUNX1_MA0002.2	7.04e-07	+
chr01	157838815	157838831	Bcl6b_secondary_UP00043_2	2.63e-06	+
chr01	157840087	157840102	AR_MA0007.2	8.4e-06	+
chr01	157865670	157865681	Erg_MA0474.1	1.68e-05	-
chr01	157881294	157881309	EGR2_MA0472.1	6.12e-07	-
chr01	157885154	157885168	EMX1_DBD_2	4.8e-07	+
chr01	157904394	157904408	PLAG1_MA0163.1	1.02e-06	-
chr01	157928843	157928858	Sox15_secondary_UP00075_2	5.68e-06	-
chr01	157932957	157932974	Hbp1_secondary_UP00055_2	2.79e-05	-
chr01	157978570	157978583	SMAD2::SMAD3::SMAD4_MA0513.1	6.76e-07	-
chr01	158023822	158023837	NFIX_full_4	6.6e-06	+
chr01	158059726	158059747	ZNF263_MA0528.1	9.54e-07	-
chr01	158084734	158084751	ZNF410_DBD	1.42e-05	+
chr01	158103042	158103060	EWSR1-FLI1_MA0149.1	4.83e-07	-
chr01	158124129	158124140	Gfi1b_MA0483.1	2.44e-05	+
chr01	158144822	158144833	NFE2_DBD	2.58e-05	-
chr01	158147633	158147644	Foxc1_DBD_1	1.55e-05	-
chr01	158196610	158196622	ZNF75A_DBD	5.5e-06	-
chr01	158199385	158199396	FOSL1_MA0477.1	1.28e-05	+
chr01	158295100	158295113	NR2F1_DBD_3	4.52e-06	-
chr01	158331057	158331075	NFYA_MA0060.2	1.41e-07	+
chr01	158755347	158755356	Jdp2_DBD_1	4.91e-06	+
chr01	158793899	158793914	Bach1::Mafk_MA0591.1	4.71e-05	-
chr01	158794338	158794348	Klf4_MA0039.2	4.13e-07	-
chr01	158805973	158805989	Ascl2_secondary_UP00099_2	9.67e-07	-
chr01	158911390	158911405	RARA_full_1	4.39e-06	-
chr01	159061225	159061236	Myog_MA0500.1	6.99e-06	-
chr01	159086043	159086058	Bach1::Mafk_MA0591.1	7.77e-06	-
chr01	159104919	159104936	BCL6B_DBD	1.41e-06	+
chr01	159170152	159170169	TEAD1_full_2	1.03e-09	+
chr01	159396859	159396871	XBP1_DBD_1	7.71e-07	-
chr01	159449420	159449437	Hbp1_secondary_UP00055_2	2.69e-05	+
chr01	159669606	159669620	EGR1_MA0162.2	4.2e-06	+
chr01	160174869	160174884	NFE2::MAF_MA0501.1	1.38e-06	-
chr01	16022678	16022688	ELK1_MA0028.1	1.36e-06	+
chr01	16031443	16031460	SP4_full	2.38e-07	-
chr01	1605766	1605783	Tcfe2a_secondary_UP00046_2	1.36e-05	-
chr01	160795621	160795636	Nfe2l2_MA0150.2	2.49e-06	+
chr01	16163256	16163266	Sox6_MA0515.1	3.12e-06	-
chr01	16167045	16167054	SNAI2_DBD	4.95e-06	-
chr01	16201156	16201167	EBF1_MA0154.2	5.43e-06	+
chr01	162042649	162042670	IRF1_MA0050.2	1.79e-05	+
chr01	16258732	16258743	JUNB_MA0490.1	6.25e-06	-
chr01	16301931	16301945	GLI2_DBD_1	5.68e-06	-
chr01	16304516	16304525	ZEB1_MA0103.2	1.15e-05	+
chr01	16306331	16306347	Egr1_secondary_UP00007_2	1.88e-05	-
chr01	16366242	16366252	ELK1_MA0028.1	8.44e-06	+
chr01	164829139	164829155	Sox12_secondary_UP00101_2	2.02e-05	+
chr01	164992883	164992891	Pax2_MA0067.1	2.41e-05	-
chr01	165620842	165620853	BATF::JUN_MA0462.1	6.08e-07	+
chr01	165786270	165786284	JUN_MA0489.1	1.59e-06	-
chr01	165935502	165935516	Stat4_MA0518.1	1.2e-05	-
chr01	165945533	165945543	SMAD3_DBD	9.19e-06	+
chr01	166076192	166076207	Foxa2_secondary_UP00073_2	1.57e-05	-
chr01	166087718	166087730	TAL1::TCF3_MA0091.1	2.91e-06	-
chr01	166160224	166160235	FOSL1_MA0477.1	2.05e-07	-
chr01	166184266	166184278	TAL1::TCF3_MA0091.1	1.55e-06	-
chr01	166403530	166403541	DPRX_DBD_2	7.31e-06	-
chr01	166522895	166522906	JUND_MA0491.1	3.73e-05	-
chr01	166567604	166567615	E2F6_MA0471.1	1.95e-05	-
chr01	166958796	166958812	Bcl6b_secondary_UP00043_2	6.36e-07	-
chr01	167387205	167387218	SOX8_DBD_2	1.12e-05	-
chr01	167572116	167572134	RUNX3_DBD_3	6.68e-06	+
chr01	167604006	167604016	TEAD4_DBD	1.03e-05	+
chr01	167650201	167650218	Sox21_secondary_UP00071_2	2.17e-06	-
chr01	167668241	167668261	TP63_MA0525.1	6.77e-05	-
chr01	168032720	168032734	JUN_MA0489.1	6.91e-07	-
chr01	168255892	168255906	Nr2e1_DBD_2	3.52e-06	+
chr01	168289638	168289653	Stat6_MA0520.1	1.4e-05	-
chr01	168636264	168636280	Zbtb3_secondary_UP00031_2	3.02e-05	+
chr01	169035951	169035960	THAP1_MA0597.1	1.53e-05	+
chr01	169043834	169043850	Hic1_primary_UP00035_1	1.66e-06	+
chr01	169591300	169591310	ZNF784_full	5.48e-05	-
chr01	170032500	170032511	FOSL2_MA0478.1	3.73e-07	-
chr01	170043508	170043523	NR2F6_DBD_1	1.82e-05	+
chr01	170370849	170370866	Hbp1_secondary_UP00055_2	2.56e-05	-
chr01	170555813	170555825	POU3F1_DBD_1	3.42e-06	-
chr01	170625649	170625664	SOX14_DBD_2	9.74e-06	-
chr01	170723289	170723298	NFIX_full_3	3.28e-05	+
chr01	171781677	171781692	EGR2_MA0472.1	4.83e-06	-
chr01	171809399	171809409	Myb_MA0100.2	4.81e-05	-
chr01	171814499	171814515	Meox1_2310.2_UP00233_1	5.23e-06	+
chr01	171909338	171909348	GSX2_DBD	9.62e-06	-
chr01	171946655	171946671	Lef1_secondary_UP00067_2	5.66e-06	-
chr01	172049187	172049201	E2F7_DBD	3.55e-06	-
chr01	172056650	172056657	MEIS1_DBD	6.51e-05	-
chr01	172152982	172153001	PAX5_MA0014.2	3.7e-05	-
chr01	172200820	172200831	FLI1_MA0475.1	1.21e-05	-
chr01	172365201	172365219	RUNX2_DBD_2	1.01e-06	-
chr01	172381691	172381701	MYF6_full	2.45e-06	+
chr01	172671293	172671308	Zic1_secondary_UP00102_2	8.53e-06	-
chr01	173052749	173052763	Zfx_MA0146.2	3.76e-06	-
chr01	173127691	173127704	Elf3_primary_UP00090_1	1.04e-05	-
chr01	173266622	173266632	NKX2-3_full	4.42e-06	-
chr01	173346896	173346911	Zic3_DBD	3.16e-06	-
chr01	173735911	173735922	JUNB_MA0490.1	2.89e-06	+
chr01	173847483	173847498	Zic3_secondary_UP00006_2	2.69e-05	+
chr01	174906482	174906496	SPIC_full	1.65e-05	-
chr01	17593280	17593297	Klf7_secondary_UP00093_2	1.13e-05	+
chr01	176501790	176501801	JUND_MA0491.1	3.17e-06	+
chr01	179909789	179909805	Osr1_primary_UP00027_1	2.28e-07	-
chr01	180186319	180186334	NFIA_full_1	9.9e-06	+
chr01	180220619	180220629	Hand1::Tcfe2a_MA0092.1	1.53e-05	-
chr01	180412376	180412387	E2F6_MA0471.1	6.33e-06	-
chr01	180977297	180977312	NFYB_MA0502.1	3.27e-07	+
chr01	181068349	181068360	RUNX1_MA0002.2	1.43e-05	+
chr01	181343695	181343710	NFE2::MAF_MA0501.1	5.75e-06	-
chr01	181395565	181395582	Irx3_0920.1_UP00223_1	6.79e-05	-
chr01	181417607	181417618	BATF::JUN_MA0462.1	1.96e-06	+
chr01	181424920	181424931	TFAP2C_full_3	3.23e-06	-
chr01	181758618	181758637	PAX5_MA0014.2	4.58e-06	-
chr01	181821807	181821818	NFE2_DBD	3.39e-06	+
chr01	182109564	182109584	TP63_MA0525.1	4.37e-06	-
chr01	182234652	182234665	DUXA_DBD	6.26e-06	-
chr01	182323204	182323216	ELF1_full	3.71e-06	+
chr01	183084748	183084763	Myf6_secondary_UP00036_2	6.64e-06	-
chr01	184167340	184167355	EGR2_MA0472.1	1.33e-07	-
chr01	184248961	184248969	HIF1A::ARNT_MA0259.1	9.9e-06	-
chr01	184250984	184251003	CTCF_MA0139.1	1.5e-06	+
chr01	184522747	184522762	Sox10_DBD_2	4.39e-07	+
chr01	184555889	184555900	FOSL1_MA0477.1	7.46e-07	+
chr01	184568931	184568942	FOSL1_MA0477.1	3.35e-06	-
chr01	184622924	184622935	RUNX1_MA0002.2	2.18e-06	-
chr01	184686595	184686611	SOX9_full_3	2.72e-05	-
chr01	184770638	184770653	RFX5_MA0510.1	2.3e-06	-
chr01	184771019	184771034	Zic3_secondary_UP00006_2	2.12e-06	-
chr01	184898156	184898166	RUNX3_DBD_2	4.03e-06	+
chr01	18542042	18542057	Foxa2_secondary_UP00073_2	1.71e-05	+
chr01	18556226	18556237	FOXO3_full_3	1.33e-06	+
chr01	185665955	185665970	SP2_MA0516.1	4.16e-05	+
chr01	185709194	185709212	RARG_full_2	7.65e-05	+
chr01	185738339	185738354	RUNX2_MA0511.1	1.76e-05	+
chr01	185738713	185738728	EGR2_MA0472.1	2.38e-06	+
chr01	185756911	185756926	Zic2_secondary_UP00057_2	1.06e-06	+
chr01	185882481	185882492	TBX20_full_1	9.07e-05	+
chr01	186048704	186048718	SOX10_full_5	2.21e-05	-
chr01	186213546	186213561	Zfp423_MA0116.1	4.39e-05	-
chr01	186286950	186286965	Spi1_MA0080.3	2.95e-07	+
chr01	186309938	186309949	Nkx2-5_MA0503.1	1.24e-05	-
chr01	186334890	186334905	Nfe2l2_MA0150.2	4.96e-07	+
chr01	186368688	186368699	NFE2_DBD	8.03e-07	+
chr01	186477666	186477682	RUNX2_DBD_1	1.45e-05	+
chr01	186478470	186478481	Gfi1b_MA0483.1	1.12e-05	-
chr01	186549295	186549311	SOX10_full_2	2.22e-06	+
chr01	186620252	186620264	ZNF75A_DBD	1.45e-06	-
chr01	186646055	186646065	Sox3_MA0514.1	1.35e-06	+
chr01	186925133	186925148	Bbx_primary_UP00012_1	4.07e-05	-
chr01	187062524	187062534	Sox3_MA0514.1	6.98e-05	+
chr01	187069866	187069878	ZNF75A_DBD	1.42e-05	+
chr01	187119050	187119065	Mybl1_secondary_UP00081_2	2.36e-06	-
chr01	187451841	187451858	CTCF_full	5.17e-06	+
chr01	187622987	187623003	Jundm2_secondary_UP00103_2	1.44e-06	-
chr01	187632547	187632563	Egr1_mouse_DBD_mutant_DBD	2.1e-05	+
chr01	187786423	187786442	TBX15_DBD_1	8.54e-06	+
chr01	187841564	187841576	ZNF75A_DBD	3.98e-06	+
chr01	187864460	187864477	Sox4_primary_UP00062_1	1.41e-05	-
chr01	187903960	187903977	TEAD1_full_2	1.31e-06	-
chr01	188372738	188372753	Foxk1_secondary_UP00025_2	2.62e-05	-
chr01	188447383	188447396	TFAP2C_full_2	6.84e-06	+
chr01	188458227	188458235	MEIS3_DBD_1	1.47e-05	-
chr01	188458656	188458670	Tcfcp2l1_MA0145.2	2.11e-06	+
chr01	188642647	188642661	Zfp187_primary_UP00082_1	8.8e-05	-
chr01	188719276	188719288	POU3F3_DBD_3	2.07e-05	+
chr01	188819156	188819175	TBX15_DBD_1	3.04e-06	+
chr01	188830671	188830688	ESR1_DBD	3.08e-05	+
chr01	188847730	188847745	Zic3_secondary_UP00006_2	5.81e-06	+
chr01	188887715	188887726	STAT3_MA0144.2	2.49e-07	-
chr01	188903266	188903282	Hbp1_primary_UP00055_1	3.4e-05	-
chr01	188907249	188907265	Lef1_secondary_UP00067_2	3.52e-06	-
chr01	188912632	188912647	Meis1_MA0498.1	1.15e-05	+
chr01	188920609	188920627	EWSR1-FLI1_MA0149.1	4.96e-07	+
chr01	189005929	189005942	ZNF238_DBD	5.11e-06	+
chr01	189184210	189184227	PAX1_DBD	5.7e-06	+
chr01	18989875	18989887	E2F4_DBD_1	9.51e-05	-
chr01	190276901	190276911	SREBF1_MA0595.1	1.57e-05	-
chr01	190307037	190307056	CTCF_MA0139.1	3.17e-06	-
chr01	190335746	190335760	Tcfcp2l1_MA0145.2	7.52e-07	+
chr01	190394962	190394979	Gata6_primary_UP00100_1	6.84e-05	+
chr01	190788455	190788466	BATF::JUN_MA0462.1	7.71e-06	-
chr01	190822234	190822246	NRF1_full	9.98e-07	-
chr01	19099638	19099653	Tcfap2a_primary_UP00005_1	2.77e-05	+
chr01	191009900	191009914	Max_secondary_UP00060_2	5.02e-05	+
chr01	191126378	191126393	Sox14_secondary_UP00004_2	2.27e-05	-
chr01	191137053	191137062	NKX2-8_DBD	3.31e-06	-
chr01	191141067	191141081	NFAT5_DBD	1.84e-07	+
chr01	191829918	191829927	ELF5_MA0136.1	4.91e-06	+
chr01	191833490	191833501	Foxk1_DBD_1	3.31e-05	+
chr01	191861311	191861326	Zfp281_primary_UP00021_1	1.42e-06	-
chr01	191879201	191879212	EBF1_MA0154.2	4.2e-07	+
chr01	191888859	191888870	NFE2_DBD	8.03e-07	-
chr01	191895269	191895287	TAL1::GATA1_MA0140.2	4.74e-06	-
chr01	191903869	191903882	SMAD2::SMAD3::SMAD4_MA0513.1	3.56e-05	-
chr01	191926579	191926593	NFATC1_full_3	1.34e-05	+
chr01	191927483	191927494	EBF1_MA0154.2	3.06e-07	+
chr01	191927895	191927906	SP1_MA0079.3	8.31e-06	+
chr01	191964718	191964735	ZNF713_full	4.46e-05	-
chr01	192157004	192157021	Ascl2_primary_UP00099_1	4.18e-08	+
chr01	192429124	192429139	Tcf7_secondary_UP00054_2	7.44e-06	+
chr01	192447862	192447877	RXRA::VDR_MA0074.1	1.57e-05	+
chr01	192448453	192448483	Pax4_MA0068.1	1.16e-05	+
chr01	192880446	192880461	E2F3_MA0469.1	2.33e-06	+
chr01	192989323	192989336	Myod1_MA0499.1	2.37e-05	-
chr01	193036984	193037001	Esrra_DBD_1	1.22e-05	+
chr01	193173888	193173899	STAT3_MA0144.2	2.29e-05	-
chr01	193318955	193318970	Zic3_secondary_UP00006_2	3.89e-06	-
chr01	193504576	193504587	Myog_MA0500.1	2.22e-05	-
chr01	193513448	193513457	THAP1_MA0597.1	1.53e-05	+
chr01	193525464	193525475	CEBPA_MA0102.3	7.29e-05	+
chr01	193537236	193537251	NFE2::MAF_MA0501.1	1.32e-06	+
chr01	193569097	193569108	BATF::JUN_MA0462.1	4.26e-06	-
chr01	193586929	193586940	BATF::JUN_MA0462.1	3.08e-06	+
chr01	193626692	193626710	RUNX3_DBD_3	3.06e-07	+
chr01	193789093	193789105	NHLH1_MA0048.1	8.64e-06	+
chr01	193893704	193893717	TFAP2B_DBD_3	1.78e-05	-
chr01	194443166	194443180	Tcfap2a_secondary_UP00005_2	1.11e-05	+
chr01	194572879	194572891	NRF1_full	6.34e-05	-
chr01	194634095	194634105	Sox3_MA0514.1	1.68e-05	-
chr01	194695984	194695998	Irf3_secondary_UP00086_2	9.14e-05	+
chr01	194739235	194739250	HNF4A_MA0114.2	1.32e-05	-
chr01	194782347	194782359	PROX1_DBD	1.25e-06	+
chr01	194890914	194890935	ZNF263_MA0528.1	1.68e-06	+
chr01	195059274	195059285	Klf1_MA0493.1	2.56e-06	-
chr01	195110124	195110142	RARA_DBD_2	1.92e-05	-
chr01	195195209	195195220	ESRRA_MA0592.1	2.81e-05	+
chr01	195198830	195198842	NHLH1_MA0048.1	9.05e-06	+
chr01	195257240	195257251	JUND_MA0491.1	6.59e-07	-
chr01	195330153	195330169	Tcf7l2_secondary_UP00083_2	3.67e-05	+
chr01	195355361	195355376	Mafb_secondary_UP00045_2	2.93e-06	-
chr01	195450911	195450922	Tcf3_MA0522.1	6.13e-07	-
chr01	195484235	195484249	JUN_MA0489.1	1.97e-06	+
chr01	195743676	195743690	SPIC_full	2.09e-05	+
chr01	195849834	195849845	STAT1_MA0137.3	5.14e-05	-
chr01	196192449	196192466	CTCF_full	7.54e-07	+
chr01	196362894	196362909	FOXP1_MA0481.1	5.69e-06	+
chr01	196390217	196390232	Nfe2l2_MA0150.2	7.99e-06	+
chr01	196392842	196392852	ID4_DBD	5.49e-06	-
chr01	196397173	196397190	Elf3_secondary_UP00090_2	1.91e-05	-
chr01	196413306	196413317	FOS_MA0476.1	1.57e-06	-
chr01	196422858	196422875	Smad3_primary_UP00000_1	5.55e-06	-
chr01	196436403	196436418	MAFF_DBD	8.3e-06	+
chr01	196504475	196504490	Zic1_secondary_UP00102_2	1.66e-05	+
chr01	196556816	196556830	Tcfap2b_primary_UP00010_1	8.2e-06	-
chr01	196564369	196564386	BCL6B_DBD	3.4e-05	-
chr01	196670026	196670043	Sox13_secondary_UP00096_2	1.64e-05	-
chr01	196960738	196960749	Rxra_MA0512.1	4.16e-05	-
chr01	196983729	196983740	Myog_MA0500.1	4.75e-07	+
chr01	197152157	197152168	Erg_MA0474.1	1.59e-06	-
chr01	197162745	197162762	Tgif1_2342.2_UP00122_1	2.66e-06	+
chr01	197169747	197169762	PPARG::RXRA_MA0065.2	6.56e-06	+
chr01	197210430	197210452	Sox7_secondary_UP00034_2	3.22e-05	-
chr01	197609725	197609739	GLI2_DBD_1	1.1e-05	-
chr01	197628846	197628860	JUN_MA0489.1	4.57e-08	-
chr01	197834847	197834858	JUND_MA0491.1	3.17e-06	+
chr01	197991631	197991645	Srf_primary_UP00077_1	2.89e-06	+
chr01	198007230	198007246	Pknox1_2364.2_UP00203_1	2.09e-05	+
chr01	198437882	198437893	EBF1_MA0154.2	1.39e-05	+
chr01	198576784	198576795	USF2_MA0526.1	4.53e-06	-
chr01	198655077	198655089	FOXO4_DBD_3	3.93e-06	+
chr01	198658733	198658748	EGR2_MA0472.1	4.83e-06	-
chr01	198742644	198742662	Mafb_DBD_3	5.33e-05	+
chr01	198769391	198769407	ZNF143_DBD	2.41e-06	-
chr01	198779202	198779220	EWSR1-FLI1_MA0149.1	1.75e-07	-
chr01	198806812	198806826	JUN_MA0489.1	6.56e-07	-
chr01	198919189	198919204	EGR2_MA0472.1	2.64e-05	-
chr01	198931971	198931980	Nr2e1_DBD_1	5.98e-06	-
chr01	199071280	199071291	Tcf3_MA0522.1	9.28e-06	+
chr01	200302291	200302303	SP8_DBD	2.32e-05	-
chr01	200364055	200364066	RUNX1_MA0002.2	7.39e-06	+
chr01	200467447	200467457	SREBF2_MA0596.1	2.74e-05	+
chr01	200520596	200520606	NFIA_full_2	5.61e-05	+
chr01	200520910	200520924	JUN_MA0489.1	5.14e-07	+
chr01	200529595	200529609	JUN_MA0489.1	9.73e-07	-
chr01	200676339	200676354	HNF4A_MA0114.2	1.18e-05	+
chr01	200689314	200689323	JDP2_full_1	3.42e-05	+
chr01	200722563	200722574	Myog_MA0500.1	2.73e-06	+
chr01	200825198	200825207	Nkx3-2_MA0122.1	1.3e-05	-
chr01	200825931	200825948	Sox17_secondary_UP00014_2	1.61e-05	-
chr01	200872773	200872791	EWSR1-FLI1_MA0149.1	1.05e-06	-
chr01	200878154	200878165	CEBPA_MA0102.3	1.23e-06	-
chr01	200889299	200889312	CART1_DBD	6.65e-06	-
chr01	200889855	200889869	JUN_MA0489.1	1.12e-06	-
chr01	200900846	200900861	NFIX_full_1	2.4e-06	-
chr01	200905095	200905115	TP63_MA0525.1	4.9e-06	+
chr01	200929660	200929674	JUN_MA0489.1	7.39e-07	+
chr01	200955849	200955862	Zfp652_DBD	1.13e-05	-
chr01	200956212	200956229	ESRRA_DBD_2	4.32e-05	-
chr01	200982067	200982077	RELA_MA0107.1	9.09e-07	+
chr01	201162861	201162876	Ets1_MA0098.2	1.69e-07	-
chr01	201176632	201176649	Ascl2_primary_UP00099_1	2.46e-07	-
chr01	201177805	201177815	KLF5_MA0599.1	4e-06	-
chr01	201179155	201179178	Rfx3_secondary_UP00098_2	3.1e-05	+
chr01	201192475	201192490	Arid3a_secondary_UP00078_2	6.62e-05	+
chr01	201227057	201227067	TCF4_DBD	1.87e-05	+
chr01	201660244	201660254	RUNX3_DBD_2	4.94e-06	+
chr01	202296815	202296829	Pou2f2_DBD_1	1e-05	+
chr01	202339874	202339890	Jundm2_secondary_UP00103_2	8.26e-07	-
chr01	202361584	202361595	E2F1_MA0024.2	4.43e-06	+
chr01	202406896	202406906	POU6F2_DBD_1	1.35e-06	+
chr01	202486545	202486553	BARX1_DBD_2	1.79e-05	+
chr01	202522261	202522279	KLF13_full	1.94e-07	+
chr01	202527135	202527145	REL_MA0101.1	6.13e-07	+
chr01	203781037	203781053	RUNX3_DBD_1	5.23e-07	+
chr01	204084421	204084436	Sox1_DBD_1	1.75e-05	-
chr01	204093144	204093158	TLX1::NFIC_MA0119.1	1.66e-06	-
chr01	204103109	204103117	FEV_MA0156.1	3.26e-05	+
chr01	204103479	204103492	Creb3l2_DBD_1	1.36e-06	+
chr01	204104642	204104656	Zfp187_primary_UP00082_1	1.06e-05	+
chr01	204139939	204139954	RUNX2_MA0511.1	8.16e-06	+
chr01	204512188	204512203	Nfe2l2_MA0150.2	5.5e-05	-
chr01	204603575	204603592	Sox4_primary_UP00062_1	5.92e-05	-
chr01	204851951	204851966	Zic3_DBD	6.7e-05	+
chr01	204857455	204857472	IRF7_DBD_2	3.89e-05	+
chr01	204859718	204859733	Ets1_MA0098.2	1.13e-06	+
chr01	204869384	204869401	Tcfe2a_primary_UP00046_1	7.9e-06	+
chr01	204914776	204914787	EBF1_MA0154.2	3.95e-05	+
chr01	204943340	204943361	IRF1_MA0050.2	3.3e-06	-
chr01	205003137	205003150	TFAP2B_DBD_3	1.35e-05	+
chr01	205224775	205224790	MEF2A_MA0052.2	1.15e-05	-
chr01	205315816	205315833	Ascl2_primary_UP00099_1	9.32e-07	-
chr01	205736505	205736522	MAX_DBD_1	9.67e-06	+
chr01	205765406	205765414	EHF_MA0598.1	2.41e-05	-
chr01	205765997	205766008	NRL_DBD	1.04e-05	-
chr01	205778442	205778459	Smad3_primary_UP00000_1	4.72e-05	+
chr01	205794361	205794376	Nfe2l2_MA0150.2	1.6e-05	-
chr01	205853595	205853605	MNT_DBD	1.23e-06	-
chr01	205888145	205888161	Barhl1_DBD_3	3.61e-05	+
chr01	205895921	205895937	RARB_full	1.04e-05	-
chr01	205898068	205898077	Pou2f2_DBD_2	1.79e-05	+
chr01	205904389	205904404	Nr5a2_MA0505.1	5.17e-05	-
chr01	205994670	205994684	Atf4_DBD	1.69e-06	+
chr01	206214140	206214152	FOXO1_DBD_3	3.87e-05	-
chr01	206313758	206313769	FOSL1_MA0477.1	1.28e-05	+
chr01	206334674	206334685	JUNB_MA0490.1	2.89e-06	-
chr01	206348836	206348851	PRDM1_MA0508.1	1.19e-06	-
chr01	206512289	206512307	EWSR1-FLI1_MA0149.1	5.4e-06	+
chr01	206555271	206555282	NFE2_DBD	1.3e-06	-
chr01	206648401	206648410	ELF5_MA0136.1	4.77e-05	+
chr01	206653363	206653379	SOX9_full_3	3.27e-05	+
chr01	206660534	206660548	Zfp161_secondary_UP00065_2	8.96e-06	+
chr01	206868829	206868837	HIF1A::ARNT_MA0259.1	9.9e-06	+
chr01	206895263	206895278	ZIC4_DBD	3.68e-05	-
chr01	207200295	207200310	AR_MA0007.2	4.49e-05	+
chr01	207298564	207298576	TEAD1_MA0090.1	2.67e-05	+
chr01	207422624	207422635	NFE2_DBD	2.31e-05	-
chr01	207535565	207535581	Hbp1_primary_UP00055_1	1.16e-05	-
chr01	207789504	207789518	JUN_MA0489.1	1.49e-06	-
chr01	208004683	208004694	NFE2_DBD	2.49e-07	+
chr01	208608749	208608766	NR1H2::RXRA_MA0115.1	2.51e-05	+
chr01	208724419	208724435	Ascl2_secondary_UP00099_2	2.23e-05	-
chr01	208796070	208796087	Pbx1_3203.1_UP00185_1	1.44e-05	-
chr01	208830734	208830744	SMAD3_DBD	1.67e-05	-
chr01	208831278	208831290	MEIS3_DBD_2	5.08e-06	-
chr01	208944106	208944120	Stat4_MA0518.1	6.31e-06	+
chr01	208993664	208993680	Zbtb3_secondary_UP00031_2	4.45e-05	-
chr01	209066366	209066379	POU2F2_MA0507.1	2.2e-06	-
chr01	209279742	209279752	Myc_MA0147.2	2.45e-05	-
chr01	209374677	209374687	ZNF740_full	3.11e-05	+
chr01	209851075	209851089	PLAG1_MA0163.1	2.08e-06	+
chr01	210103139	210103152	ELF1_MA0473.1	1.03e-06	-
chr01	210103683	210103694	E2F1_MA0024.2	8.29e-06	+
chr01	210168560	210168574	Hoxa3_primary_UP00063_1	3.72e-06	+
chr01	210259966	210259981	Stat6_MA0520.1	4.5e-05	-
chr01	210291992	210292007	PRDM1_MA0508.1	5.75e-06	-
chr01	210436906	210436918	MEIS3_DBD_2	2.93e-07	-
chr01	210484089	210484104	Bbx_primary_UP00012_1	4.54e-06	+
chr01	210510624	210510641	Six2_2307.2_UP00159_1	8.01e-06	+
chr01	210719598	210719609	Hoxa9_MA0594.1	6.9e-06	-
chr01	210750543	210750556	NFKB1_DBD	8.27e-06	-
chr01	210976463	210976480	Foxg1_DBD_1	2.5e-05	+
chr01	211137033	211137050	Pou3f3_3235.2_UP00211_1	2.74e-05	+
chr01	211373191	211373206	NFIB_full	1.33e-05	-
chr01	211479614	211479622	FEV_MA0156.1	3.26e-05	+
chr01	211648964	211648981	GRHL1_DBD_1	3.82e-05	-
chr01	211714519	211714529	Hand1::Tcfe2a_MA0092.1	8.44e-06	+
chr01	211778119	211778134	RUNX2_MA0511.1	2.52e-06	-
chr01	211826635	211826652	Tcf3_primary_UP00058_1	4.12e-05	-
chr01	211837806	211837823	Tcfe2a_secondary_UP00046_2	8.58e-07	+
chr01	211869409	211869418	Hoxd9_DBD_1	4.91e-06	+
chr01	212054722	212054737	MEF2A_MA0052.2	2.95e-05	+
chr01	212198909	212198920	Foxj3_DBD_1	7.58e-07	+
chr01	212250175	212250186	FOSL1_MA0477.1	3.77e-06	-
chr01	212284041	212284056	Bach1::Mafk_MA0591.1	1.56e-08	-
chr01	212286220	212286241	ZNF263_MA0528.1	8.74e-10	+
chr01	212287673	212287688	EGR2_MA0472.1	3.55e-05	-
chr01	212399425	212399442	Zbtb12_primary_UP00019_1	5.12e-05	+
chr01	212489587	212489596	Hic1_DBD_2	2.1e-05	+
chr01	212685532	212685541	SRY_MA0084.1	5.98e-06	+
chr01	212720297	212720308	E2F6_MA0471.1	1.6e-05	-
chr01	212736680	212736697	Nkx6-3_3446.1_UP00238_1	1.24e-05	+
chr01	213684525	213684540	ESR2_MA0258.2	5.74e-06	-
chr01	213698653	213698664	Spz1_MA0111.1	2.09e-05	+
chr01	213738782	213738793	ETV2_DBD	2.53e-05	+
chr01	214052463	214052477	JUN_MA0489.1	9.38e-06	+
chr01	214209413	214209429	Pknox1_2364.2_UP00203_1	6.75e-06	+
chr01	214240846	214240860	Cphx_3484.1_UP00198_1	2.78e-06	-
chr01	214241150	214241160	CEBPB_DBD	2.17e-05	-
chr01	214277763	214277778	MAFK_full_2	7.12e-06	-
chr01	214288630	214288648	KLF13_full	9.52e-06	+
chr01	214641380	214641392	TEAD1_MA0090.1	2.14e-06	-
chr01	214837959	214837975	SOX9_full_3	2.71e-06	-
chr01	214842673	214842683	NFIA_full_2	9.02e-06	+
chr01	214866632	214866642	RUNX3_full	2.45e-06	-
chr01	214867247	214867264	Zscan4_primary_UP00026_1	5.03e-06	-
chr01	214992663	214992677	XBP1_DBD_2	1.12e-05	+
chr01	215121048	215121064	Sox12_secondary_UP00101_2	1.04e-06	+
chr01	215176636	215176651	Zic3_secondary_UP00006_2	2.61e-07	-
chr01	215208722	215208733	FOSL1_MA0477.1	7.46e-07	+
chr01	215225101	215225116	SP2_MA0516.1	6.35e-07	+
chr01	215251712	215251733	ZNF263_MA0528.1	4.31e-11	-
chr01	215253100	215253114	EGR1_MA0162.2	2.52e-07	+
chr01	215255058	215255074	Hbp1_primary_UP00055_1	3.16e-05	-
chr01	215271228	215271239	JUND_MA0491.1	2.92e-06	+
chr01	215288794	215288813	TBX21_DBD_3	7.54e-06	-
chr01	215327507	215327521	Bcl6_MA0463.1	1.47e-05	+
chr01	215433134	215433149	MEF2A_MA0052.2	2.27e-06	+
chr01	215461355	215461372	NR3C2_DBD	5.5e-05	-
chr01	215508725	215508746	ZNF263_MA0528.1	2.56e-05	-
chr01	215511999	215512009	POU6F2_full	2.32e-05	-
chr01	215520894	215520907	Sox1_DBD_3	2.04e-05	-
chr01	215587023	215587038	Rfx4_primary_UP00056_1	2.09e-05	+
chr01	215602506	215602517	Erg_MA0474.1	1.96e-06	-
chr01	215662966	215662977	ETV2_DBD	3.08e-05	+
chr01	215708296	215708307	Gata4_MA0482.1	7.95e-06	+
chr01	215774405	215774423	EWSR1-FLI1_MA0149.1	1.58e-06	-
chr01	215776872	215776887	Sox10_DBD_3	2.79e-05	+
chr01	215896834	215896852	RUNX3_DBD_3	9.8e-06	-
chr01	215977653	215977665	Tcf7_DBD	2.35e-07	-
chr01	215980598	215980610	ZNF75A_DBD	1.76e-05	-
chr01	215982903	215982919	TBX20_full_2	5.1e-05	+
chr01	216006704	216006715	JUNB_MA0490.1	1.68e-07	-
chr01	216009095	216009106	SP1_MA0079.3	7.12e-07	-
chr01	216022433	216022449	Rara_primary_UP00048_1	2.08e-06	+
chr01	216027411	216027426	EGR2_MA0472.1	4.13e-05	+
chr01	216083346	216083355	Nkx3-2_MA0122.1	7.96e-05	-
chr01	216107141	216107152	BATF::JUN_MA0462.1	1.71e-06	+
chr01	216108032	216108047	Sox15_secondary_UP00075_2	6.49e-06	+
chr01	216113433	216113444	RUNX1_MA0002.2	7.19e-06	-
chr01	216115437	216115451	Stat4_MA0518.1	1.3e-05	+
chr01	216168400	216168416	RFX4_DBD_1	2.64e-06	-
chr01	216300097	216300113	Foxl1_secondary_UP00061_2	3.36e-08	+
chr01	217338465	217338477	PKNOX2_DBD	9.29e-06	-
chr01	217451953	217451967	Stat4_MA0518.1	9.74e-06	+
chr01	217514853	217514866	Tcfap2a_DBD_3	8.23e-06	+
chr01	217519950	217519959	ZEB1_MA0103.2	5.85e-05	+
chr01	217530339	217530356	TEAD1_full_2	1.66e-05	-
chr01	217659649	217659664	PRDM1_MA0508.1	2.05e-05	+
chr01	217751647	217751658	Tcf3_MA0522.1	1.99e-05	-
chr01	217791704	217791725	ZNF263_MA0528.1	3.12e-05	+
chr01	217901176	217901194	EWSR1-FLI1_MA0149.1	3.11e-07	+
chr01	217940054	217940065	Gfi1b_MA0483.1	1.96e-06	-
chr01	217947545	217947560	Nfe2l2_MA0150.2	3.34e-07	-
chr01	217963820	217963840	RREB1_MA0073.1	6.51e-06	-
chr01	218505690	218505706	Hic1_primary_UP00035_1	7.93e-05	-
chr01	218506023	218506034	Stat5a::Stat5b_MA0519.1	7.76e-05	-
chr01	218820243	218820258	EGR2_MA0472.1	9.03e-06	-
chr01	218964622	218964632	Gbx2_DBD	2.21e-06	-
chr01	219066996	219067013	SOX2_DBD_1	1.39e-05	-
chr01	219114859	219114870	Nkx2-5_MA0503.1	1.26e-05	-
chr01	219125586	219125597	FOS_MA0476.1	1.82e-06	+
chr01	219205175	219205187	FOXG1_DBD_2	1.83e-05	+
chr01	219302307	219302318	Stat5a::Stat5b_MA0519.1	3.04e-07	+
chr01	219378277	219378289	TEAD1_MA0090.1	1.33e-06	-
chr01	219378767	219378780	ZNF238_full	1.3e-05	-
chr01	219871901	219871912	FOSL2_MA0478.1	1.57e-06	-
chr01	220083888	220083902	ERG_DBD_2	8.77e-06	+
chr01	220194396	220194407	Tcf12_MA0521.1	2.78e-06	+
chr01	220363667	220363683	RARB_full	2.15e-05	+
chr01	220379130	220379153	TBX1_DBD_4	9.61e-06	-
chr01	220603026	220603040	POU2F1_DBD_2	2.89e-05	-
chr01	221210859	221210876	Hoxb3_1720.2_UP00137_1	9.29e-06	-
chr01	221248677	221248688	SP1_MA0079.3	2.31e-06	+
chr01	221608637	221608652	Tbp_secondary_UP00029_2	9.31e-05	+
chr01	221781293	221781309	Jundm2_primary_UP00103_1	9.64e-06	-
chr01	221813271	221813281	TEAD1_full_1	2.02e-06	+
chr01	221834720	221834741	ZNF263_MA0528.1	1.33e-05	+
chr01	221852085	221852095	Sox3_MA0514.1	1.11e-05	+
chr01	221949370	221949381	FOSL1_MA0477.1	2.95e-05	+
chr01	221969292	221969307	Irf4_secondary_UP00018_2	2.38e-05	+
chr01	222061028	222061038	MZF1_5-13_MA0057.1	6.13e-07	+
chr01	222069144	222069155	USF2_MA0526.1	5.67e-06	-
chr01	222102291	222102302	NFE2_DBD	1.61e-06	+
chr01	222433869	222433884	NFYB_MA0502.1	8.02e-06	+
chr01	222444208	222444217	Nr2e1_DBD_1	5.98e-06	-
chr01	222777281	222777295	JUN_MA0489.1	3.27e-06	+
chr01	222836131	222836150	Nr1h3::Rxra_MA0494.1	1.94e-05	-
chr01	223141643	223141659	Zbtb3_secondary_UP00031_2	4.09e-06	-
chr01	223309153	223309169	Myb_secondary_UP00092_2	3.55e-07	+
chr01	223334023	223334034	FOXO3_full_3	2.05e-07	+
chr01	223352874	223352892	EWSR1-FLI1_MA0149.1	2.27e-06	-
chr01	223394781	223394796	Arid3a_secondary_UP00078_2	1.14e-05	-
chr01	223441242	223441251	Pou2f2_DBD_2	2.52e-05	+
chr01	223560570	223560580	HINFP_MA0131.1	1.18e-05	-
chr01	223799856	223799871	EGR2_MA0472.1	2.76e-06	-
chr01	223978812	223978830	RARA_DBD_2	1.98e-05	+
chr01	223999871	223999882	KLF16_DBD	3.95e-05	+
chr01	224043748	224043767	CTCF_MA0139.1	7.98e-08	-
chr01	224111946	224111955	Nr2e1_DBD_1	5.98e-06	-
chr01	224179702	224179719	SOX8_DBD_4	1.59e-05	+
chr01	224859856	224859874	Msx3_DBD_1	1.78e-06	-
chr01	224872687	224872702	MAFF_DBD	1.45e-06	-
chr01	224886408	224886423	Sox15_secondary_UP00075_2	1.86e-06	-
chr01	224888702	224888713	FOS_MA0476.1	7.15e-06	-
chr01	23691170	23691186	Jundm2_secondary_UP00103_2	8.53e-08	+
chr01	23798475	23798489	EGR1_MA0162.2	5.76e-06	-
chr01	23800639	23800656	NR3C1_DBD	2.19e-07	+
chr01	23810078	23810095	RARG_DBD_1	1.2e-05	+
chr01	2418122	2418133	FOSL1_MA0477.1	3.77e-06	+
chr01	2621254	2621263	SOX9_MA0077.1	8.94e-06	-
chr01	26954201	26954213	Meis2_DBD_2	3.79e-06	+
chr01	27029365	27029379	Cphx_3484.1_UP00198_1	6.87e-07	+
chr01	2747760	2747772	HES7_DBD	1.23e-05	+
chr01	2764805	2764816	Tcf3_MA0522.1	1.68e-07	+
chr01	27663119	27663134	SP2_MA0516.1	8.93e-07	+
chr01	27920999	27921011	HLF_MA0043.1	3.86e-05	-
chr01	27981722	27981732	Zfp740_DBD	1.83e-06	-
chr01	27992977	27992987	TEAD4_DBD	4.58e-06	-
chr01	28763523	28763533	Sox3_MA0514.1	1.11e-05	-
chr01	28764184	28764201	SOX9_full_6	1.56e-05	-
chr01	2883329	2883350	REST_MA0138.2	9.71e-07	-
chr01	29570206	29570224	Hic1_DBD_1	2.01e-06	-
chr01	29579367	29579388	ZNF263_MA0528.1	4.83e-07	+
chr01	29603461	29603475	FOXO6_DBD_3	4.35e-05	+
chr01	29804983	29804993	Myb_MA0100.2	9.35e-06	-
chr01	29965938	29965953	NFIX_full_1	3.36e-05	+
chr01	30282517	30282528	FOSL1_MA0477.1	1.55e-05	+
chr01	30412962	30412977	ZSCAN4_full	5.61e-05	-
chr01	30449603	30449619	Sox12_secondary_UP00101_2	2.58e-06	-
chr01	31223154	31223171	Vsx1_1728.1_UP00141_1	2.9e-07	+
chr01	31585726	31585737	NFKB1_MA0105.3	2.47e-05	+
chr01	31795256	31795272	Gabpa_secondary_UP00013_2	4.68e-06	+
chr01	31815420	31815435	MAFF_DBD	8.62e-06	-
chr01	31910803	31910818	PPARG::RXRA_MA0065.2	2.22e-05	+
chr01	31966707	31966726	CTCF_MA0139.1	1.65e-06	+
chr01	32067136	32067150	ZIC1_full	1.48e-05	-
chr01	32075480	32075495	TFAP2C_MA0524.1	4.41e-06	-
chr01	32158646	32158658	TCF7L1_full	4.72e-05	+
chr01	32240062	32240077	PRDM1_full	2.5e-05	-
chr01	32258928	32258943	Ets1_MA0098.2	1.99e-05	+
chr01	32277394	32277402	TEAD3_DBD_2	3.26e-05	+
chr01	32365814	32365829	Zic2_secondary_UP00057_2	4.14e-06	-
chr01	32370419	32370434	NFE2::MAF_MA0501.1	1.09e-07	-
chr01	32376169	32376187	EWSR1-FLI1_MA0149.1	3.27e-05	+
chr01	32639322	32639330	MGA_DBD_1	2.67e-05	+
chr01	3263997	3264013	Sox12_secondary_UP00101_2	4.81e-06	+
chr01	33305839	33305850	FOSL1_MA0477.1	2.45e-06	+
chr01	33646037	33646052	ZSCAN4_full	1.16e-06	-
chr01	33710759	33710774	JUND_MA0492.1	4.73e-05	-
chr01	33714769	33714780	JUNB_MA0490.1	2.89e-06	+
chr01	33790668	33790687	CTCF_MA0139.1	1.45e-06	-
chr01	33978195	33978207	TEAD1_MA0090.1	6.06e-06	+
chr01	34028897	34028909	TEAD1_MA0090.1	9.32e-06	-
chr01	34376850	34376865	HNF4A_MA0114.2	1.51e-05	+
chr01	34396810	34396829	THRB_DBD_2	6e-06	+
chr01	34487433	34487450	Zbtb3_primary_UP00031_1	6.34e-05	-
chr01	34500864	34500879	NFATC1_full_2	2.25e-05	+
chr01	34557805	34557816	Myog_MA0500.1	4.12e-06	+
chr01	34966106	34966122	Sox30_primary_UP00023_1	4.54e-06	-
chr01	35047607	35047618	Gfi1b_MA0483.1	3.04e-07	+
chr01	35098935	35098965	Pax4_MA0068.1	9.3e-06	-
chr01	35284458	35284468	Gfi1_MA0038.1	4.94e-06	+
chr01	35487165	35487181	Jundm2_secondary_UP00103_2	3.66e-06	-
chr01	35562326	35562335	THAP1_MA0597.1	2.32e-05	-
chr01	36371192	36371206	FOXO6_DBD_1	5.15e-06	-
chr01	36371843	36371864	REST_MA0138.2	1.49e-10	+
chr01	363827	363838	GABPA_MA0062.2	1.71e-05	+
chr01	36443763	36443777	EGR1_MA0162.2	1.31e-08	-
chr01	36500205	36500219	JUN_MA0489.1	1.72e-07	+
chr01	36529906	36529920	RXRG_DBD_2	1.39e-05	-
chr01	36560275	36560285	ALX3_full_1	1.59e-05	-
chr01	36662633	36662644	E2F6_MA0471.1	1.47e-06	-
chr01	36799806	36799821	NFE2::MAF_MA0501.1	9.11e-06	-
chr01	37009486	37009501	HNF1B_full_2	9.92e-06	+
chr01	37036153	37036173	RREB1_MA0073.1	3.1e-06	+
chr01	37096275	37096286	FOSL2_MA0478.1	1.57e-06	+
chr01	37650069	37650085	Sox12_secondary_UP00101_2	1.06e-05	-
chr01	37796256	37796272	Hic1_primary_UP00035_1	1.73e-05	+
chr01	37814573	37814588	TFAP2C_MA0524.1	4.48e-06	+
chr01	38317773	38317788	Sox10_DBD_1	7.91e-06	-
chr01	41207306	41207317	EBF1_MA0154.2	2.29e-06	-
chr01	43870861	43870871	NKX2-3_DBD	3.94e-05	-
chr01	45308374	45308388	IRF5_full_1	2.36e-06	-
chr01	45720503	45720520	Zfp410_secondary_UP00033_2	3.39e-07	-
chr01	45826569	45826585	IRC900814_primary_UP00072_1	7.1e-05	+
chr01	45936385	45936397	SP8_DBD	1.05e-06	-
chr01	45936809	45936822	NFKB1_DBD	6.88e-07	+
chr01	46007585	46007597	PBX1_MA0070.1	4.06e-06	-
chr01	46016826	46016835	Sox17_MA0078.1	2.92e-05	+
chr01	46072960	46072970	TEAD1_full_1	4.03e-06	-
chr01	46099261	46099275	Tcfap2c_secondary_UP00087_2	1.53e-05	-
chr01	46533684	46533702	NFYA_MA0060.2	9.38e-08	+
chr01	47259153	47259170	Sp4_primary_UP00002_1	2.5e-05	+
chr01	47618451	47618463	TEAD1_MA0090.1	2.36e-05	+
chr01	47626210	47626224	JUN_MA0489.1	1.23e-05	+
chr01	47693942	47693950	MEIS3_DBD_1	1.47e-05	+
chr01	47781168	47781182	ZIC1_full	5.58e-06	-
chr01	47806656	47806667	FOSL1_MA0477.1	7.46e-07	-
chr01	47824120	47824129	Sox17_MA0078.1	1.22e-05	+
chr01	47827438	47827449	NRL_DBD	3.78e-05	+
chr01	47831187	47831201	POU1F1_DBD_2	1.19e-06	-
chr01	47896702	47896717	SP2_MA0516.1	1.73e-05	-
chr01	48006312	48006332	EOMES_DBD_2	1.88e-06	-
chr01	48013460	48013472	FOXG1_DBD_2	1.27e-05	+
chr01	48022955	48022970	NR3C1_MA0113.2	2.38e-06	+
chr01	4870730	4870745	TFAP2C_MA0524.1	1.67e-06	+
chr01	4950931	4950942	Gfi1b_MA0483.1	1.16e-06	-
chr01	50089386	50089402	Egr1_mouse_DBD_mutant_DBD	1.11e-06	-
chr01	50539964	50539977	ATF4_DBD	4.44e-05	+
chr01	5071593	5071610	Foxj3_secondary_UP00039_2	7.94e-06	+
chr01	5090856	5090870	KLF14_DBD	1.49e-07	+
chr01	5114655	5114668	LBX2_DBD_1	2.82e-05	-
chr01	5123210	5123226	Jundm2_secondary_UP00103_2	4.48e-06	-
chr01	5181284	5181301	SP4_full	5.41e-06	-
chr01	52056304	52056321	Zbtb3_primary_UP00031_1	8.48e-06	+
chr01	5241994	5242013	CTCF_MA0139.1	2.34e-06	+
chr01	52757329	52757346	Tp53_DBD_2	4.18e-05	+
chr01	53238276	53238291	MAFF_DBD	1.03e-06	+
chr01	53238650	53238661	NFE2_DBD	2.49e-07	-
chr01	53636883	53636894	FOSL1_MA0477.1	5.78e-07	-
chr01	54028498	54028514	HNF4A_DBD_1	6.61e-07	-
chr01	54238192	54238206	FOXO6_DBD_3	9.74e-06	-
chr01	54422029	54422043	Stat4_MA0518.1	2.39e-05	+
chr01	54438824	54438833	JDP2_full_1	3.42e-05	+
chr01	54522923	54522933	NHLH1_DBD	2.62e-06	-
chr01	54531208	54531222	Atf4_DBD	1.75e-05	-
chr01	54624055	54624067	TEF_FL	1.78e-06	+
chr01	54676856	54676871	EGR2_MA0472.1	4.71e-06	+
chr01	5523433	5523442	THAP1_MA0597.1	4.04e-05	-
chr01	55284526	55284535	SOX9_MA0077.1	3.88e-05	-
chr01	55528558	55528572	JUN_MA0489.1	1.15e-05	-
chr01	55579702	55579722	ESR1_MA0112.2	2.95e-05	+
chr01	55580050	55580064	FOXO1_DBD_2	2.99e-05	+
chr01	55601250	55601264	Tcfap2e_secondary_UP00028_2	2.55e-06	-
chr01	55670710	55670731	REST_MA0138.2	2.19e-07	-
chr01	55694988	55695002	JUN_MA0489.1	1.41e-05	-
chr01	55718876	55718890	Zfx_MA0146.2	3.01e-05	+
chr01	55809923	55809932	Sox17_MA0078.1	4.88e-05	+
chr01	55851960	55851975	Sox10_DBD_3	1.09e-05	-
chr01	55904000	55904013	Hoxc9_MA0485.1	2.34e-05	-
chr01	56065135	56065151	SOX8_DBD_1	9.77e-07	+
chr01	5606805	5606820	EGR2_MA0472.1	1.01e-06	-
chr01	56086647	56086658	FOSL1_MA0477.1	1.2e-06	-
chr01	56174141	56174158	Foxj3_secondary_UP00039_2	2.15e-07	-
chr01	5618353	5618367	Tcf21_DBD	7.96e-05	-
chr01	56207849	56207866	SOX8_DBD_3	1.13e-05	+
chr01	56258648	56258662	Zfx_MA0146.2	1.92e-05	+
chr01	57101947	57101964	Zfp281_secondary_UP00021_2	4.49e-06	+
chr01	57163338	57163358	ESR1_MA0112.2	5.87e-06	-
chr01	57454516	57454530	Irf3_secondary_UP00086_2	3.47e-05	+
chr01	5750459	5750469	NHLH1_DBD	1.52e-05	+
chr01	5757229	5757244	Klf12_DBD	4.19e-05	+
chr01	57759336	57759353	Sox11_primary_UP00030_1	9.44e-08	-
chr01	57760302	57760316	JUN_MA0489.1	1.06e-06	+
chr01	57873525	57873540	FOXP1_MA0481.1	3.97e-07	-
chr01	57895149	57895160	FOSL1_MA0477.1	3.35e-06	+
chr01	57946972	57946983	FOS_MA0476.1	8.64e-07	+
chr01	58090556	58090571	MAFK_full_2	3.03e-05	-
chr01	58106515	58106526	FOS_MA0476.1	5.71e-05	-
chr01	58116649	58116661	FOXO4_DBD_3	5.23e-05	-
chr01	58123950	58123964	Sox11_secondary_UP00030_2	1.53e-05	-
chr01	58207141	58207155	Tcfcp2l1_MA0145.2	4.85e-06	+
chr01	58216653	58216668	Tbp_secondary_UP00029_2	9.63e-06	-
chr01	5835778	5835787	ZEB1_MA0103.2	2.72e-06	+
chr01	58373290	58373301	NFE2_DBD	1.05e-06	+
chr01	58465096	58465112	Gm397_secondary_UP00042_2	1.68e-06	+
chr01	58483332	58483348	Zfp187_secondary_UP00082_2	1.81e-07	+
chr01	58524590	58524611	ZNF263_MA0528.1	1.73e-09	-
chr01	58591077	58591089	POU3F2_DBD_2	1.59e-05	-
chr01	58729573	58729589	Jundm2_primary_UP00103_1	1.71e-05	+
chr01	58777065	58777079	EBF1_full	7e-08	+
chr01	58788728	58788743	TFAP2A_MA0003.2	4.32e-06	+
chr01	58841808	58841819	FOS_MA0476.1	1.82e-06	-
chr01	5899722	5899742	RREB1_MA0073.1	5.38e-07	+
chr01	59099649	59099663	Sfpi1_secondary_UP00085_2	7.74e-06	+
chr01	59111038	59111054	Ascl2_secondary_UP00099_2	1.86e-05	+
chr01	59194064	59194077	SMAD2::SMAD3::SMAD4_MA0513.1	4.43e-08	-
chr01	59334157	59334172	E2F3_MA0469.1	3.34e-05	-
chr01	59676097	59676111	Isgf3g_secondary_UP00074_2	4.07e-05	-
chr01	5982445	5982456	SPDEF_full_1	4.6e-06	-
chr01	59839097	59839112	Sox10_DBD_3	6.67e-06	+
chr01	60076827	60076844	RXR::RAR_DR5_MA0159.1	3.59e-06	+
chr01	60138339	60138353	Tcf21_DBD	6.78e-06	-
chr01	6023651	6023666	TFAP2A_MA0003.2	8.12e-05	-
chr01	60261505	60261520	E2F3_MA0469.1	3.86e-06	+
chr01	60267935	60267946	Tcf3_MA0522.1	1.99e-06	+
chr01	60278273	60278290	Elf3_secondary_UP00090_2	2.05e-05	+
chr01	6030376	6030390	TLX1::NFIC_MA0119.1	1.88e-05	+
chr01	60316497	60316512	PPARG::RXRA_MA0065.2	1.88e-06	-
chr01	60368128	60368142	Zfx_MA0146.2	8.15e-06	+
chr01	60388632	60388643	Tcf3_MA0522.1	1.03e-06	+
chr01	6040245	6040260	Sox10_DBD_3	2.23e-05	-
chr01	60476254	60476264	Gfi1_MA0038.1	3.12e-06	+
chr01	60588867	60588881	Srf_primary_UP00077_1	7.13e-05	-
chr01	60692852	60692866	RORA_2_MA0072.1	1.97e-06	-
chr01	60698626	60698637	FOXP2_MA0593.1	5.18e-05	-
chr01	60804404	60804421	Tcf1_2666.2_UP00390_1	4.72e-05	+
chr01	60855137	60855154	TEAD1_full_2	1.4e-05	+
chr01	60858093	60858108	Pou5f1::Sox2_MA0142.1	7.93e-07	-
chr01	6088684	6088701	AR_DBD	2.25e-05	-
chr01	61327633	61327649	RUNX3_DBD_1	3.15e-05	+
chr01	61414968	61414984	Ascl2_secondary_UP00099_2	3.6e-06	-
chr01	61518129	61518141	MAFK_full_1	1.68e-05	-
chr01	61797918	61797933	Sox17_primary_UP00014_1	7.64e-07	+
chr01	61901550	61901565	Bbx_primary_UP00012_1	1.44e-05	+
chr01	62124185	62124193	HOXA5_MA0158.1	2.18e-05	+
chr01	62203371	62203386	TFAP2C_MA0524.1	1.53e-06	-
chr01	62333280	62333297	Sox15_primary_UP00075_1	3.15e-05	+
chr01	62356617	62356632	Nfe2l2_MA0150.2	2.53e-06	+
chr01	62367691	62367705	SPIC_full	1.32e-05	+
chr01	62393772	62393787	Zic1_secondary_UP00102_2	7.53e-06	+
chr01	62399445	62399463	EWSR1-FLI1_MA0149.1	4.44e-06	-
chr01	62490938	62490953	Stat6_MA0520.1	9.62e-05	+
chr01	62494800	62494815	RUNX2_MA0511.1	6.18e-07	+
chr01	62501188	62501198	SREBF2_MA0596.1	5.28e-06	+
chr01	62507574	62507591	Sox4_primary_UP00062_1	6.6e-05	-
chr01	62883651	62883662	FOSL1_MA0477.1	1.2e-06	+
chr01	63026530	63026551	ZNF263_MA0528.1	6.72e-07	-
chr01	63065214	63065225	NR4A2_full_3	6.74e-07	-
chr01	63081333	63081344	FOS_MA0476.1	2.62e-06	-
chr01	6322101	6322116	Zic3_DBD	7.95e-07	+
chr01	63413820	63413833	SMAD2::SMAD3::SMAD4_MA0513.1	4.9e-05	-
chr01	63736256	63736274	Hic1_DBD_1	4.28e-05	-
chr01	63769947	63769960	FOXC1_DBD_1	4.9e-07	-
chr01	63945043	63945054	Stat5a::Stat5b_MA0519.1	6.87e-05	+
chr01	63994293	63994303	REL_MA0101.1	6.13e-07	+
chr01	64199559	64199572	NFKB2_DBD	5.27e-05	+
chr01	6421117	6421128	FOS_MA0476.1	5.54e-06	+
chr01	64260436	64260452	TBX20_full_2	4.02e-06	-
chr01	64271411	64271422	JUND_MA0491.1	2.23e-05	-
chr01	64286160	64286176	SPDEF_DBD_3	1.87e-06	+
chr01	64307816	64307830	CREB3L1_full_2	4.52e-05	+
chr01	64407855	64407875	znf143_MA0088.1	2.38e-05	+
chr01	64620193	64620211	EWSR1-FLI1_MA0149.1	1.79e-05	-
chr01	64621814	64621830	Zfp187_secondary_UP00082_2	4.51e-05	-
chr01	64623070	64623086	RUNX3_DBD_1	1.12e-05	+
chr01	64662302	64662318	Jundm2_secondary_UP00103_2	1.04e-06	-
chr01	64694208	64694220	ZNF75A_DBD	1.8e-05	+
chr01	64707212	64707223	FOSL1_MA0477.1	1.2e-06	+
chr01	64710926	64710943	SP4_full	5.7e-05	-
chr01	64782081	64782102	REST_MA0138.2	3.61e-06	-
chr01	64797405	64797422	Ascl2_primary_UP00099_1	1.04e-05	-
chr01	64820322	64820339	SOX9_full_6	2.73e-05	-
chr01	64823164	64823175	Rxra_MA0512.1	3.94e-05	-
chr01	64832110	64832126	Tgif2_3451.1_UP00258_1	3.7e-05	-
chr01	64838717	64838732	NFE2::MAF_MA0501.1	2.77e-06	+
chr01	64868819	64868836	TEAD1_full_2	3.4e-06	-
chr01	65093145	65093159	JUN_MA0489.1	1.02e-05	+
chr01	65284881	65284896	Zic3_secondary_UP00006_2	3.73e-05	-
chr01	65470344	65470355	HOXA13_DBD_2	1.97e-05	-
chr01	65489567	65489583	Jundm2_secondary_UP00103_2	4.39e-06	+
chr01	65506215	65506228	JUN_MA0488.1	3.83e-06	+
chr01	65635384	65635397	Myod1_MA0499.1	4.53e-07	-
chr01	65647628	65647639	FOS_MA0476.1	4.04e-06	-
chr01	65735196	65735207	NFE2_DBD	1.05e-06	-
chr01	65791979	65791993	GLI2_DBD_1	1.4e-05	-
chr01	65813161	65813172	ETV2_DBD	1.78e-05	+
chr01	66239202	66239217	Pou5f1::Sox2_MA0142.1	6.07e-07	+
chr01	66459346	66459363	Foxj3_secondary_UP00039_2	1.73e-06	-
chr01	6648750	6648764	JUN_MA0489.1	1.02e-07	+
chr01	66790102	66790118	Jundm2_secondary_UP00103_2	6.21e-06	+
chr01	66835908	66835920	POU3F3_DBD_2	1.14e-05	+
chr01	66950395	66950409	PLAG1_MA0163.1	3.76e-06	+
chr01	66972555	66972575	PPARG_MA0066.1	1.37e-06	-
chr01	67005731	67005742	FOXO3_full_3	2.3e-06	-
chr01	67075736	67075753	Tp53_DBD_2	3.74e-05	-
chr01	67192989	67193000	NFKB1_MA0105.3	8.35e-05	+
chr01	67199308	67199319	Bhlhe40_MA0464.1	1.42e-05	+
chr01	67288140	67288151	YY2_full_1	3.01e-06	+
chr01	67331525	67331540	Bach1::Mafk_MA0591.1	2.94e-06	+
chr01	67337769	67337780	FLI1_MA0475.1	1.21e-05	-
chr01	67338068	67338083	Tcf7_secondary_UP00054_2	2.59e-05	-
chr01	6738388	6738399	FOS_MA0476.1	5.29e-06	-
chr01	67391357	67391369	NHLH1_MA0048.1	1.64e-06	+
chr01	67443285	67443302	ESR1_DBD	1.31e-06	+
chr01	67467558	67467567	THAP1_MA0597.1	7.67e-06	-
chr01	67558660	67558670	NHLH1_full	4.55e-05	-
chr01	67562214	67562228	TLX1::NFIC_MA0119.1	1.83e-06	-
chr01	67582865	67582878	POU2F2_MA0507.1	6.16e-07	-
chr01	6760220	6760234	Tcfap2a_secondary_UP00005_2	7.22e-06	+
chr01	67617120	67617135	MYBL2_DBD_4	1.52e-05	+
chr01	67750564	67750579	HSF1_MA0486.1	9.2e-06	+
chr01	67763141	67763151	NFIA_full_2	3.89e-06	-
chr01	67829299	67829309	SREBF2_MA0596.1	2.5e-05	-
chr01	67857073	67857089	Rarg_DBD_1	1.41e-05	-
chr01	67917815	67917831	Zscan4_secondary_UP00026_2	1.82e-05	+
chr01	68366406	68366417	FOS_MA0476.1	2.37e-06	-
chr01	68401689	68401711	Sox7_secondary_UP00034_2	2.71e-05	-
chr01	68416046	68416057	FOSL1_MA0477.1	1.01e-05	-
chr01	68419587	68419603	RFX5_DBD_1	3.14e-06	+
chr01	68540279	68540289	Sox6_MA0515.1	8.14e-06	+
chr01	69467854	69467869	SOX10_full_3	3.85e-06	+
chr01	69471016	69471031	Tcfap2c_primary_UP00087_1	1.89e-06	+
chr01	69477152	69477166	TLX1::NFIC_MA0119.1	3.24e-06	+
chr01	69508810	69508821	BATF::JUN_MA0462.1	8.63e-06	-
chr01	69569302	69569313	FOS_MA0476.1	7.49e-05	-
chr01	69705158	69705170	TGIF2LX_full	1.34e-05	-
chr01	69724477	69724488	FOS_MA0476.1	1.84e-05	-
chr01	69750164	69750181	Zbtb12_primary_UP00019_1	6.98e-05	+
chr01	69915051	69915066	Zic1_secondary_UP00102_2	8.11e-08	+
chr01	69921014	69921031	SOX2_DBD_3	5.85e-05	+
chr01	69955014	69955024	KLF5_MA0599.1	4e-06	-
chr01	70002698	70002712	GLI2_DBD_1	1.65e-05	+
chr01	70414673	70414684	Foxq1_MA0040.1	1.44e-05	+
chr01	70639044	70639064	NFATC1_full_1	1.32e-05	+
chr01	70741004	70741014	Sox3_MA0514.1	1.68e-05	+
chr01	7086560	7086575	E2F3_MA0469.1	6.46e-06	-
chr01	71017441	71017452	STAT3_MA0144.2	2.86e-05	+
chr01	71519807	71519821	Rfx1_MA0509.1	1.51e-06	+
chr01	71606759	71606773	FOXO6_DBD_3	2.1e-06	-
chr01	71975578	71975589	Nkx2-5_MA0503.1	1.75e-05	-
chr01	71979264	71979277	Zfp652_DBD	1.36e-05	+
chr01	72219438	72219454	Sox30_primary_UP00023_1	1.58e-05	-
chr01	72774070	72774085	NFYB_MA0502.1	1.47e-06	-
chr01	72797161	72797171	TEAD4_DBD	2.53e-05	+
chr01	7307697	7307708	FOSL2_MA0478.1	3.73e-07	+
chr01	73139302	73139318	Gabpa_secondary_UP00013_2	9.4e-06	-
chr01	73319859	73319869	KLF5_MA0599.1	3.5e-06	+
chr01	73321943	73321959	Sox12_secondary_UP00101_2	3.52e-06	+
chr01	73476663	73476679	Nkx2-6_3437.1_UP00147_1	1.24e-06	+
chr01	73497032	73497048	Dbx2_3487.1_UP00218_1	1.48e-05	-
chr01	73802252	73802263	NFE2_DBD	2.16e-06	-
chr01	73973738	73973751	ZNF238_DBD	1.59e-05	-
chr01	73987572	73987587	Zbtb7b_primary_UP00047_1	1.25e-05	+
chr01	73997609	73997620	ESRRA_MA0592.1	4.07e-05	-
chr01	74007000	74007017	Esrra_DBD_1	6.85e-07	+
chr01	74066957	74066969	Esrrb_MA0141.2	1.22e-05	-
chr01	74098246	74098255	Sox17_MA0078.1	1.22e-05	+
chr01	74200543	74200559	SOX21_DBD_2	1.1e-05	+
chr01	74230680	74230695	Bbx_primary_UP00012_1	7.25e-05	-
chr01	74231325	74231340	LEF1_DBD	1.12e-05	+
chr01	74240951	74240962	FOS_MA0476.1	4.49e-06	-
chr01	74261065	74261080	Sox1_secondary_UP00069_2	1.6e-05	-
chr01	74289836	74289851	Pou5f1::Sox2_MA0142.1	4.82e-05	-
chr01	74300488	74300501	SMAD2::SMAD3::SMAD4_MA0513.1	3.68e-06	+
chr01	74349354	74349368	SOX8_DBD_5	1.71e-06	-
chr01	74366613	74366623	TFEC_DBD	6.94e-05	+
chr01	74375696	74375712	Foxl1_secondary_UP00061_2	7.13e-06	-
chr01	74397036	74397051	MAFK_MA0496.1	6.59e-06	-
chr01	74402353	74402368	HSF1_MA0486.1	1.08e-05	-
chr01	74928445	74928457	TEAD1_MA0090.1	3.85e-05	+
chr01	75080576	75080587	DPRX_DBD_2	1.54e-05	-
chr01	75742380	75742400	ESR1_MA0112.2	2.04e-05	+
chr01	75799972	75799981	PITX1_full_1	1.79e-05	-
chr01	75926723	75926737	Atf4_DBD	2.39e-05	-
chr01	75943020	75943036	Jundm2_secondary_UP00103_2	3.23e-06	-
chr01	75949027	75949035	EHF_MA0598.1	1.21e-05	-
chr01	76003371	76003382	NR4A2_full_3	3.06e-06	-
chr01	76026032	76026040	Atoh1_MA0461.1	7.06e-05	+
chr01	76032702	76032717	NFIX_full_1	6.43e-06	+
chr01	76310822	76310843	ZNF263_MA0528.1	1.64e-05	-
chr01	76324449	76324463	GLI2_DBD_1	1.42e-06	-
chr01	76342948	76342966	Msx3_DBD_1	3.28e-05	+
chr01	76358862	76358877	RFX2_DBD_2	1.58e-05	+
chr01	76394380	76394396	Sox12_secondary_UP00101_2	2.42e-06	-
chr01	76476353	76476364	Hoxd13_DBD_2	7.2e-06	+
chr01	76489069	76489088	PAX5_MA0014.2	1.42e-05	-
chr01	76525059	76525075	Jundm2_secondary_UP00103_2	1.2e-06	-
chr01	76653214	76653231	Tcfe2a_secondary_UP00046_2	7.11e-07	-
chr01	76654323	76654342	THRB_DBD_2	3.63e-05	-
chr01	76729241	76729251	ZNF784_full	7.99e-06	-
chr01	76753282	76753298	Zbtb3_secondary_UP00031_2	6.46e-05	-
chr01	76765215	76765224	THAP1_MA0597.1	4.95e-06	+
chr01	77129574	77129589	Zfp105_primary_UP00037_1	4.38e-06	+
chr01	77133006	77133015	Sox17_MA0078.1	4.03e-06	-
chr01	77278581	77278601	EOMES_DBD_2	4.52e-05	+
chr01	77408961	77408975	JUN_MA0489.1	1.56e-05	-
chr01	77794301	77794314	HSF1_full	2.06e-05	-
chr01	77824697	77824712	Spi1_MA0080.3	7.13e-07	+
chr01	77843550	77843571	ZNF263_MA0528.1	2.99e-05	-
chr01	78254435	78254446	YY1_full	1.16e-05	-
chr01	78362122	78362137	Nr5a2_MA0505.1	2.7e-05	-
chr01	78366281	78366295	JUN_MA0489.1	5.65e-06	-
chr01	78399660	78399669	SOX9_DBD	2.28e-05	+
chr01	78432883	78432899	Hnf4a_secondary_UP00066_2	1.56e-05	-
chr01	78458253	78458264	FOS_MA0476.1	1.57e-06	-
chr01	78560578	78560589	NFE2_DBD	1.61e-06	-
chr01	78638641	78638655	Bcl6_MA0463.1	1.58e-05	+
chr01	78768097	78768116	HINFP1_full_3	4.51e-05	-
chr01	78859758	78859773	NFE2::MAF_MA0501.1	1.42e-05	-
chr01	78955594	78955610	Gabpa_secondary_UP00013_2	4.21e-06	-
chr01	78997623	78997633	MZF1_5-13_MA0057.1	1.33e-05	+
chr01	79264439	79264450	STAT1_MA0137.3	1.45e-05	+
chr01	79385537	79385545	Sox2_MA0143.3	1.79e-05	-
chr01	80174984	80175001	Elf3_secondary_UP00090_2	8.69e-06	-
chr01	80187083	80187106	TBX1_DBD_4	8.36e-05	+
chr01	80328313	80328328	E2F3_MA0469.1	1.48e-09	+
chr01	80830070	80830086	Spdef_secondary_UP00038_2	4.21e-06	-
chr01	81790705	81790722	ESR1_DBD	1.08e-06	+
chr01	81964482	81964505	Rfx3_primary_UP00098_1	1.58e-06	-
chr01	82215950	82215961	JUNB_MA0490.1	1.2e-06	-
chr01	82245431	82245448	TEAD3_DBD_1	3.31e-06	-
chr01	82264453	82264468	FOXA1_MA0148.3	1.46e-05	+
chr01	82279437	82279453	Zfp187_secondary_UP00082_2	1.28e-05	+
chr01	82286400	82286414	TLX1::NFIC_MA0119.1	1.73e-05	-
chr01	82367702	82367716	RXRG_DBD_2	6.45e-06	-
chr01	82397623	82397640	Zfp410_primary_UP00033_1	1.11e-05	+
chr01	82412681	82412696	TBP_MA0108.2	2.64e-06	+
chr01	82431633	82431644	ESRRA_DBD_1	5.99e-06	+
chr01	82461725	82461733	FOXL1_MA0033.1	4.83e-05	-
chr01	82645534	82645551	Six6_2267.5_UP00388_2	1.24e-05	-
chr01	8292669	8292688	PAX5_MA0014.2	2.41e-06	-
chr01	83014699	83014714	Spi1_MA0080.3	3.99e-06	+
chr01	83658120	83658136	Hoxa2_3079.1_UP00174_1	6.52e-07	+
chr01	83814469	83814479	TEAD1_full_1	4.03e-06	-
chr01	83904982	83904994	JDP2_DBD_2	6.71e-06	+
chr01	84011098	84011113	Nfe2l2_MA0150.2	9.91e-08	-
chr01	84089198	84089208	MZF1_5-13_MA0057.1	6.13e-07	+
chr01	8411048	8411059	NFE2_DBD	2.78e-05	-
chr01	84267578	84267589	NFE2_DBD	1.61e-06	+
chr01	84535132	84535146	JUN_MA0489.1	8.08e-07	+
chr01	84737210	84737228	Lhx8_DBD_1	1.76e-06	-
chr01	84829878	84829889	Myog_MA0500.1	1.14e-05	-
chr01	8528804	8528814	Sox3_MA0514.1	3.19e-05	+
chr01	85529780	85529797	Sox13_secondary_UP00096_2	2.74e-06	+
chr01	86059625	86059641	Ascl2_secondary_UP00099_2	5.75e-07	+
chr01	86619583	86619595	ZNF75A_DBD	7.03e-05	+
chr01	86966446	86966459	HSF4_DBD	3.06e-05	-
chr01	86968557	86968576	CTCF_MA0139.1	6.09e-06	-
chr01	87042185	87042199	CREB3_full_2	8.69e-06	+
chr01	87044374	87044388	Irf3_secondary_UP00086_2	7.28e-06	-
chr01	87061623	87061638	Bach1::Mafk_MA0591.1	7.01e-09	+
chr01	87096604	87096615	EBF1_MA0154.2	4.05e-05	+
chr01	87096960	87096980	RREB1_MA0073.1	3.89e-06	-
chr01	87237306	87237320	Zfx_MA0146.2	7.61e-06	-
chr01	87327905	87327921	SOX9_full_3	6.73e-05	+
chr01	87455910	87455922	ZNF75A_DBD	3.26e-05	+
chr01	87544171	87544185	JUN_MA0489.1	6.06e-08	+
chr01	87773986	87774001	SP2_MA0516.1	1.34e-05	+
chr01	87778207	87778225	Hic1_DBD_1	3.69e-06	+
chr01	87791172	87791188	Nkx2-5_3436.1_UP00249_1	3.92e-06	+
chr01	87823868	87823883	Sox15_secondary_UP00075_2	1.67e-05	+
chr01	88064985	88064996	JUNB_MA0490.1	9.96e-07	+
chr01	88070976	88070994	Rarb_DBD_2	3.89e-05	-
chr01	88114985	88115000	NFE2::MAF_MA0501.1	1.8e-05	-
chr01	89028403	89028417	JUN_MA0489.1	2.92e-06	-
chr01	89368460	89368474	GLIS3_DBD	9.3e-06	+
chr01	89430796	89430809	JUN_MA0488.1	5.42e-06	-
chr01	89476501	89476509	RHOXF1_full_2	1.47e-05	-
chr01	89625554	89625563	ZEB1_MA0103.2	2.72e-06	-
chr01	89721507	89721522	Nr5a2_MA0505.1	9.97e-06	-
chr01	89835827	89835838	FOSL1_MA0477.1	1.2e-06	-
chr01	89863179	89863194	NR3C1_MA0113.2	4.73e-05	+
chr01	90144188	90144199	BATF::JUN_MA0462.1	1.46e-05	+
chr01	90196946	90196963	Pbx1_3203.1_UP00185_1	1.49e-05	+
chr01	90225575	90225589	Zfp161_secondary_UP00065_2	1.01e-05	-
chr01	90228775	90228784	Sox17_MA0078.1	1.22e-05	+
chr01	90240714	90240724	Ascl2_DBD	3.01e-06	-
chr01	90690572	90690588	Dlx5_3419.2_UP00230_1	6.12e-06	+
chr01	90827722	90827733	FOSL2_MA0478.1	8.27e-07	+
chr01	91329359	91329367	FEV_MA0156.1	1.47e-05	+
chr01	91556217	91556232	Foxa2_secondary_UP00073_2	3.78e-05	-
chr01	91846833	91846842	THAP1_MA0597.1	3.11e-05	+
chr01	91977394	91977408	Zfx_MA0146.2	1.01e-05	-
chr01	91997059	91997073	FOXF2_MA0030.1	3.26e-05	-
chr01	92003103	92003118	RUNX2_MA0511.1	2.35e-06	-
chr01	92025554	92025570	TBX20_full_2	5.54e-05	+
chr01	92198019	92198033	FOXO6_DBD_3	4.96e-06	+
chr01	92476705	92476714	HIC2_DBD	4.5e-05	-
chr01	92599803	92599819	RUNX3_DBD_1	1.33e-05	-
chr01	93289445	93289463	NFYA_MA0060.2	1.8e-05	+
chr01	93295104	93295118	MEOX2_DBD_3	7.73e-06	+
chr01	94221552	94221567	FOXP1_MA0481.1	3.97e-07	+
chr01	94900752	94900766	SOX8_DBD_5	4.07e-05	+
chr01	95031428	95031445	Zbtb3_primary_UP00031_1	6.3e-05	-
chr01	95223932	95223943	EGR2_DBD	7.72e-06	+
chr01	95224511	95224524	ZNF238_full	4.22e-05	+
chr01	95577394	95577415	ZNF263_MA0528.1	4.1e-08	-
chr01	95649658	95649673	HNF4A_MA0114.2	7.47e-05	-
chr01	95704084	95704102	THRA_FL	2.97e-06	-
chr01	96362862	96362879	Sox4_primary_UP00062_1	3.49e-05	+
chr01	96414133	96414150	Zfp691_secondary_UP00095_2	6.86e-06	-
chr01	96454758	96454778	znf143_MA0088.1	3.96e-06	+
chr01	96569773	96569789	Hoxb9_3413.1_UP00207_1	1.73e-05	-
chr01	96629917	96629928	FOS_MA0476.1	1.11e-06	-
chr01	96762490	96762505	PRDM1_MA0508.1	1.65e-05	-
chr01	96764706	96764722	VDR_full	1.91e-05	-
chr01	96770509	96770525	SOX10_full_2	9.53e-06	-
chr01	96810858	96810873	Meis1_MA0498.1	2.09e-05	+
chr01	97076177	97076195	RARG_full_2	6.88e-06	+
chr01	97098612	97098628	Hbp1_primary_UP00055_1	2.31e-05	+
chr01	97347338	97347354	SPDEF_DBD_3	2.51e-05	-
chr01	97479212	97479221	Jdp2_DBD_1	5.22e-05	+
chr01	97537878	97537889	IRF5_full_2	5.94e-06	-
chr01	97746225	97746236	POU3F4_DBD_2	9.01e-07	-
chr01	97776779	97776800	IRF1_MA0050.2	1.39e-05	+
chr01	97811213	97811230	Zfp691_primary_UP00095_1	1.11e-05	+
chr01	98291176	98291190	JUN_MA0489.1	3.71e-07	-
chr01	98356104	98356118	NR2E1_full_2	1.58e-05	+
chr01	98379863	98379878	SCRT1_DBD	2.77e-05	+
chr01	98503597	98503612	Pou5f1::Sox2_MA0142.1	9.45e-07	-
chr01	98504736	98504749	TFAP2A_DBD_3	1.92e-06	-
chr01	98510179	98510196	Zfp410_secondary_UP00033_2	2.27e-06	-
chr01	98538279	98538290	BATF::JUN_MA0462.1	3.45e-06	-
chr01	98649090	98649105	Irf6_secondary_UP00011_2	1.32e-05	+
chr01	98650721	98650742	ZNF263_MA0528.1	2.97e-06	-
chr01	98839310	98839322	MAFK_full_1	2.19e-05	+
chr01	99027233	99027250	RXR::RAR_DR5_MA0159.1	4.51e-05	+
chr01	99408207	99408222	RFX5_MA0510.1	4.91e-07	-
chr01	99428928	99428939	BATF::JUN_MA0462.1	3.08e-06	-
chr01	99491513	99491532	PAX5_MA0014.2	1.47e-05	-
chr01	99801983	99801999	Zfp187_secondary_UP00082_2	1.13e-05	-
chr01	99917320	99917332	PKNOX2_DBD	2.71e-05	-
chr01	99933525	99933534	Pou2f2_DBD_2	4.83e-05	-
chr01	99946518	99946533	ZSCAN4_full	4.59e-06	+
chr03	100591919	100591934	TBX20_DBD_3	2.4e-06	+
chr03	100655059	100655073	TLX1::NFIC_MA0119.1	2.65e-06	-
chr03	100656357	100656371	JUN_MA0489.1	3.11e-06	-
chr03	100706467	100706478	Nkx2-5_MA0503.1	1.3e-05	+
chr03	100771463	100771481	THRB_DBD_1	1.21e-06	+
chr03	100782700	100782714	JUN_MA0489.1	1.02e-06	+
chr03	100850718	100850735	Duxl_1286.2_UP00227_1	4.99e-05	+
chr03	101058791	101058801	Sox3_MA0514.1	1.68e-05	+
chr03	101112608	101112623	EGR2_MA0472.1	2.32e-06	+
chr03	101141499	101141514	Nfe2l2_MA0150.2	2.01e-05	-
chr03	101202988	101203004	Ascl2_secondary_UP00099_2	2.15e-07	+
chr03	101576985	101577003	KLF13_full	4.2e-08	-
chr03	101603324	101603341	TEAD1_full_2	1.52e-05	+
chr03	101632593	101632604	FOS_MA0476.1	7.15e-06	-
chr03	102499448	102499458	TEAD4_DBD	2.53e-05	-
chr03	102700123	102700138	NFYB_MA0502.1	2.13e-06	-
chr03	102700944	102700959	Zic3_DBD	1.8e-06	+
chr03	103576511	103576527	Spdef_secondary_UP00038_2	3.19e-05	+
chr03	10541843	10541858	MAFK_full_2	3.79e-05	-
chr03	10544585	10544601	GLIS1_DBD	2.89e-05	-
chr03	105502487	105502507	RREB1_MA0073.1	1.31e-06	+
chr03	10638531	10638548	Ar_DBD	4.75e-06	-
chr03	106489519	106489534	E2F3_MA0469.1	3.03e-07	-
chr03	10693826	10693837	FOXH1_MA0479.1	3.63e-06	+
chr03	10694585	10694596	E2F6_MA0471.1	3.05e-06	-
chr03	108092950	108092966	Hoxb6_3428.2_UP00259_1	2.69e-05	-
chr03	108102309	108102325	Klf7_primary_UP00093_1	7.65e-06	-
chr03	109157565	109157595	Pax4_MA0068.1	1.57e-05	-
chr03	109679546	109679563	NR1H2::RXRA_MA0115.1	1.91e-05	-
chr03	109697761	109697772	EBF1_MA0154.2	8.07e-06	+
chr03	109748205	109748225	znf143_MA0088.1	1.26e-05	+
chr03	110949282	110949296	Zfx_MA0146.2	7.17e-06	+
chr03	110949575	110949588	Myod1_MA0499.1	3.07e-06	-
chr03	110979232	110979240	MEIS3_DBD_1	1.47e-05	+
chr03	111119650	111119671	ZNF263_MA0528.1	4.8e-05	+
chr03	111356000	111356012	INSM1_MA0155.1	5.93e-06	-
chr03	111511265	111511283	Hic1_DBD_1	6.4e-06	-
chr03	111542596	111542610	IRF8_DBD	8.39e-06	+
chr03	111542904	111542917	SOX8_full_2	2.94e-05	+
chr03	111549455	111549466	USF2_MA0526.1	1.91e-05	-
chr03	111573104	111573121	Sox4_primary_UP00062_1	1.27e-05	+
chr03	111655854	111655863	ELF5_MA0136.1	1.09e-05	-
chr03	111815185	111815201	Zbtb3_secondary_UP00031_2	5.54e-05	+
chr03	112082275	112082286	Nkx2-5_MA0503.1	1.63e-05	+
chr03	11214481	11214498	NR1H2::RXRA_MA0115.1	7.98e-06	-
chr03	113521009	113521024	TFAP2C_MA0524.1	3.94e-06	-
chr03	115253945	115253954	SRY_MA0084.1	1.2e-05	+
chr03	115792	115809	ZBTB49_DBD	3.12e-05	+
chr03	115939416	115939430	RORA_2_MA0072.1	1.26e-05	-
chr03	115945313	115945330	Tcfe2a_primary_UP00046_1	8.78e-06	-
chr03	117718445	117718459	FOXO3_full_1	5.4e-05	-
chr03	117813605	117813616	RUNX1_MA0002.2	1.85e-05	-
chr03	118217962	118217980	RARA_DBD_2	2.61e-06	+
chr03	118568102	118568116	NR2F1_MA0017.1	4.53e-05	+
chr03	118886282	118886299	Tgif1_2342.2_UP00122_1	1.54e-05	+
chr03	118967322	118967333	Erg_MA0474.1	1.05e-05	+
chr03	119567104	119567118	EBF1_full	2.53e-06	+
chr03	11961445	11961460	ZSCAN4_full	3.58e-05	+
chr03	119718200	119718217	TEAD3_DBD_1	3.04e-06	+
chr03	119785511	119785520	Nr2e1_DBD_1	1.09e-05	-
chr03	119854539	119854554	EGR2_MA0472.1	4.56e-06	+
chr03	119881028	119881044	TBX20_full_2	1.95e-05	+
chr03	12008591	12008608	TEAD1_full_2	1.27e-05	+
chr03	120579053	120579074	ZNF263_MA0528.1	1.54e-06	-
chr03	120714840	120714855	NFIB_full	9.61e-06	+
chr03	120857502	120857518	Spdef_secondary_UP00038_2	3.41e-05	-
chr03	120869889	120869904	TFAP2C_MA0524.1	4.33e-06	+
chr03	121669338	121669349	Gfi1b_MA0483.1	2.53e-05	-
chr03	12201497	12201508	Rxra_MA0512.1	2.94e-06	+
chr03	122710062	122710073	Tcf3_MA0522.1	1.03e-06	+
chr03	122841770	122841787	ELK1_full_2	7.05e-06	-
chr03	122950403	122950414	EBF1_MA0154.2	3.63e-06	-
chr03	122979842	122979856	RORA_2_MA0072.1	7.9e-08	+
chr03	122981637	122981650	NR2F1_DBD_3	3.48e-07	+
chr03	123000216	123000232	TBX20_full_2	1.34e-05	+
chr03	123082286	123082308	Sox7_secondary_UP00034_2	1.59e-06	+
chr03	123538577	123538593	Barhl2_3868.1_UP00145_1	4.55e-05	-
chr03	123577955	123577971	Gabpa_secondary_UP00013_2	1.4e-06	+
chr03	123583153	123583164	FOSL1_MA0477.1	1.3e-05	-
chr03	123602118	123602130	TAL1::TCF3_MA0091.1	3.81e-06	+
chr03	123746113	123746130	ZNF282_DBD	4.65e-06	-
chr03	123767640	123767651	Rxra_MA0512.1	8.5e-06	+
chr03	123864414	123864434	THRB_DBD_3	2.98e-07	-
chr03	12427871	12427886	RXRA::VDR_MA0074.1	3.55e-06	-
chr03	12462355	12462371	Zbtb3_secondary_UP00031_2	6.41e-06	-
chr03	12479296	12479310	JUN_MA0489.1	1.81e-05	+
chr03	124904186	124904204	TAL1::GATA1_MA0140.2	3.31e-05	-
chr03	124913976	124913991	Arid3a_secondary_UP00078_2	6.03e-06	-
chr03	124925562	124925574	Hlf_DBD	8.82e-05	+
chr03	12501424	12501434	MZF1_5-13_MA0057.1	7.65e-05	-
chr03	125044223	125044237	EGR1_MA0162.2	9.08e-07	-
chr03	125169424	125169437	SOX21_DBD_3	1.51e-06	-
chr03	125209594	125209606	ELF1_full	5.69e-06	+
chr03	125265306	125265322	Jundm2_secondary_UP00103_2	7.44e-06	-
chr03	125275627	125275648	ZNF263_MA0528.1	1.27e-05	-
chr03	125290598	125290611	ZNF238_DBD	7.19e-06	-
chr03	125376054	125376069	AR_MA0007.2	4.33e-05	-
chr03	125539486	125539498	SP8_DBD	1.06e-05	+
chr03	125546620	125546635	Zfp281_primary_UP00021_1	4.33e-07	+
chr03	125572974	125572988	FOXD2_DBD_1	1.52e-06	-
chr03	125674785	125674796	FOS_MA0476.1	5.54e-06	-
chr03	125679648	125679663	Sox14_secondary_UP00004_2	2.3e-06	+
chr03	125785960	125785970	RELA_MA0107.1	4.56e-05	+
chr03	125812471	125812486	NFIX_full_1	8.65e-06	-
chr03	12582092	12582109	Zfp691_primary_UP00095_1	5.35e-06	-
chr03	126090742	126090759	Dobox5_3493.1_UP00143_1	8.58e-06	+
chr03	12617243	12617257	JUN_MA0489.1	2.36e-06	+
chr03	126177211	126177228	BCL6B_DBD	3.6e-05	-
chr03	12617943	12617954	NFE2_DBD	1.61e-06	-
chr03	12628212	12628228	Titf1_1722.2_UP00165_1	2.03e-06	+
chr03	12635217	12635227	KLF5_MA0599.1	3.39e-07	-
chr03	12635836	12635847	Gfi1b_MA0483.1	8.95e-06	+
chr03	12636559	12636576	TEAD1_full_2	1.54e-06	+
chr03	126884275	126884285	Hand1::Tcfe2a_MA0092.1	1.12e-05	-
chr03	126962493	126962504	FOS_MA0476.1	2.62e-06	-
chr03	12702089	12702104	STAT2::STAT1_MA0517.1	1.85e-07	-
chr03	127036464	127036481	Smad3_primary_UP00000_1	9.36e-07	-
chr03	127048144	127048154	RUNX3_full	9.65e-06	-
chr03	127070902	127070916	Irf3_secondary_UP00086_2	1.59e-05	-
chr03	127073352	127073361	Jdp2_DBD_1	1.38e-05	+
chr03	127192814	127192831	Pou3f1_3819.1_UP00129_1	3.21e-05	-
chr03	127271288	127271309	ZNF263_MA0528.1	3.21e-06	-
chr03	127278910	127278928	Tp73_DBD	5.11e-05	+
chr03	12738329	12738344	Rfx2_DBD_2	1.85e-06	-
chr03	127446610	127446625	Foxj1_secondary_UP00041_2	7.67e-05	+
chr03	127478621	127478632	Spz1_MA0111.1	2.09e-05	+
chr03	127672306	127672321	MAFK_full_2	1.43e-08	-
chr03	127743478	127743487	HIC2_DBD	1.28e-05	+
chr03	127809125	127809136	FOSL1_MA0477.1	2.21e-05	+
chr03	12790277	12790288	BATF::JUN_MA0462.1	6.12e-06	+
chr03	128098740	128098761	ZNF263_MA0528.1	1.59e-05	-
chr03	128146646	128146664	EWSR1-FLI1_MA0149.1	3.68e-06	+
chr03	128663385	128663399	JUN_MA0489.1	1.72e-07	+
chr03	128702061	128702076	EGR2_MA0472.1	1.03e-06	+
chr03	128846868	128846891	TBX1_DBD_4	5.95e-06	-
chr03	128876383	128876399	Nkx2-3_3435.1_UP00190_1	3.24e-06	+
chr03	128932816	128932832	Bcl6b_primary_UP00043_1	4.02e-05	-
chr03	128937969	128937983	Pax6_MA0069.1	1.33e-05	+
chr03	129055549	129055566	Sox21_secondary_UP00071_2	6.96e-06	+
chr03	129071438	129071451	PRDM4_full	1.32e-05	-
chr03	129107073	129107090	FOXI1_full_2	1.16e-05	+
chr03	129108066	129108081	Tbp_secondary_UP00029_2	1.35e-06	-
chr03	129108381	129108392	Myog_MA0500.1	5.67e-06	+
chr03	129124864	129124874	TFAP4_DBD	4.26e-05	-
chr03	129324930	129324941	FOS_MA0476.1	5.54e-06	-
chr03	129581092	129581112	RREB1_MA0073.1	2.99e-06	-
chr03	129605009	129605022	JUN_MA0488.1	2.7e-06	+
chr03	129642986	129642997	FOSL1_MA0477.1	7.27e-06	-
chr03	129671092	129671106	HNF1A_MA0046.1	3.55e-05	-
chr03	129778293	129778311	EWSR1-FLI1_MA0149.1	1.3e-05	-
chr03	129833850	129833867	Zfp410_primary_UP00033_1	1.89e-06	-
chr03	129907883	129907895	ZNF75A_DBD	7.52e-07	-
chr03	130323621	130323636	Foxk1_secondary_UP00025_2	1.66e-05	-
chr03	130946375	130946387	NHLH1_MA0048.1	8.89e-06	-
chr03	131562281	131562296	Sox1_secondary_UP00069_2	3.1e-05	+
chr03	131563727	131563734	JUN::FOS_MA0099.2	6.51e-05	-
chr03	131577343	131577360	Foxj3_secondary_UP00039_2	2.37e-06	-
chr03	131602022	131602031	SRY_MA0084.1	5.17e-05	+
chr03	131666837	131666845	EHF_MA0598.1	1.21e-05	+
chr03	131682872	131682882	Myb_MA0100.2	1.97e-05	-
chr03	131700752	131700768	Meis1_2335.1_UP00186_1	1.32e-05	-
chr03	131751920	131751938	EWSR1-FLI1_MA0149.1	6.55e-07	-
chr03	13201183	13201193	MAX_DBD_2	3.22e-06	+
chr03	132737159	132737174	Zic3_DBD	1.26e-06	+
chr03	132775476	132775489	LHX9_DBD_2	2.67e-07	+
chr03	132786329	132786350	ZNF263_MA0528.1	4.55e-07	+
chr03	133617511	133617527	Sox18_primary_UP00064_1	5.93e-07	-
chr03	133770229	133770245	Sox12_secondary_UP00101_2	7.11e-07	-
chr03	133911218	133911229	FOSL2_MA0478.1	3.86e-06	+
chr03	133922317	133922331	JUN_MA0489.1	4.6e-06	-
chr03	134083910	134083925	Pou5f1::Sox2_MA0142.1	5.71e-07	-
chr03	134091103	134091133	Pax4_MA0068.1	5.08e-05	-
chr03	134099095	134099109	Mecom_MA0029.1	3.93e-05	-
chr03	134386554	134386568	JUN_MA0489.1	5.75e-07	-
chr03	134401974	134401987	ZNF238_full	9.01e-06	+
chr03	134757908	134757919	NFE2_DBD	4.99e-07	-
chr03	134769094	134769107	Hoxc9_MA0485.1	2.56e-06	+
chr03	134773240	134773255	RFX2_DBD_2	1.83e-06	-
chr03	134773766	134773781	Ets1_MA0098.2	6.12e-06	-
chr03	135212717	135212728	RUNX1_MA0002.2	1.72e-06	-
chr03	135253598	135253614	Jundm2_secondary_UP00103_2	6.81e-06	+
chr03	135382511	135382528	Smad3_primary_UP00000_1	5.08e-06	+
chr03	135865485	135865502	Bapx1_2343.1_UP00228_1	1.28e-05	-
chr03	135990702	135990722	NFATC1_full_1	1.01e-05	-
chr03	136014993	136015010	Ascl2_primary_UP00099_1	1.41e-07	-
chr03	136160143	136160151	Sox2_MA0143.3	1.79e-05	+
chr03	136261284	136261300	Pou2f3_3986.2_UP00179_1	1.39e-05	+
chr03	136326703	136326720	SP4_full	8.59e-06	-
chr03	136379168	136379188	ESR1_MA0112.2	1.31e-07	+
chr03	136396642	136396650	EHF_MA0598.1	1.21e-05	-
chr03	136515128	136515139	NRF1_MA0506.1	2.07e-07	-
chr03	136531501	136531516	Zic2_secondary_UP00057_2	3.51e-06	+
chr03	136532004	136532016	FOXI1_MA0042.1	3.44e-05	+
chr03	136545100	136545122	Gata3_secondary_UP00032_2	8.83e-05	+
chr03	136591204	136591221	Tcf2_0913.2_UP00222_1	1.55e-05	-
chr03	136662423	136662435	XBP1_DBD_1	5.94e-07	+
chr03	136698148	136698164	SPDEF_DBD_3	1.69e-05	-
chr03	136711853	136711864	FOSL1_MA0477.1	2.05e-07	+
chr03	136719999	136720010	Crx_MA0467.1	5.64e-06	+
chr03	136829581	136829596	Bach1::Mafk_MA0591.1	1.74e-06	-
chr03	136853074	136853084	GCM1_DBD	5.89e-06	-
chr03	136869122	136869138	Egr1_mouse_DBD_mutant_DBD	8.64e-05	+
chr03	136896240	136896256	Sox18_primary_UP00064_1	1.24e-05	-
chr03	136933747	136933762	E2F3_MA0469.1	7.11e-06	+
chr03	137131120	137131131	E2F6_MA0471.1	2.22e-05	+
chr03	137937372	137937383	Gfi1b_MA0483.1	5.45e-05	-
chr03	13794056	13794073	Sp4_primary_UP00002_1	2.25e-06	-
chr03	13807914	13807930	TBX21_full_1	2.44e-05	+
chr03	138506172	138506180	Sox2_MA0143.3	1.79e-05	-
chr03	138506973	138506992	ZNF232_full	9.31e-06	+
chr03	138543881	138543896	Pou5f1::Sox2_MA0142.1	2.39e-05	+
chr03	138795935	138795950	Nr2f6_DBD_1	7.06e-05	-
chr03	138916875	138916887	CREB3L1_full_1	8.65e-07	-
chr03	139045511	139045522	RUNX1_MA0002.2	2.54e-05	-
chr03	139110917	139110928	FOSL1_MA0477.1	2.07e-06	-
chr03	139186154	139186165	NFE2_DBD	8.03e-07	+
chr03	139237492	139237503	BATF::JUN_MA0462.1	6.42e-06	+
chr03	13924516	13924533	CTCF_full	1.32e-06	+
chr03	13925552	13925571	CTCF_MA0139.1	2.3e-06	-
chr03	139265215	139265226	FOSL1_MA0477.1	2.28e-06	-
chr03	139270611	139270627	Sox12_secondary_UP00101_2	3.21e-05	+
chr03	139332513	139332526	NR2F1_DBD_3	1.1e-05	+
chr03	139340017	139340032	SOX21_DBD_1	3.14e-05	+
chr03	139411589	139411606	Zscan4_primary_UP00026_1	6.59e-06	+
chr03	139539385	139539403	MGA_DBD_3	5.83e-07	+
chr03	139545435	139545446	FOSL1_MA0477.1	8.65e-06	-
chr03	139547503	139547520	FOXI1_full_2	3.95e-06	+
chr03	139553349	139553360	BATF::JUN_MA0462.1	1.41e-05	-
chr03	139656949	139656964	EGR2_MA0472.1	5.13e-06	+
chr03	139685561	139685572	FOSL1_MA0477.1	2.05e-07	-
chr03	139702721	139702732	BATF::JUN_MA0462.1	4.26e-06	+
chr03	139775175	139775187	NHLH1_MA0048.1	1.92e-05	-
chr03	139804710	139804722	SRF_DBD	3.57e-05	-
chr03	139845202	139845213	Gfi1b_MA0483.1	2.04e-05	-
chr03	139864722	139864738	Osr1_primary_UP00027_1	4.43e-05	+
chr03	14000058	14000070	MAFK_full_1	1.75e-05	+
chr03	140316250	140316261	Nkx2-5_MA0503.1	6.31e-06	-
chr03	140316490	140316502	FOXI1_MA0042.1	1.01e-05	+
chr03	140417038	140417054	ZNF143_DBD	6.03e-06	+
chr03	140445576	140445593	BCL6B_DBD	8.47e-06	-
chr03	140468435	140468447	YY1_MA0095.2	4.09e-05	+
chr03	140504434	140504444	SREBF2_MA0596.1	2.26e-05	+
chr03	140754585	140754593	EHF_MA0598.1	1.21e-05	-
chr03	140755904	140755920	TBX20_DBD_1	5.39e-06	+
chr03	140805737	140805751	Tcf1_secondary_UP00089_2	6.59e-06	+
chr03	140832852	140832863	FOSL2_MA0478.1	1.21e-05	-
chr03	140884658	140884673	HSF1_MA0486.1	2.73e-05	+
chr03	140949249	140949266	Eomes_primary_UP00068_1	8.36e-06	+
chr03	141002328	141002345	Zbtb3_primary_UP00031_1	9.97e-06	-
chr03	141043538	141043555	Six4_2860.1_UP00199_1	2.41e-06	-
chr03	141179992	141180009	Arid3a_primary_UP00078_1	3.86e-06	+
chr03	1413392	1413408	Sox12_secondary_UP00101_2	4.9e-06	-
chr03	141397751	141397767	Gm397_secondary_UP00042_2	5.49e-06	-
chr03	141974254	141974269	EGR2_MA0472.1	1.03e-05	+
chr03	142008161	142008171	GCM2_DBD	2.46e-05	-
chr03	142097608	142097619	EBF1_MA0154.2	4.36e-06	+
chr03	142101645	142101660	Zfp281_primary_UP00021_1	1.13e-05	+
chr03	142373755	142373770	EGR2_MA0472.1	1.36e-07	+
chr03	142403052	142403067	NFIX_full_1	5.4e-06	+
chr03	14243651	14243666	Nfe2l2_MA0150.2	1.6e-06	+
chr03	142910943	142910958	EGR2_MA0472.1	5.2e-07	-
chr03	143051456	143051473	RXR::RAR_DR5_MA0159.1	2.54e-05	+
chr03	143257510	143257526	ZNF143_DBD	1.86e-06	+
chr03	143296089	143296104	TFAP2C_MA0524.1	2.51e-07	-
chr03	143296682	143296700	Rara_DBD_1	1.59e-05	+
chr03	143342425	143342437	NHLH1_MA0048.1	1.53e-05	-
chr03	143343507	143343517	Zfp740_DBD	6.33e-06	-
chr03	143454828	143454845	AR_full	1.46e-05	-
chr03	143470635	143470647	MEF2B_full	2.35e-05	-
chr03	143544582	143544596	EGR1_MA0162.2	1.14e-05	-
chr03	143605599	143605607	Sox2_MA0143.3	1.79e-05	-
chr03	143868905	143868916	NFKB1_MA0105.3	3.95e-05	+
chr03	143892121	143892131	Hand1::Tcfe2a_MA0092.1	1.12e-05	+
chr03	143905416	143905433	NR4A2_full_1	1.47e-05	-
chr03	144194042	144194057	Ets1_MA0098.2	2.78e-06	-
chr03	144219364	144219378	ZIC1_full	3.56e-06	-
chr03	144226651	144226667	Ascl2_secondary_UP00099_2	3.35e-06	+
chr03	144445982	144445993	RUNX1_MA0002.2	3.32e-05	+
chr03	144464780	144464791	Hoxa9_MA0594.1	1.17e-05	+
chr03	144635995	144636012	Sry_secondary_UP00016_2	7.06e-06	-
chr03	145218344	145218355	JUNB_MA0490.1	1.68e-07	+
chr03	145389790	145389801	FOS_MA0476.1	2.98e-05	+
chr03	14568560	14568575	PRDM1_MA0508.1	7.07e-06	-
chr03	145880684	145880701	Pou6f1_3733.1_UP00146_2	6.15e-06	+
chr03	146026763	146026778	Bach1::Mafk_MA0591.1	4.22e-05	-
chr03	146252273	146252282	HIC2_DBD	1.95e-05	+
chr03	147615052	147615069	Foxj3_secondary_UP00039_2	3.39e-05	+
chr03	148213840	148213855	Meis1_MA0498.1	4.74e-06	-
chr03	148896157	148896166	Sox17_MA0078.1	1.22e-05	-
chr03	149052531	149052546	NFYB_MA0502.1	1.24e-06	-
chr03	149383359	149383375	Jundm2_secondary_UP00103_2	6.55e-06	-
chr03	150071407	150071424	Sox21_secondary_UP00071_2	1.66e-07	-
chr03	150089505	150089516	JUNB_MA0490.1	4.01e-06	+
chr03	150119518	150119528	Hand1::Tcfe2a_MA0092.1	3.15e-06	+
chr03	150384009	150384024	JUND_MA0492.1	3.18e-05	-
chr03	15161344	15161358	MTF1_DBD	3.66e-05	+
chr03	151887300	151887308	EHF_MA0598.1	1.21e-05	-
chr03	151980312	151980323	JUND_MA0491.1	6.59e-07	-
chr03	151998717	151998732	Bach1::Mafk_MA0591.1	2.54e-06	+
chr03	152046294	152046305	FOXO3_full_3	1.38e-05	+
chr03	152077558	152077568	TFAP4_DBD	6.24e-06	-
chr03	152156185	152156202	FOXG1_DBD_1	7.18e-06	-
chr03	152227147	152227164	RXR::RAR_DR5_MA0159.1	7.51e-07	-
chr03	15229131	15229148	Pbx1_3203.1_UP00185_1	6.83e-06	+
chr03	15260861	15260869	EHF_MA0598.1	6.81e-05	-
chr03	15280176	15280190	Foxj3_DBD_2	1.26e-06	-
chr03	153137139	153137156	Tp53_DBD_2	5.74e-06	-
chr03	15323774	15323789	Zfp281_primary_UP00021_1	2.8e-06	-
chr03	15327627	15327643	Eomes_secondary_UP00068_2	1.99e-05	+
chr03	15337929	15337943	FOXO6_DBD_3	1.19e-05	-
chr03	153733778	153733796	EWSR1-FLI1_MA0149.1	8.06e-06	-
chr03	153839640	153839654	EBF1_full	4.01e-06	-
chr03	154269960	154269971	FOS_MA0476.1	2.92e-06	+
chr03	154630644	154630657	LHX9_DBD_2	5.61e-05	-
chr03	155386843	155386854	POU3F4_DBD_2	1e-05	+
chr03	155487665	155487680	NFE2::MAF_MA0501.1	1.55e-06	-
chr03	156265523	156265534	Myog_MA0500.1	4.26e-06	-
chr03	156466668	156466684	TBX21_full_1	2.25e-06	-
chr03	156925444	156925455	FOXH1_MA0479.1	3.63e-05	+
chr03	157198050	157198058	Atoh1_MA0461.1	2.2e-05	+
chr03	157341127	157341141	Tcfap2c_secondary_UP00087_2	3.16e-05	+
chr03	157368295	157368310	Foxa2_secondary_UP00073_2	1.4e-05	+
chr03	15758496	15758509	POU2F2_MA0507.1	2.29e-06	+
chr03	157628285	157628301	Egr1_secondary_UP00007_2	9.72e-06	+
chr03	157629864	157629875	RUNX1_MA0002.2	2.32e-05	+
chr03	157749130	157749143	JUN_MA0488.1	5.81e-05	-
chr03	158451831	158451842	BATF::JUN_MA0462.1	1.71e-06	+
chr03	160877589	160877603	RORA_2_MA0072.1	1.4e-05	-
chr03	160956628	160956638	NKX2-3_DBD	3.94e-05	+
chr03	161439183	161439199	Hbp1_primary_UP00055_1	2.12e-07	+
chr03	162447279	162447296	Lef1_primary_UP00067_1	5.3e-05	-
chr03	16356644	16356661	PAX9_DBD	1.95e-05	-
chr03	163725828	163725844	Zbtb3_secondary_UP00031_2	8.56e-06	-
chr03	16398190	16398201	NFKB1_MA0105.3	5.41e-07	+
chr03	164175317	164175335	Tp53_DBD_1	4.98e-06	+
chr03	164237409	164237420	FOSL1_MA0477.1	2.28e-06	-
chr03	164946019	164946036	Hoxd10_2368.2_UP00121_1	3.66e-06	-
chr03	165093038	165093054	EGR4_DBD_1	6.15e-05	+
chr03	165273925	165273939	IRF7_DBD_1	2.61e-06	-
chr03	165820271	165820286	Bach1::Mafk_MA0591.1	2.27e-05	-
chr03	165865878	165865888	TEAD1_full_1	9e-06	+
chr03	165943893	165943906	SRY_DBD_3	9.96e-06	+
chr03	166079732	166079746	POU2F2_DBD_2	2.59e-05	-
chr03	166080098	166080113	ZSCAN4_full	4.44e-05	-
chr03	166167030	166167048	EWSR1-FLI1_MA0149.1	2.23e-06	-
chr03	167029452	167029469	Foxj3_secondary_UP00039_2	1.16e-06	+
chr03	167153292	167153307	Spi1_MA0080.3	4.12e-06	+
chr03	167825165	167825181	TBX20_DBD_1	7.62e-06	-
chr03	167855128	167855136	GATA5_DBD	6.14e-05	-
chr03	167855528	167855543	Rfxdc2_primary_UP00076_1	4.96e-06	-
chr03	168262493	168262508	EGR2_MA0472.1	2.76e-06	-
chr03	168353632	168353645	ELF1_MA0473.1	1.22e-06	-
chr03	168540706	168540721	Zic1_secondary_UP00102_2	1.37e-06	+
chr03	169406961	169406973	ZNF75A_DBD	3.43e-06	+
chr03	169881894	169881908	RORA_2_MA0072.1	3.63e-05	+
chr03	169960066	169960077	FOSL2_MA0478.1	1.42e-05	-
chr03	169963785	169963794	Hic1_DBD_2	1.01e-05	+
chr03	17018724	17018740	SPDEF_full_3	1.03e-05	+
chr03	170312344	170312354	TEAD1_full_1	3.52e-05	-
chr03	170366155	170366166	NFE2_DBD	1.05e-06	+
chr03	170611635	170611653	FOXB1_DBD_2	1.73e-05	+
chr03	170641956	170641967	JUND_MA0491.1	3.17e-06	+
chr03	17087995	17088011	Hbp1_primary_UP00055_1	2.67e-05	-
chr03	171137987	171138003	Zscan4_secondary_UP00026_2	1.66e-05	+
chr03	171277351	171277362	FOSL1_MA0477.1	1.2e-06	+
chr03	171288426	171288447	ZNF263_MA0528.1	1.18e-07	+
chr03	171307803	171307817	TLX1::NFIC_MA0119.1	4.82e-05	+
chr03	171409402	171409413	FOSL2_MA0478.1	3.73e-07	+
chr03	171613518	171613528	SREBF2_MA0596.1	5.28e-06	-
chr03	171749588	171749605	Gm397_primary_UP00042_1	7.22e-06	+
chr03	171750809	171750826	Tcfe2a_secondary_UP00046_2	6.22e-07	+
chr03	171751146	171751161	EGR2_MA0472.1	1.28e-05	-
chr03	171756682	171756696	E2F7_DBD	9.72e-06	-
chr03	171782486	171782500	EBF1_full	7.02e-05	-
chr03	171844679	171844696	Pou6f1_1731.2_UP00146_1	1.02e-05	-
chr03	171903984	171903993	Hic1_DBD_2	1.01e-05	-
chr03	171941242	171941253	SP1_MA0079.3	8.98e-07	-
chr03	172145808	172145819	EBF1_MA0154.2	1.12e-06	+
chr03	172505651	172505667	Sox5_primary_UP00091_1	2.18e-06	+
chr03	172630802	172630816	TCF7L2_MA0523.1	7.75e-06	-
chr03	172668444	172668455	JUND_MA0491.1	6.59e-07	+
chr03	172671908	172671916	CPEB1_full	3.23e-05	+
chr03	173012440	173012455	JUND_MA0492.1	6.89e-07	+
chr03	173070023	173070036	ATF4_DBD	1.72e-05	+
chr03	173555129	173555144	Sox14_secondary_UP00004_2	1.78e-05	-
chr03	173616344	173616357	Zfp652_DBD	3.26e-05	-
chr03	173642835	173642852	Msx2_3449.1_UP00156_1	1.77e-06	-
chr03	173778287	173778297	Sox3_MA0514.1	4.67e-06	-
chr03	17394367	17394387	RREB1_MA0073.1	1.04e-05	-
chr03	174136082	174136100	NFYA_MA0060.2	1.17e-05	-
chr03	174905029	174905038	VENTX_DBD_1	4.03e-06	+
chr03	175039956	175039971	SOX10_full_4	5e-06	-
chr03	175044837	175044851	Bcl6_MA0463.1	7.45e-07	+
chr03	175049949	175049964	NFIX_full_4	1.13e-05	-
chr03	175054186	175054203	ZNF713_full	4.67e-05	-
chr03	175056207	175056218	FOXO3_full_3	2.82e-05	+
chr03	175177698	175177711	PRDM4_full	1.72e-05	+
chr03	175200246	175200261	Spi1_MA0080.3	3.84e-06	+
chr03	175271603	175271625	Gata3_primary_UP00032_1	6.73e-05	-
chr03	175311337	175311346	HSFY2_DBD_2	2.36e-05	+
chr03	175352943	175352959	TFCP2_full_2	2.56e-07	+
chr03	175356284	175356297	JUN_MA0488.1	3.87e-05	+
chr03	175375772	175375787	Zfp281_primary_UP00021_1	2.63e-05	+
chr03	175583405	175583417	FOXI1_MA0042.1	1.67e-05	-
chr03	175925719	175925727	TEAD3_DBD_2	1.79e-05	-
chr03	175931703	175931714	Gata1_MA0035.3	1.35e-06	-
chr03	176060475	176060490	Tcf3_secondary_UP00058_2	5.1e-07	+
chr03	176089995	176090005	TEAD1_full_1	9.09e-07	+
chr03	176350570	176350582	INSM1_MA0155.1	3.87e-06	+
chr03	176474535	176474546	Foxo1_MA0480.1	2.8e-05	+
chr03	176567210	176567224	Srf_primary_UP00077_1	2.72e-06	-
chr03	176647475	176647486	Nkx2-5_MA0503.1	4.69e-06	+
chr03	176704215	176704233	EWSR1-FLI1_MA0149.1	1.72e-06	-
chr03	176712867	176712883	Osr1_secondary_UP00027_2	8.93e-06	-
chr03	176731112	176731124	E2F8_DBD	1.37e-05	+
chr03	176753689	176753701	TFAP2A_DBD_5	3.58e-06	+
chr03	176771341	176771360	CTCF_MA0139.1	1.15e-05	+
chr03	176974230	176974247	Esrra_DBD_1	1.06e-06	+
chr03	177072223	177072239	Zbtb3_secondary_UP00031_2	1.4e-05	-
chr03	177170164	177170175	FOSL1_MA0477.1	2.07e-06	-
chr03	177392585	177392599	Irf3_secondary_UP00086_2	1.84e-05	-
chr03	177394861	177394878	Sox11_primary_UP00030_1	5.71e-06	-
chr03	177411187	177411197	TEAD4_DBD	6.57e-05	+
chr03	177426580	177426600	EOMES_DBD_2	1.63e-05	+
chr03	177466721	177466732	NFE2_DBD	1.3e-06	-
chr03	177486478	177486492	Rfx1_MA0509.1	8.08e-05	+
chr03	177490115	177490125	FIGLA_DBD	6.23e-06	+
chr03	177506416	177506427	Klf1_MA0493.1	1.38e-07	+
chr03	177508698	177508714	Hic1_secondary_UP00035_2	3.28e-06	-
chr03	177516013	177516024	BATF::JUN_MA0462.1	3.85e-05	-
chr03	177520635	177520646	FOXO3_full_3	2.93e-05	-
chr03	177527585	177527594	Hoxd9_DBD_1	4.91e-06	+
chr03	177530583	177530593	TEAD4_DBD	1.03e-05	+
chr03	177531067	177531075	Atoh1_MA0461.1	9.74e-05	-
chr03	177532105	177532113	Mafb_MA0117.1	5.6e-05	-
chr03	177563912	177563923	EBF1_MA0154.2	5.04e-06	-
chr03	177620199	177620207	MEIS2_DBD_2	4.4e-05	-
chr03	177626998	177627010	Foxg1_DBD_2	1.46e-05	+
chr03	177642067	177642084	Elf3_secondary_UP00090_2	1.48e-06	-
chr03	177662559	177662575	Foxl1_secondary_UP00061_2	3.05e-08	-
chr03	177666052	177666068	Jundm2_secondary_UP00103_2	7.07e-06	+
chr03	177761735	177761750	Meis1_MA0498.1	1.9e-06	-
chr03	177859324	177859339	Tcf7_secondary_UP00054_2	4.91e-06	-
chr03	17799800	17799811	RUNX1_MA0002.2	1.28e-05	-
chr03	17800107	17800119	ZNF75A_DBD	6.63e-05	+
chr03	178257289	178257304	Myf6_secondary_UP00036_2	1.33e-05	-
chr03	178313751	178313765	MEOX2_DBD_3	9.57e-07	+
chr03	178331403	178331415	POU3F3_DBD_3	4.13e-06	+
chr03	178352916	178352925	NFIX_full_2	2.72e-06	+
chr03	178373752	178373761	Pou2f2_DBD_2	1.2e-05	+
chr03	178383357	178383372	SOX18_full_3	8.18e-06	-
chr03	17853977	17853994	Plagl1_secondary_UP00088_2	4.34e-05	+
chr03	178542050	178542057	JUN::FOS_MA0099.2	6.51e-05	-
chr03	17859205	17859222	RXR::RAR_DR5_MA0159.1	4.4e-07	-
chr03	178682170	178682191	ZNF263_MA0528.1	2.19e-05	-
chr03	17872346	17872357	NFE2_DBD	1.61e-06	+
chr03	178726022	178726033	BATF::JUN_MA0462.1	6.08e-07	-
chr03	178751332	178751343	Tcf3_MA0522.1	1.99e-06	+
chr03	179034741	179034752	FOS_MA0476.1	3.09e-05	-
chr03	179096902	179096912	REL_MA0101.1	1.36e-06	-
chr03	179136467	179136478	BATF::JUN_MA0462.1	1.23e-05	-
chr03	179479777	179479790	HSF1_DBD	2.28e-06	-
chr03	179514568	179514583	TFAP2C_MA0524.1	6.14e-06	+
chr03	17954904	17954921	Pou3f3_3235.2_UP00211_1	1.52e-05	-
chr03	179567738	179567754	Jundm2_secondary_UP00103_2	7.61e-07	+
chr03	180547943	180547958	HSFY2_DBD_1	2.17e-05	+
chr03	181332208	181332229	IRF3_full	1.4e-05	-
chr03	181332702	181332717	Stat6_MA0520.1	2.41e-05	-
chr03	181361030	181361044	FOXB1_DBD_1	1.34e-05	+
chr03	181387386	181387403	SOX7_full_3	4.5e-06	+
chr03	181640437	181640451	ZNF306_full	1.68e-05	+
chr03	181824378	181824390	E2F8_DBD	2.61e-05	+
chr03	181878107	181878125	Hic1_DBD_1	1.57e-06	-
chr03	18192082	18192096	SOX8_DBD_5	8.47e-06	+
chr03	18206800	18206811	RUNX1_MA0002.2	1.21e-06	+
chr03	182489397	182489407	NHLH1_DBD	3.15e-05	-
chr03	182727608	182727619	Stat5a::Stat5b_MA0519.1	6.87e-05	-
chr03	182797794	182797811	CTCF_full	2.87e-07	-
chr03	182873938	182873949	FOSL1_MA0477.1	9.51e-07	+
chr03	182932089	182932102	Foxj3_DBD_4	7.62e-06	+
chr03	182948062	182948079	Zfp105_secondary_UP00037_2	2.25e-05	-
chr03	183041425	183041442	TEAD3_DBD_1	1.79e-05	-
chr03	183060860	183060878	NFYA_MA0060.2	8.33e-06	+
chr03	183378869	183378886	TEAD3_DBD_1	6.72e-07	+
chr03	183782758	183782771	SOX8_DBD_2	2.12e-05	+
chr03	183807455	183807463	MEIS2_DBD_2	1.47e-05	-
chr03	183902070	183902085	Zic1_secondary_UP00102_2	7.85e-06	-
chr03	183961952	183961966	Sfpi1_secondary_UP00085_2	7.99e-06	-
chr03	184069349	184069366	Ascl2_primary_UP00099_1	2.09e-07	-
chr03	184149656	184149673	FOXG1_DBD_1	3.91e-06	-
chr03	184181236	184181252	Jundm2_secondary_UP00103_2	4.68e-06	+
chr03	184182863	184182874	EBF1_MA0154.2	4.93e-05	+
chr03	184213711	184213729	Hic1_DBD_1	5.03e-06	-
chr03	184274988	184275007	TBX15_DBD_1	9.3e-06	+
chr03	185151342	185151351	Sox17_MA0078.1	4.03e-06	-
chr03	185181834	185181845	PHOX2B_full	3.05e-05	+
chr03	185187953	185187968	NFE2::MAF_MA0501.1	6.91e-06	+
chr03	185311862	185311873	FOS_MA0476.1	2.62e-06	-
chr03	185463725	185463736	FOSL1_MA0477.1	2.65e-06	+
chr03	185801776	185801791	Sox14_secondary_UP00004_2	2.29e-05	-
chr03	185892553	185892576	TBX1_DBD_4	6.1e-05	+
chr03	185946138	185946156	RARG_full_2	5.18e-05	+
chr03	185982000	185982015	MAFF_DBD	1.64e-05	+
chr03	186357250	186357267	Six4_2860.1_UP00199_1	8.77e-06	+
chr03	187139415	187139431	Sox30_primary_UP00023_1	3.6e-07	-
chr03	187144714	187144722	EHF_MA0598.1	1.21e-05	-
chr03	187183157	187183168	BATF::JUN_MA0462.1	9.11e-07	-
chr03	187315171	187315187	Zbtb3_secondary_UP00031_2	2.78e-05	-
chr03	187319001	187319015	FOXB1_DBD_1	1.55e-05	-
chr03	187339769	187339780	FOSL1_MA0477.1	7.73e-06	-
chr03	187413862	187413875	TFAP2C_full_2	2.41e-06	+
chr03	187447588	187447603	Rara_DBD_3	1.47e-05	-
chr03	187502001	187502012	FOXO3_full_3	1.13e-06	+
chr03	187510960	187510976	Hoxa2_3079.1_UP00174_1	4.97e-06	-
chr03	187534995	187535006	FOXH1_MA0479.1	4.52e-05	+
chr03	187536828	187536839	FOS_MA0476.1	1.57e-06	+
chr03	187537750	187537762	Ddit3::Cebpa_MA0019.1	1.69e-05	+
chr03	18767302	18767318	Spdef_secondary_UP00038_2	3.83e-05	+
chr03	187709337	187709348	BATF::JUN_MA0462.1	1.22e-06	+
chr03	188117952	188117964	ZNF75A_DBD	4.1e-07	+
chr03	188145317	188145334	Sp4_primary_UP00002_1	1.72e-06	-
chr03	188147616	188147628	TAL1::TCF3_MA0091.1	1.46e-06	+
chr03	18818104	18818118	Pou2f2_DBD_1	2.5e-06	-
chr03	188312280	188312296	GLIS1_DBD	4.46e-06	+
chr03	188317203	188317216	PRDM4_full	4.85e-05	+
chr03	188329544	188329556	POU3F2_DBD_2	1.4e-06	-
chr03	188332212	188332227	Zic3_DBD	3.64e-07	+
chr03	188576767	188576779	INSM1_MA0155.1	9.72e-06	+
chr03	188612268	188612284	Sox12_secondary_UP00101_2	2.04e-05	-
chr03	188753962	188753981	CTCF_MA0139.1	4.59e-05	+
chr03	188788493	188788503	Hand1::Tcfe2a_MA0092.1	3.15e-06	+
chr03	189235160	189235171	FOSL1_MA0477.1	2.65e-06	-
chr03	189313857	189313871	GLI2_DBD_1	7.86e-06	+
chr03	189392008	189392024	Ascl2_secondary_UP00099_2	2.72e-05	-
[truncated: 7,307 more rows]

## Sheet: WT NPC_motifs
Chr	Start	End	Motif	p-value	Strand
chr01	100002176	100002187	Foxj3_DBD_1	1.75e-05	+
chr01	100003525	100003535	POU6F2_DBD_1	1.35e-06	+
chr01	100864836	100864848	E2F4_DBD_1	2.24e-05	+
chr01	101226480	101226495	E2F3_MA0469.1	9.41e-06	-
chr01	101383029	101383043	NFATC1_full_3	3.54e-05	+
chr01	10154207	10154220	Elf3_primary_UP00090_1	1.27e-05	+
chr01	101579124	101579139	Sox11_DBD	5.24e-06	-
chr01	102396423	102396438	E2F3_MA0469.1	2.94e-06	+
chr01	103430088	103430103	Tbp_secondary_UP00029_2	2.4e-05	-
chr01	10363379	10363394	Zic1_secondary_UP00102_2	2.66e-05	-
chr01	10363738	10363753	NR3C1_MA0113.2	2.25e-05	-
chr01	103835605	103835616	Bhlhe40_MA0464.1	1.48e-05	-
chr01	104141	104152	E2F4_MA0470.1	2.52e-07	-
chr01	10465731	10465746	Ets1_MA0098.2	1.2e-05	+
chr01	10753118	10753130	Tcfap2a_DBD_1	1.62e-05	-
chr01	107542018	107542035	CTCF_full	1.33e-06	-
chr01	107612912	107612927	PRDM1_MA0508.1	2.72e-06	+
chr01	107613176	107613184	EHF_MA0598.1	1.21e-05	+
chr01	107615116	107615126	MNX1_DBD	1.64e-06	+
chr01	107739128	107739139	RUNX1_MA0002.2	1.21e-06	+
chr01	107923321	107923335	Egr1_primary_UP00007_1	3.1e-05	-
chr01	107959729	107959747	Hic1_DBD_1	5.01e-06	+
chr01	10835669	10835683	ZIC1_full	8.68e-07	+
chr01	108492351	108492363	INSM1_MA0155.1	8e-06	-
chr01	108572726	108572744	Mafb_DBD_3	4.6e-05	+
chr01	108611860	108611878	FOXB1_DBD_2	6.27e-06	-
chr01	10921428	10921439	USF1_MA0093.2	4.75e-07	+
chr01	109851253	109851261	Atoh1_MA0461.1	2.2e-05	+
chr01	109879776	109879788	TFAP2A_DBD_1	8.44e-06	-
chr01	109925508	109925528	znf143_MA0088.1	1.97e-05	-
chr01	109939129	109939146	Ascl2_primary_UP00099_1	1.22e-05	-
chr01	110019395	110019407	FOXI1_MA0042.1	2.1e-06	+
chr01	110024979	110024994	NFYB_MA0502.1	1.99e-06	+
chr01	110288028	110288039	EBF1_MA0154.2	1.38e-07	+
chr01	110405396	110405410	Zfx_MA0146.2	1.8e-06	-
chr01	1107502	1107510	Mafb_MA0117.1	1.98e-05	+
chr01	110949755	110949765	ETV6_full_2	7.46e-07	-
chr01	111046305	111046315	KLF5_MA0599.1	1.17e-06	-
chr01	111781834	111781848	POU4F1_DBD	2.33e-06	-
chr01	112031141	112031156	Ets1_MA0098.2	1.44e-05	+
chr01	112406139	112406162	Rfx3_secondary_UP00098_2	9.73e-06	-
chr01	11242516	11242527	Rxra_MA0512.1	1.03e-06	+
chr01	112445301	112445317	Glis2_primary_UP00024_1	1.08e-05	+
chr01	112907148	112907163	Nfe2l2_MA0150.2	2.66e-05	-
chr01	112952760	112952779	CTCF_MA0139.1	1.77e-07	-
chr01	113061373	113061394	IRF3_full	1.17e-05	+
chr01	113062369	113062386	CTCF_full	1.65e-07	-
chr01	114303258	114303273	EGR2_MA0472.1	3.43e-05	+
chr01	114570692	114570700	EHF_MA0598.1	2.41e-05	-
chr01	115160434	115160451	Nkx3-1_2923.2_UP00389_1	1.75e-05	+
chr01	115404995	115405010	Rfx4_primary_UP00056_1	1.04e-05	-
chr01	115777042	115777057	PRDM1_MA0508.1	3.08e-05	-
chr01	116221458	116221477	CTCF_MA0139.1	9.6e-06	+
chr01	116315032	116315045	SMAD2::SMAD3::SMAD4_MA0513.1	4.65e-06	+
chr01	116315501	116315511	NKX2-3_DBD	1.92e-05	-
chr01	116355532	116355541	NFIX_full_3	6.03e-06	+
chr01	116359976	116359988	Foxa2_MA0047.2	1.11e-06	-
chr01	116485377	116485398	ZNF263_MA0528.1	1.38e-05	+
chr01	1168855	1168867	NHLH1_MA0048.1	1.33e-06	+
chr01	117011168	117011177	SOX9_MA0077.1	4.03e-06	+
chr01	117115118	117115135	Ascl2_primary_UP00099_1	5.46e-06	+
chr01	11718867	11718886	RFX2_MA0600.1	4.13e-06	+
chr01	117272210	117272225	Bach1::Mafk_MA0591.1	1.11e-06	-
chr01	117380158	117380172	TLX1::NFIC_MA0119.1	4.81e-06	+
chr01	117602896	117602904	MGA_DBD_1	2.67e-05	-
chr01	117661169	117661184	PPARG::RXRA_MA0065.2	1.72e-05	+
chr01	117805856	117805873	Ascl2_primary_UP00099_1	3.75e-06	-
chr01	118760917	118760933	Gm397_secondary_UP00042_2	2.81e-05	+
chr01	118763049	118763060	FOXO3_full_3	1.74e-05	-
chr01	119789099	119789109	NHLH1_DBD	3.45e-05	-
chr01	119794897	119794908	E2F1_MA0024.2	4.65e-05	+
chr01	119810142	119810164	Sox7_secondary_UP00034_2	5.81e-06	+
chr01	119845477	119845492	MEF2C_MA0497.1	1.36e-05	-
chr01	1202102	1202119	Ascl2_primary_UP00099_1	3.02e-06	+
chr01	120401346	120401363	Zbtb3_primary_UP00031_1	2.78e-06	-
chr01	120430532	120430545	Zfp652_DBD	2.99e-06	+
chr01	120507827	120507845	Hic1_DBD_1	1.23e-05	-
chr01	120723159	120723173	POU4F1_DBD	6.7e-07	-
chr01	120789082	120789099	Zbtb3_primary_UP00031_1	1.1e-05	+
chr01	120824965	120824986	ZNF263_MA0528.1	1.2e-05	+
chr01	121317675	121317692	Zfp410_secondary_UP00033_2	1.35e-06	+
chr01	121331201	121331216	SOX8_full_1	1.04e-05	-
chr01	122187217	122187236	CTCF_MA0139.1	1.85e-05	-
chr01	122358597	122358611	Pax6_MA0069.1	2.31e-05	-
chr01	124140417	124140425	Atoh1_MA0461.1	2.2e-05	-
chr01	124223632	124223648	ZNF143_DBD	1.22e-05	-
chr01	124516229	124516244	Meis1_MA0498.1	1.42e-05	+
chr01	124523223	124523237	EGR1_MA0162.2	1.91e-08	+
chr01	124547446	124547463	Gm397_primary_UP00042_1	1.43e-05	-
chr01	12511940	12511962	Gata3_secondary_UP00032_2	2.28e-05	-
chr01	125123528	125123546	EWSR1-FLI1_MA0149.1	5.15e-05	-
chr01	125124995	125125013	ETS1_full_2	3.18e-06	+
chr01	125573062	125573076	NR2F1_MA0017.1	5.6e-05	+
chr01	125818298	125818313	SP2_MA0516.1	8.77e-07	+
chr01	125892973	125892988	EGR3_DBD	9.92e-06	-
chr01	12628507	12628516	THAP1_MA0597.1	2.23e-06	+
chr01	126338809	126338824	Zfp423_MA0116.1	8.75e-06	+
chr01	126339320	126339334	Zfp161_secondary_UP00065_2	6.52e-06	-
chr01	126340007	126340025	ETS1_full_2	4.51e-05	+
chr01	126463548	126463565	Tcfe2a_secondary_UP00046_2	1.97e-06	+
chr01	126469829	126469845	Gm397_secondary_UP00042_2	3.88e-06	+
chr01	126572203	126572222	CTCF_MA0139.1	3.06e-07	+
chr01	127697404	127697423	CTCF_MA0139.1	2.54e-05	-
chr01	128030280	128030295	TBP_MA0108.2	2.17e-06	+
chr01	128141276	128141291	Ets1_MA0098.2	7.16e-05	-
chr01	128141626	128141642	Hic1_secondary_UP00035_2	2.55e-06	-
chr01	128767554	128767570	Nr2f2_secondary_UP00009_2	1.76e-05	+
chr01	128768344	128768361	CTCF_full	1.29e-05	+
chr01	129200537	129200549	NHLH1_MA0048.1	1.12e-05	+
chr01	129266127	129266145	NFYA_MA0060.2	2.8e-05	+
chr01	129276257	129276271	Rfx1_MA0509.1	6.18e-07	+
chr01	129316582	129316593	TFAP2C_full_3	6.16e-05	-
chr01	129328778	129328794	Bcl6b_secondary_UP00043_2	2.4e-07	+
chr01	129329488	129329501	Zfp652_DBD	9.81e-06	-
chr01	129352017	129352038	ZNF263_MA0528.1	5.62e-07	-
chr01	129362702	129362718	Mtf1_primary_UP00097_1	3.58e-06	+
chr01	129396017	129396034	Zfp410_secondary_UP00033_2	1.17e-06	+
chr01	129404669	129404684	ETV6_full_1	9.43e-06	+
chr01	1295149	1295164	Pou5f1::Sox2_MA0142.1	9.95e-07	-
chr01	129552575	129552586	SP1_MA0079.3	3.02e-06	+
chr01	129585696	129585711	STAT2::STAT1_MA0517.1	1.07e-06	+
chr01	129999123	129999140	Zfp691_secondary_UP00095_2	2.63e-05	+
chr01	130013660	130013673	SOX21_DBD_4	3.55e-05	-
chr01	130092377	130092387	Klf4_MA0039.2	9.16e-07	+
chr01	130194736	130194752	VDR_full	1e-06	+
chr01	130223651	130223672	ZNF263_MA0528.1	3.09e-06	+
chr01	130241395	130241410	RUNX2_MA0511.1	1.8e-06	-
chr01	130252406	130252419	TFAP2B_DBD_3	6e-06	-
chr01	130253350	130253367	Zfp410_secondary_UP00033_2	1.66e-05	+
chr01	130276494	130276509	Irf6_secondary_UP00011_2	4.13e-06	-
chr01	130305551	130305566	PPARG::RXRA_MA0065.2	1.86e-06	+
chr01	130391292	130391309	Sox13_secondary_UP00096_2	2.64e-05	-
chr01	130433492	130433508	Zfp187_secondary_UP00082_2	8.58e-06	+
chr01	130827766	130827776	ZNF740_full	1.11e-05	-
chr01	130880529	130880544	E2F3_MA0469.1	3.03e-05	-
chr01	130920	130933	Foxj3_DBD_4	1.74e-06	-
chr01	13117250	13117262	PBX1_MA0070.1	1.09e-05	-
chr01	13123683	13123698	Pou5f1::Sox2_MA0142.1	2.3e-05	-
chr01	132177849	132177859	KLF5_MA0599.1	3.39e-07	-
chr01	132243683	132243698	Zic3_primary_UP00006_1	1.56e-05	+
chr01	13300692	13300707	SP2_MA0516.1	7.93e-07	-
chr01	133224357	133224372	TFAP2A_MA0003.2	6.1e-06	+
chr01	133267256	133267269	ELF3_full	2.38e-06	-
chr01	133373469	133373479	MSC_full	2.92e-06	+
chr01	133398967	133398980	Myod1_MA0499.1	5.58e-07	+
chr01	133399324	133399336	ZNF524_full_1	4.36e-06	-
chr01	133421265	133421280	RFX5_MA0510.1	2e-07	+
chr01	133425736	133425746	TEAD1_full_1	9.09e-07	-
chr01	133428893	133428904	SP1_MA0079.3	1.14e-05	-
chr01	133429672	133429687	ZSCAN4_full	8.81e-07	+
chr01	133430851	133430861	KLF5_MA0599.1	1.17e-06	+
chr01	133445152	133445162	NFIA_full_2	3.89e-06	-
chr01	133446544	133446556	NHLH1_MA0048.1	4.88e-05	-
chr01	133460052	133460067	Rfx2_DBD_2	5.43e-07	+
chr01	133477162	133477175	Creb3l2_DBD_1	1.5e-06	+
chr01	133477507	133477524	E2F3_secondary_UP00003_2	3.68e-05	+
chr01	13348052	13348068	Pou2f3_3986.2_UP00179_1	1.49e-05	+
chr01	13348710	13348720	KLF5_MA0599.1	8.51e-06	+
chr01	133487875	133487888	DUXA_DBD	1.94e-05	+
chr01	13349021	13349042	ZNF263_MA0528.1	1.9e-11	+
chr01	13352714	13352729	NR2C2_MA0504.1	1.35e-05	-
chr01	13377209	13377222	TFAP2C_full_2	2.33e-05	+
chr01	13384385	13384400	EGR2_MA0472.1	4.56e-05	-
chr01	13389851	13389866	RFX4_DBD_2	3.85e-06	+
chr01	13390187	13390202	RFX5_MA0510.1	7.88e-08	+
chr01	134180482	134180497	PPARG::RXRA_MA0065.2	2.1e-06	+
chr01	13421453	13421470	Sox13_secondary_UP00096_2	1.2e-05	+
chr01	134497826	134497837	NFE2_DBD	3.39e-06	+
chr01	13491639	13491655	Hbp1_primary_UP00055_1	8.15e-09	+
chr01	13492185	13492195	NFIA_full_2	7.46e-07	+
chr01	135004769	135004790	ZNF263_MA0528.1	3.91e-06	-
chr01	13505359	13505371	Foxg1_DBD_2	1e-05	-
chr01	13519182	13519195	LBX2_DBD_1	2.4e-05	-
chr01	13519560	13519575	NFIX_full_1	1.62e-05	+
chr01	13527511	13527528	Hoxd10_2368.2_UP00121_1	1.11e-05	-
chr01	135916109	135916120	Rxra_MA0512.1	1.08e-05	-
chr01	135963	135976	POU2F2_MA0507.1	1.53e-06	-
chr01	135941688	135941699	BATF::JUN_MA0462.1	3.04e-07	-
chr01	135944849	135944860	E2F1_MA0024.2	9.91e-06	-
chr01	136289368	136289389	ZNF263_MA0528.1	2.96e-05	-
chr01	136424981	136424993	TEAD1_MA0090.1	1.42e-05	-
chr01	13645971	13645983	POU3F2_DBD_2	2.87e-06	+
chr01	136524324	136524341	SP4_full	2.64e-05	+
chr01	136726154	136726177	Rfx3_secondary_UP00098_2	3.31e-06	+
chr01	137200596	137200608	TFAP2B_DBD_1	8.52e-06	-
chr01	137513834	137513844	RUNX3_DBD_2	5.04e-05	-
chr01	138008668	138008683	JUND_MA0492.1	4.25e-06	-
chr01	138229901	138229911	TEAD1_full_1	4.03e-06	+
chr01	138275041	138275055	Zic1_primary_UP00102_1	1.01e-06	+
chr01	138275345	138275357	ELF1_DBD	3.26e-06	-
chr01	138760786	138760801	RXRA::VDR_MA0074.1	2.73e-05	+
chr01	139717528	139717542	EGR1_full	1.27e-05	-
chr01	140159335	140159343	RHOXF1_DBD_2	2.67e-05	+
chr01	141145537	141145551	Zfx_MA0146.2	6.07e-06	-
chr01	141198671	141198688	Six6_primary_UP00008_1	1.57e-05	+
chr01	141210809	141210824	TFAP2C_MA0524.1	7.25e-06	+
chr01	141257876	141257893	TEAD1_full_2	5.31e-05	-
chr01	141284970	141284984	ZIC1_full	2.6e-05	+
chr01	14137198	14137208	TFAP4_DBD	1.11e-06	-
chr01	141516715	141516725	ELK1_DBD_1	7.46e-07	-
chr01	141617693	141617702	HSFY2_DBD_2	4.06e-05	+
chr01	141965604	141965619	ZSCAN4_full	3.48e-05	+
chr01	142056797	142056814	Zfp410_secondary_UP00033_2	1.2e-05	-
chr01	142289002	142289016	Hoxa3_2783.2_UP00391_1	3.63e-06	+
chr01	142389531	142389546	Zic1_secondary_UP00102_2	2.53e-05	+
chr01	142389855	142389866	NRF1_MA0506.1	6.96e-06	+
chr01	142524129	142524144	Nfe2l2_MA0150.2	6.77e-08	+
chr01	142996681	142996691	MAX_MA0058.2	8.7e-06	-
chr01	144433628	144433640	TEAD1_MA0090.1	4.21e-06	+
chr01	144538	144554	Gabpa_secondary_UP00013_2	3.28e-05	-
chr01	144955080	144955094	EGR1_MA0162.2	1.72e-06	-
chr01	145098495	145098510	E2F3_MA0469.1	5.36e-06	+
chr01	14515033	14515048	NFIX_full_1	8.65e-06	+
chr01	145666095	145666106	Tcf3_MA0522.1	3.26e-05	-
chr01	145732479	145732491	FOXG1_DBD_2	2.73e-05	+
chr01	145741856	145741873	FOXI1_full_2	2.2e-05	-
chr01	145962655	145962668	TFAP2B_DBD_3	3.23e-05	+
chr01	14598439	14598452	Myod1_MA0499.1	1.46e-05	+
chr01	145986424	145986440	GLIS1_DBD	6.3e-06	+
chr01	146306079	146306093	GLI2_DBD_1	1.01e-05	+
chr01	146306427	146306442	NR3C1_MA0113.2	5.5e-06	+
chr01	146306716	146306733	ESRRA_DBD_2	8.59e-06	-
chr01	14671128	14671138	REL_MA0101.1	6.13e-07	-
chr01	14673487	14673504	Sp4_primary_UP00002_1	7.59e-06	+
chr01	146786000	146786013	Myod1_MA0499.1	1.2e-05	+
chr01	146786238	146786254	Vdr_DBD	1.94e-05	+
chr01	146806489	146806500	STAT3_MA0144.2	2.41e-05	-
chr01	146842471	146842483	FOXG1_DBD_2	8.79e-06	+
chr01	146872924	146872943	RFX2_MA0600.1	1.76e-06	+
chr01	146890282	146890290	EHF_MA0598.1	1.21e-05	-
chr01	147328374	147328384	MSC_full	1.42e-05	+
chr01	147527998	147528009	DUX4_MA0468.1	5.81e-05	-
chr01	147570358	147570369	E2F6_MA0471.1	4.57e-06	-
chr01	147574614	147574626	TCF7L1_full	2.24e-05	-
chr01	147603860	147603877	TEAD3_DBD_1	3.79e-06	+
chr01	147646836	147646853	Zfp740_secondary_UP00022_2	2.31e-08	+
chr01	147647755	147647771	Mtf1_primary_UP00097_1	4.08e-05	+
chr01	148068233	148068244	Rxra_MA0512.1	2.77e-05	+
chr01	148215998	148216013	Pou5f1::Sox2_MA0142.1	7.89e-06	-
chr01	148468588	148468603	NFATC1_full_2	4.05e-05	-
chr01	148533097	148533113	Zbtb3_secondary_UP00031_2	2.03e-06	+
chr01	148597556	148597565	ZEB1_MA0103.2	2.72e-06	-
chr01	148850151	148850165	Zfx_MA0146.2	1.29e-05	-
chr01	148854198	148854213	PRDM1_MA0508.1	1.64e-05	-
chr01	148854377	148854393	Rara_secondary_UP00048_2	1.41e-07	+
chr01	149270496	149270513	Zfp281_secondary_UP00021_2	1.03e-05	-
chr01	15019695	15019709	EGR1_MA0162.2	8.37e-06	+
chr01	150353313	150353324	Nkx2-5_MA0503.1	5.65e-06	-
chr01	15051273	15051289	Ascl2_secondary_UP00099_2	1.85e-06	-
chr01	151276093	151276101	Atoh1_MA0461.1	2.2e-05	+
chr01	151354110	151354125	NFIX_full_1	2.43e-06	+
chr01	151755976	151755991	Tcf7_secondary_UP00054_2	3.07e-05	-
chr01	152266514	152266527	NFKB2_DBD	3.41e-06	-
chr01	152571323	152571338	FOXP1_MA0481.1	6.3e-05	-
chr01	152675978	152675995	Obox1_3970.2_UP00216_1	7.02e-06	+
chr01	152809982	152809999	Lhx6_3432.1_UP00256_2	6.21e-07	-
chr01	153395932	153395947	IRF4_full	6.41e-07	-
chr01	153401285	153401304	Nr1h3::Rxra_MA0494.1	6.46e-06	-
chr01	153421926	153421937	E2F1_MA0024.2	1.84e-05	+
chr01	154140357	154140372	Klf12_DBD	3.81e-05	+
chr01	154404194	154404207	PRDM4_full	1.4e-05	-
chr01	154651544	154651559	ETV6_full_1	7.62e-07	-
chr01	154710321	154710329	Atoh1_MA0461.1	7.06e-05	+
chr01	155277550	155277558	Sox2_MA0143.3	5.04e-05	-
chr01	155336627	155336641	RXRG_full_2	2.21e-05	-
chr01	155444350	155444367	Zfp691_primary_UP00095_1	8.49e-05	-
chr01	155502399	155502412	LHX9_DBD_2	5.46e-05	-
chr01	155552359	155552375	Pou2f3_3986.2_UP00179_1	5.96e-05	-
chr01	155614278	155614293	Zic2_primary_UP00057_1	1.07e-05	+
chr01	155628773	155628789	Sox1_primary_UP00069_1	4.88e-05	+
chr01	15566498	15566511	Myod1_MA0499.1	4.26e-06	+
chr01	155667002	155667019	Hbp1_secondary_UP00055_2	1.53e-05	-
chr01	155696003	155696020	Zbtb3_primary_UP00031_1	3.44e-06	+
chr01	155773650	155773661	Myog_MA0500.1	4.26e-06	-
chr01	156175374	156175384	SREBF1_MA0595.1	5.12e-06	-
chr01	156175773	156175787	E2F1_DBD_4	3.64e-06	-
chr01	156216064	156216079	PPARG::RXRA_MA0065.2	4.22e-06	-
chr01	156557979	156557996	CTCF_full	1.31e-06	+
chr01	156861235	156861254	CTCF_MA0139.1	5.14e-06	-
chr01	15698986	15699003	Sox21_secondary_UP00071_2	3.76e-06	+
chr01	15718737	15718754	Hbp1_secondary_UP00055_2	2.25e-06	-
chr01	158130401	158130416	EGR2_MA0472.1	4.95e-06	+
chr01	1582649	1582659	Barhl1_DBD_1	1.25e-05	-
chr01	158815883	158815899	Nkx6-1_2825.2_UP00200_2	3.2e-05	+
chr01	158832414	158832429	Bach1::Mafk_MA0591.1	4.28e-05	+
chr01	159466728	159466736	EHF_MA0598.1	1.21e-05	+
chr01	159629807	159629822	Zic3_DBD	5.37e-07	-
chr01	159654662	159654681	RFX2_MA0600.1	4.37e-08	-
chr01	159663490	159663503	Tcfap2a_DBD_3	5.18e-05	-
chr01	159810047	159810063	Zfp187_secondary_UP00082_2	2.38e-05	-
chr01	159868301	159868313	FOXI1_MA0042.1	6.51e-06	-
chr01	159987592	159987604	ZBTB7A_DBD	1.46e-05	+
chr01	160484499	160484515	ZNF143_DBD	1.24e-05	+
chr01	160494919	160494935	Egr1_mouse_DBD_mutant_DBD	8.65e-07	-
chr01	160608850	160608865	SOX21_DBD_1	2.07e-06	+
chr01	160822034	160822055	ZNF263_MA0528.1	4.7e-05	+
chr01	160834709	160834717	Atoh1_MA0461.1	2.2e-05	+
chr01	160836573	160836582	THAP1_MA0597.1	9.9e-06	+
chr01	161042908	161042921	ZNF238_DBD	1.95e-05	-
chr01	161378895	161378909	Zfx_MA0146.2	8.48e-06	-
chr01	161434967	161434990	Rfx3_primary_UP00098_1	8.07e-06	+
chr01	161634795	161634816	ZNF263_MA0528.1	3.35e-07	+
chr01	161646173	161646190	Sox11_primary_UP00030_1	1.2e-06	-
chr01	161654484	161654503	CTCF_MA0139.1	1.18e-07	+
chr01	16170416	16170429	FOXC1_DBD_1	6.51e-06	+
chr01	161795344	161795355	GCM1_full_2	2.74e-05	-
chr01	161800687	161800708	REST_MA0138.2	6.18e-06	+
chr01	161839030	161839041	Myog_MA0500.1	2.73e-06	-
chr01	161867552	161867572	TBX1_DBD_1	2.55e-05	+
chr01	161871417	161871435	EWSR1-FLI1_MA0149.1	1.84e-05	-
chr01	161871854	161871870	Sox1_primary_UP00069_1	2.2e-06	+
chr01	161971424	161971443	CTCF_MA0139.1	1.72e-08	+
chr01	162455476	162455492	RFX5_DBD_2	2.23e-07	+
chr01	162489526	162489543	Hdx_3845.3_UP00148_1	6.7e-05	-
chr01	162556664	162556674	Gfi1_MA0038.1	1.83e-05	+
chr01	162792841	162792862	REST_MA0138.2	1.1e-05	+
chr01	162806580	162806593	TFAP2A_DBD_3	1.31e-05	+
chr01	162809084	162809102	PAX5_DBD	1.01e-06	+
chr01	162842503	162842518	Spi1_MA0080.3	1.05e-05	+
chr01	162856568	162856586	NFYA_MA0060.2	1.36e-07	+
chr01	16286861	16286880	RFX2_MA0600.1	1.99e-07	+
chr01	162994774	162994785	EBF1_MA0154.2	1.55e-05	+
chr01	162997461	162997477	Ascl2_secondary_UP00099_2	6.27e-06	+
chr01	163001280	163001291	FOSL1_MA0477.1	2.21e-05	-
chr01	163012297	163012315	Hic1_DBD_1	1.57e-06	+
chr01	163014026	163014041	E2F2_primary_UP00001_1	6.28e-05	+
chr01	163121423	163121433	Bhlhb2_DBD_1	6.13e-07	-
chr01	163235502	163235517	TFAP2C_MA0524.1	9.63e-07	-
chr01	163349464	163349479	SP2_MA0516.1	9.55e-07	+
chr01	163646297	163646318	REST_MA0138.2	2.89e-09	-
chr01	163674925	163674941	Pou2f2_3748.1_UP00191_1	1.02e-05	+
chr01	163790145	163790156	Myog_MA0500.1	4.75e-07	-
chr01	163830497	163830512	Rfx4_primary_UP00056_1	2.61e-05	-
chr01	164053042	164053053	TFAP2C_full_3	9.87e-06	-
chr01	164107876	164107894	Hic1_DBD_1	3.23e-05	+
chr01	164112695	164112711	Rxra_secondary_UP00053_2	4.84e-06	-
chr01	164131604	164131618	Nr2e1_DBD_2	1.8e-05	+
chr01	164370287	164370298	KLF16_DBD	8.1e-07	-
chr01	164499539	164499556	Pax7_3783.1_UP00248_1	7.23e-06	-
chr01	164514950	164514964	GMEB2_DBD_2	3.01e-05	+
chr01	164554581	164554597	RUNX3_DBD_1	2.77e-06	-
chr01	16467746	16467763	Tp53_DBD_2	2.14e-06	-
chr01	164694827	164694845	KLF13_full	5.34e-05	-
chr01	164707301	164707313	MEF2D_DBD	1.05e-05	+
chr01	164720766	164720783	Ascl2_primary_UP00099_1	4.14e-06	-
chr01	164749340	164749357	Pou6f1_1731.2_UP00146_1	2.43e-06	+
chr01	164750378	164750397	CTCF_MA0139.1	7e-06	-
chr01	164760574	164760588	MTF1_DBD	1.8e-07	+
chr01	164773242	164773257	Ets1_MA0098.2	2.83e-06	-
chr01	164798456	164798468	SP8_DBD	1.08e-05	+
chr01	165144850	165144869	CTCF_MA0139.1	9.44e-06	-
chr01	165535070	165535084	Sox8_secondary_UP00051_2	2.27e-05	-
chr01	165870345	165870359	NR2C2_DBD	1.56e-05	+
chr01	165901806	165901826	PPARG_MA0066.1	3.92e-07	+
chr01	166023917	166023927	Myb_MA0100.2	3.67e-06	-
chr01	166230522	166230543	REST_MA0138.2	1.03e-05	+
chr01	166230860	166230881	IRF1_MA0050.2	1.4e-05	-
chr01	167189089	167189105	Gm397_secondary_UP00042_2	7.98e-06	+
chr01	167321322	167321332	HOXB3_DBD	6.01e-06	+
chr01	167335510	167335518	EHF_MA0598.1	2.41e-05	+
chr01	167350745	167350760	Sox15_secondary_UP00075_2	5.45e-06	-
chr01	167356922	167356936	Tcf1_secondary_UP00089_2	1.96e-06	+
chr01	167365417	167365433	Zbtb3_secondary_UP00031_2	2.75e-05	+
chr01	167366712	167366727	PPARG::RXRA_MA0065.2	6.21e-05	+
chr01	168004376	168004391	Zic3_secondary_UP00006_2	8.08e-06	+
chr01	168035399	168035417	NFYA_MA0060.2	8.06e-06	-
chr01	168099244	168099255	FOXH1_MA0479.1	5.26e-05	+
chr01	168817206	168817220	FOXD3_DBD_1	1.56e-06	+
chr01	168908432	168908448	SOX8_DBD_1	3.43e-05	+
chr01	169213253	169213270	Bapx1_2343.1_UP00228_1	2.93e-06	+
chr01	170894994	170895004	Myb_MA0100.2	4.7e-05	-
chr01	171316526	171316538	MAFK_full_1	1.1e-05	-
chr01	171611662	171611675	NFKB1_DBD	1.6e-05	+
chr01	17226831	17226842	Foxk1_DBD_1	3.61e-05	-
chr01	172427242	172427253	Gfi1b_MA0483.1	1.46e-06	-
chr01	173684246	173684257	TFAP2C_full_3	1.99e-05	+
chr01	173692902	173692919	Tgif1_2342.2_UP00122_1	5.1e-05	+
chr01	173770502	173770516	Rfx1_MA0509.1	6.14e-06	+
chr01	173953426	173953441	TFAP2C_MA0524.1	4.9e-06	-
chr01	173975650	173975668	Hic1_DBD_1	9.15e-06	+
chr01	173991277	173991294	Zfp281_secondary_UP00021_2	8.48e-06	-
chr01	174001286	174001296	Sox3_MA0514.1	3.58e-05	+
chr01	174004888	174004904	Osr2_primary_UP00052_1	1.39e-06	+
chr01	174118121	174118134	POU2F2_MA0507.1	1.82e-05	+
chr01	174578483	174578493	POU6F2_DBD_1	8.14e-06	-
chr01	174738308	174738319	FOSL1_MA0477.1	3.35e-06	+
chr01	175247613	175247629	GCM1_full_1	1.2e-05	-
chr01	176136902	176136916	GLI2_DBD_1	3.7e-05	+
chr01	176457835	176457843	FOXL1_MA0033.1	2.65e-05	+
chr01	17679603	17679618	TFAP2A_MA0003.2	3.83e-07	+
chr01	176867055	176867070	RFX3_DBD_2	4.93e-09	+
chr01	17748121	17748131	Ascl2_DBD	6.59e-05	+
chr01	17761867	17761884	Eomes_primary_UP00068_1	6.13e-06	+
chr01	17770353	17770369	Hbp1_primary_UP00055_1	4.23e-06	+
chr01	177711111	177711125	Sox8_secondary_UP00051_2	5.73e-06	+
chr01	17886447	17886462	MAFF_DBD	4.22e-05	+
chr01	179017466	179017477	HOXA13_full_2	7.86e-05	-
chr01	18025204	18025220	Gm397_secondary_UP00042_2	2.39e-06	-
chr01	180474836	180474847	RUNX1_MA0002.2	1.28e-05	+
chr01	18110844	18110859	FOXP1_MA0481.1	5.25e-06	-
chr01	18119564	18119575	RUNX1_MA0002.2	8.43e-06	+
chr01	18126559	18126571	TFAP2B_DBD_1	1e-05	+
chr01	181304178	181304197	TBX21_DBD_3	1.22e-05	+
chr01	181436594	181436617	Rfx3_secondary_UP00098_2	5.45e-07	-
chr01	181646519	181646534	NFIX_full_1	1.83e-06	-
chr01	181718916	181718928	NHLH1_MA0048.1	1.61e-05	-
chr01	181978926	181978936	GCM2_DBD	1.66e-05	+
chr01	182023290	182023307	Hoxb3_1720.2_UP00137_1	1.85e-07	-
chr01	182052574	182052590	Hic1_primary_UP00035_1	4.28e-06	-
chr01	182120853	182120868	Zic2_secondary_UP00057_2	1.86e-05	+
chr01	182121225	182121241	SRF_full	5.75e-07	+
chr01	182333288	182333296	EHF_MA0598.1	1.21e-05	-
chr01	182334263	182334278	RFX2_DBD_2	2.7e-08	+
chr01	182341518	182341530	TEAD1_MA0090.1	2.07e-05	-
chr01	182682651	182682667	Egr1_secondary_UP00007_2	4.39e-06	+
chr01	1828122	1828139	Hnf4a_primary_UP00066_1	1.27e-06	-
chr01	182814633	182814646	Myod1_MA0499.1	3.49e-06	+
chr01	182986318	182986333	TP53_MA0106.2	9.32e-06	+
chr01	182986767	182986777	EN2_full	2.93e-05	-
chr01	183093162	183093178	Mtf1_primary_UP00097_1	2.57e-05	-
chr01	183201572	183201587	Zic1_secondary_UP00102_2	6.39e-06	-
chr01	183317842	183317856	PLAG1_MA0163.1	8.07e-06	-
chr01	183318911	183318926	EGR2_MA0472.1	3.62e-07	-
chr01	183415822	183415833	DUX4_MA0468.1	1.26e-05	-
chr01	18355538	18355559	ZNF263_MA0528.1	9.27e-07	-
chr01	183572380	183572395	PRDM1_MA0508.1	8.15e-06	+
chr01	183764264	183764272	Atoh1_MA0461.1	2.2e-05	+
chr01	183822004	183822018	ZNF306_full	2.53e-05	+
chr01	183829331	183829346	AR_MA0007.2	2.16e-06	+
chr01	183830430	183830449	CTCF_MA0139.1	7.99e-07	-
chr01	184017469	184017486	Nkx6-3_3446.1_UP00238_1	9.01e-06	-
chr01	184047669	184047684	AR_MA0007.2	3.75e-07	-
chr01	184147318	184147335	Cutl1_3494.1_UP00219_1	2.35e-06	-
chr01	184186325	184186336	EBF1_MA0154.2	9.75e-05	+
chr01	184215729	184215744	Tcfap2b_secondary_UP00010_2	5.31e-06	-
chr01	184465878	184465891	TFAP2A_DBD_3	9.11e-06	+
chr01	184495433	184495447	SOX8_DBD_5	2.39e-06	+
chr01	184758860	184758875	Myf6_secondary_UP00036_2	1.48e-05	-
chr01	184947518	184947536	Hic1_DBD_1	2.7e-06	+
chr01	18498333	18498352	CTCF_MA0139.1	5.41e-08	+
chr01	185106273	185106285	LHX6_full_3	1.47e-05	+
chr01	185342685	185342696	SP1_MA0079.3	2.03e-06	-
chr01	185769659	185769673	Sox8_secondary_UP00051_2	7.18e-06	-
chr01	185804559	185804578	HINFP1_full_3	4.34e-06	+
chr01	185830940	185830959	RFX2_MA0600.1	1.02e-05	+
chr01	185911497	185911508	FOXO3_full_3	2.14e-05	+
chr01	185968118	185968132	PLAG1_MA0163.1	1.97e-05	+
chr01	186281890	186281900	Gfi1_MA0038.1	9.85e-06	+
chr01	186293025	186293035	SREBF2_MA0596.1	3.98e-05	+
chr01	186304242	186304257	Rfx4_secondary_UP00056_2	1.4e-07	+
chr01	186386340	186386354	Sox8_secondary_UP00051_2	8.7e-06	+
chr01	187310807	187310823	Hoxb9_3413.1_UP00207_1	7.35e-06	-
chr01	187561759	187561773	SOX10_full_5	6.66e-06	-
chr01	187608078	187608094	IRC900814_primary_UP00072_1	1.11e-05	+
chr01	187790156	187790171	PPARG::RXRA_MA0065.2	1.24e-05	-
chr01	187926869	187926883	Nr2e1_DBD_2	1.11e-05	+
chr01	187944376	187944393	Zbtb7b_secondary_UP00047_2	7.91e-05	+
chr01	188332705	188332719	SOX8_DBD_5	1.42e-05	+
chr01	18840236	18840247	E2F1_MA0024.2	2.76e-06	+
chr01	188431111	188431129	THRB_DBD_1	1.15e-06	+
chr01	188695255	188695270	Tcf7_secondary_UP00054_2	2.87e-06	-
chr01	188807197	188807217	TBX1_DBD_5	5.25e-05	-
chr01	188979633	188979645	SP8_DBD	8.41e-07	-
chr01	18921771	18921791	PPARG_MA0066.1	4.5e-06	-
chr01	189298428	189298439	E2F6_MA0471.1	7.08e-05	-
chr01	190183701	190183709	Atoh1_MA0461.1	7.06e-05	+
chr01	190184448	190184463	MAFK_MA0496.1	1.74e-06	+
chr01	19064516	19064530	Tcfap2a_secondary_UP00005_2	5.13e-05	-
chr01	190846253	190846265	POU2F1_DBD_1	2.95e-05	+
chr01	191090864	191090878	NFATC1_full_3	3.03e-07	-
chr01	19184302	19184313	Bhlhe40_MA0464.1	7.81e-07	-
chr01	19215766	19215782	SOX9_full_3	2.54e-05	-
chr01	19245747	19245767	HINFP1_full_2	2.44e-05	-
chr01	19246076	19246091	SP2_MA0516.1	3.55e-06	+
chr01	192572599	192572617	EWSR1-FLI1_MA0149.1	3.01e-06	-
chr01	192574293	192574309	HNF4A_DBD_1	2.92e-05	+
chr01	192948109	192948125	Foxl1_secondary_UP00061_2	4.55e-08	+
chr01	193177581	193177598	MAX_DBD_1	6.22e-05	+
chr01	19365790	19365805	NFYB_MA0502.1	1.95e-05	-
chr01	193779093	193779105	FOXO4_DBD_3	2.55e-06	+
chr01	19401601	19401610	HIC2_DBD	9.5e-06	-
chr01	194403028	194403043	RFX4_DBD_2	1.66e-05	-
chr01	194679377	194679393	Sox30_primary_UP00023_1	1.1e-06	+
chr01	195470868	195470880	POU3F1_DBD_2	2.12e-05	-
chr01	195534999	195535014	CENPB_full	2.42e-05	-
chr01	196713547	196713561	NFATC1_full_3	3.88e-05	-
chr01	197533750	197533762	Foxa2_MA0047.2	8.89e-06	+
chr01	197622098	197622112	GLI2_DBD_1	1.16e-05	+
chr01	197637353	197637368	TFAP2C_MA0524.1	1.96e-05	+
chr01	197939258	197939277	CTCF_MA0139.1	1.5e-06	-
chr01	197962409	197962419	Myb_MA0100.2	1.65e-06	+
chr01	198010545	198010558	POU2F2_MA0507.1	4.79e-05	+
chr01	198020645	198020662	Obox5_2284.1_UP00208_1	1.47e-05	-
chr01	198069565	198069582	Zfp691_primary_UP00095_1	2.6e-05	+
chr01	198157457	198157471	E2F1_DBD_4	2.02e-06	-
chr01	198202595	198202609	Rfx1_MA0509.1	2.86e-09	+
chr01	198206949	198206967	NFYA_MA0060.2	2.6e-05	+
chr01	19827364	19827374	Sox6_MA0515.1	4.49e-05	-
chr01	19854862	19854878	Bcl6b_secondary_UP00043_2	1.24e-06	-
chr01	198734101	198734113	Foxg1_DBD_2	9.73e-06	+
chr01	19887958	19887977	TBX15_DBD_1	3.1e-05	+
chr01	19888718	19888732	EGR1_MA0162.2	3.15e-07	-
chr01	199230653	199230663	REL_MA0101.1	2.11e-05	+
chr01	199232533	199232550	Sox13_secondary_UP00096_2	6.47e-06	-
chr01	199255551	199255563	YY1_MA0095.2	4.51e-06	+
chr01	199259782	199259797	Pou5f1::Sox2_MA0142.1	9.66e-06	-
chr01	199401671	199401685	TLX1::NFIC_MA0119.1	1.92e-05	+
chr01	199403114	199403127	FOXC1_DBD_1	1.37e-07	-
chr01	199405928	199405943	Ets1_MA0098.2	4.08e-05	-
chr01	199459760	199459775	Spi1_MA0080.3	1.05e-06	+
chr01	199614938	199614955	POU1F1_DBD_1	2.99e-05	-
chr01	199700630	199700644	Zfx_MA0146.2	1.78e-06	+
chr01	199784750	199784766	RFX5_DBD_2	2.01e-07	-
chr01	199824203	199824221	EWSR1-FLI1_MA0149.1	8.42e-06	+
chr01	199824753	199824765	POU2F1_DBD_1	3.81e-06	-
chr01	199993752	199993763	STAT1_MA0137.3	2.09e-06	-
chr01	200075959	200075979	TBX1_DBD_1	1.62e-06	-
chr01	20009550	20009562	SP8_DBD	7.77e-08	-
chr01	20026136	20026151	Sp4_secondary_UP00002_2	4.73e-06	-
chr01	200319218	200319233	Rfx4_primary_UP00056_1	4.75e-07	-
chr01	200321751	200321766	Mybl1_secondary_UP00081_2	8.4e-06	-
chr01	200366673	200366690	TEAD1_full_2	8.13e-06	+
chr01	20106320	20106331	NRL_DBD	2.83e-05	+
chr01	201143225	201143236	E2F6_MA0471.1	3.2e-07	+
chr01	201475241	201475258	Zbtb7b_secondary_UP00047_2	7.8e-05	-
chr01	201502012	201502023	ELK4_MA0076.2	1.28e-06	+
chr01	201696383	201696396	Myod1_MA0499.1	3.49e-06	-
chr01	201920060	201920073	TFAP2B_DBD_3	5.99e-05	-
chr01	202316909	202316920	Gfi1b_MA0483.1	8.71e-06	+
chr01	202412167	202412177	ELK1_MA0028.1	3.11e-06	+
chr01	202461217	202461236	CTCF_MA0139.1	3.48e-08	+
chr01	202484011	202484026	Sox15_secondary_UP00075_2	4.71e-05	-
chr01	202497270	202497285	RFX5_MA0510.1	8.51e-09	+
chr01	202509457	202509471	Sox12_primary_UP00101_1	7.52e-06	+
chr01	202624350	202624360	EN2_full	1.55e-05	-
chr01	202870440	202870449	NKX2-8_DBD	3.31e-06	+
chr01	203094060	203094076	Osr2_primary_UP00052_1	6.72e-05	-
chr01	20322153	20322164	Nkx2-5_MA0503.1	2.85e-06	-
chr01	203363480	203363497	Tp53_DBD_2	2.14e-06	-
chr01	203847327	203847341	MTF1_DBD	1.15e-05	-
chr01	203911291	203911306	ESR2_MA0258.2	4.96e-06	+
chr01	20436090	20436106	ZNF143_DBD	1.06e-05	+
chr01	205042335	205042350	AR_MA0007.2	2.7e-06	+
chr01	205242063	205242073	NFIA_full_2	1.36e-05	-
chr01	205269050	205269062	HES7_DBD	3.22e-05	-
chr01	205561505	205561516	Tcf3_MA0522.1	1.68e-07	-
chr01	205561946	205561956	NHLH1_DBD	2.18e-05	-
chr01	205802329	205802348	RFX2_MA0600.1	3.48e-06	-
chr01	205852859	205852876	Zfp410_primary_UP00033_1	4.53e-05	-
chr01	20599768	20599783	Irf6_secondary_UP00011_2	6.6e-06	-
chr01	20600001	20600015	EGR1_MA0162.2	3.16e-06	-
chr01	20603009	20603030	ZNF263_MA0528.1	4.56e-05	-
chr01	206384673	206384689	Bcl6b_secondary_UP00043_2	1.66e-06	+
chr01	206426536	206426549	ZNF238_DBD	1.87e-05	-
chr01	206433537	206433548	GABPA_MA0062.2	3.67e-05	+
chr01	206463202	206463217	SP2_MA0516.1	2.88e-05	-
chr01	206464576	206464592	TBX20_full_2	3.75e-06	-
chr01	206485666	206485677	USF1_MA0093.2	6.08e-06	-
chr01	2064880	2064901	ZNF263_MA0528.1	1.23e-05	+
chr01	206524558	206524576	Mafb_DBD_3	1.21e-05	+
chr01	20666567	20666582	Tcfap2e_primary_UP00028_1	3.14e-05	-
chr01	206730784	206730799	Spi1_MA0080.3	2.5e-06	-
chr01	206766622	206766637	Zic3_DBD	2.04e-06	-
chr01	207105389	207105401	TEAD1_MA0090.1	1.12e-05	+
chr01	20723425	20723443	NFYA_MA0060.2	6.45e-05	-
chr01	207320493	207320509	Osr2_primary_UP00052_1	1.5e-06	+
chr01	207335161	207335179	ZNF435_full	2.26e-06	+
chr01	207475389	207475399	Myb_MA0100.2	5.06e-05	-
chr01	20760399	20760413	Zfx_MA0146.2	5.17e-06	-
chr01	207711164	207711179	Zic3_secondary_UP00006_2	1.87e-06	+
chr01	2078520	2078535	Irf6_secondary_UP00011_2	3.53e-06	-
chr01	208671	208691	znf143_MA0088.1	4.2e-06	+
chr01	208723816	208723833	ZNF713_full	2.91e-06	-
chr01	208799311	208799327	GCM1_full_1	1.45e-05	-
chr01	209380749	209380770	REST_MA0138.2	7.78e-06	+
chr01	209602501	209602512	FOSL1_MA0477.1	7.73e-06	-
chr01	20964797	20964812	RFX5_MA0510.1	1.41e-06	+
chr01	209650202	209650218	Ascl2_secondary_UP00099_2	1.78e-07	-
chr01	209968792	209968809	Mafb_DBD_2	3.87e-07	-
chr01	210262712	210262723	NFIL3_MA0025.1	3.91e-06	+
chr01	210482026	210482037	PROP1_full	4.49e-06	-
chr01	210489596	210489605	Nr2e1_DBD_1	5.98e-06	-
chr01	210573937	210573950	ZNF238_DBD	3.81e-05	+
chr01	210650877	210650892	Sox10_DBD_1	2.09e-05	-
chr01	210877661	210877678	Ascl2_primary_UP00099_1	1.01e-05	-
chr01	211042624	211042640	Gm397_secondary_UP00042_2	2.3e-06	-
chr01	211186229	211186248	RFX2_MA0600.1	2.87e-07	+
chr01	211251904	211251923	HINFP1_full_3	5.58e-07	-
chr01	211424041	211424059	EWSR1-FLI1_MA0149.1	1.24e-05	+
chr01	211650422	211650445	TBX1_DBD_4	8.79e-06	-
chr01	211877037	211877049	Tcfap2a_DBD_1	5.11e-08	+
chr01	211983691	211983705	Mecom_MA0029.1	8.26e-06	-
chr01	212113228	212113241	TFAP2C_full_2	6.84e-06	-
chr01	212366792	212366800	EHF_MA0598.1	1.21e-05	-
chr01	212582101	212582119	Hic1_DBD_1	5.09e-07	+
chr01	21258284	21258305	REST_MA0138.2	1.29e-09	+
chr01	212645603	212645611	NKX6-2_DBD	4.83e-05	-
chr01	212654160	212654179	CTCF_MA0139.1	2.37e-06	+
chr01	212862931	212862947	Gm397_secondary_UP00042_2	6.44e-06	+
chr01	21320522	21320537	Zic2_secondary_UP00057_2	3.1e-05	-
chr01	21323662	21323680	EWSR1-FLI1_MA0149.1	1.72e-05	-
chr01	21392741	21392751	NHLH1_DBD	5.47e-06	-
chr01	21445248	21445265	Mafb_DBD_2	3.22e-05	-
chr01	21447160	21447175	Myf6_secondary_UP00036_2	6.96e-08	-
chr01	21452082	21452093	EBF1_MA0154.2	4.73e-06	-
chr01	214989182	214989200	Tp53_DBD_1	2.45e-06	-
chr01	215174004	215174021	CTCF_full	9.45e-06	+
chr01	2153737	2153753	Egr1_mouse_DBD_mutant_DBD	2.12e-05	-
chr01	215660958	215660971	JUN_MA0488.1	1.17e-06	+
chr01	215726793	215726806	Myod1_MA0499.1	3.34e-06	-
chr01	215741295	215741303	Mycn_MA0104.3	2.2e-05	-
chr01	215840785	215840796	USF2_MA0526.1	2.05e-07	+
chr01	215902468	215902490	Sox7_primary_UP00034_1	7.84e-07	-
chr01	215962206	215962223	Zbtb7b_secondary_UP00047_2	1.64e-05	-
chr01	216376967	216376990	Rfx3_secondary_UP00098_2	2.22e-06	-
chr01	216744170	216744180	TFE3_DBD	5.12e-06	-
chr01	216877967	216877981	Sfpi1_primary_UP00085_1	9.16e-06	-
chr01	216916327	216916336	Sox17_MA0078.1	2.03e-05	+
chr01	216923895	216923907	TFAP2C_full_1	4.71e-05	-
chr01	216931347	216931358	Foxo1_MA0480.1	6.65e-05	+
chr01	216965673	216965685	TGIF2LX_full	2.4e-05	+
chr01	217031443	217031458	Bach1::Mafk_MA0591.1	4.49e-05	+
chr01	217091368	217091384	IRC900814_secondary_UP00072_2	2.84e-05	-
chr01	217114945	217114960	PRDM1_full	3.08e-05	+
chr01	217170099	217170119	ESR1_MA0112.2	5.1e-06	-
chr01	217340965	217340976	E2F1_MA0024.2	1.24e-05	+
chr01	217734647	217734661	Zfp128_secondary_UP00094_2	1.48e-05	-
chr01	217850561	217850581	TBX1_DBD_1	2.15e-05	-
chr01	21820217	21820229	ZNF75A_DBD	2.89e-06	-
chr01	218393604	218393619	HNF4A_MA0114.2	1.44e-05	+
chr01	218554596	218554609	ZNF238_DBD	2.98e-06	-
chr01	218844870	218844883	JUN_MA0488.1	2.76e-06	+
chr01	218927809	218927820	ESRRA_MA0592.1	4.52e-06	-
chr01	219175375	219175385	ELK1_MA0028.1	9.19e-06	+
chr01	219853233	219853248	PRDM1_MA0508.1	1.24e-05	-
chr01	219933975	219933992	Zbtb3_primary_UP00031_1	6.92e-06	+
chr01	219969976	219969990	BATF3_DBD	7.06e-06	-
chr01	21998271	21998289	CUX2_DBD_1	4.27e-05	-
chr01	220040088	220040098	MAX_MA0058.2	6.13e-06	+
chr01	220079092	220079102	Myb_MA0100.2	1.86e-05	-
chr01	22023569	22023584	NFYB_MA0502.1	3.01e-07	-
chr01	220376419	220376427	TEAD3_DBD_2	1.79e-05	-
chr01	220388699	220388710	NRF1_MA0506.1	7.58e-07	+
chr01	22058308	22058325	Elf3_secondary_UP00090_2	3.21e-05	-
chr01	221044577	221044585	EHF_MA0598.1	2.41e-05	-
chr01	221133602	221133618	Ascl2_secondary_UP00099_2	1.39e-05	-
chr01	22120880	22120901	REST_MA0138.2	2.48e-05	+
chr01	221351290	221351301	SP3_DBD	1.9e-05	-
chr01	221367866	221367876	Ascl2_DBD	1.36e-06	-
chr01	22139036	22139051	SP2_MA0516.1	1.83e-06	-
chr01	221422265	221422277	TEAD1_MA0090.1	1.98e-05	-
chr01	221832975	221832988	FOXJ2_DBD_3	6.46e-06	-
chr01	22187767	22187781	GLIS2_DBD	3.68e-06	-
chr01	22211377	22211393	Max_primary_UP00060_1	7.01e-07	+
chr01	22218779	22218799	TBX1_DBD_5	6.18e-06	+
chr01	222638593	222638603	Gfi1_MA0038.1	5.6e-05	+
chr01	223505542	223505555	TFAP2C_full_2	5.53e-06	-
chr01	223929289	223929306	Sox13_secondary_UP00096_2	4.68e-05	-
chr01	22441186	22441198	ELF1_DBD	7.94e-07	+
chr01	22461128	22461149	ZNF263_MA0528.1	1.46e-06	-
chr01	22477686	22477698	Tcfap2a_DBD_1	2.22e-06	-
chr01	224921180	224921193	Myod1_MA0499.1	1.87e-06	-
chr01	22783543	22783558	CENPB_full	1.43e-06	+
chr01	2282884	2282901	CTCF_full	8.25e-06	-
chr01	23260257	23260274	CTCF_full	3.94e-07	-
chr01	23387206	23387214	Mycn_MA0104.3	9.9e-06	-
chr01	23516927	23516946	CTCF_MA0139.1	5.37e-07	-
chr01	23866569	23866579	TEAD4_DBD	4.58e-06	-
chr01	23873980	23873987	JUN::FOS_MA0099.2	6.51e-05	-
chr01	23916725	23916741	Ascl2_secondary_UP00099_2	4.38e-06	+
chr01	24030844	24030861	Smad3_primary_UP00000_1	4.69e-06	-
chr01	24138474	24138489	SP2_MA0516.1	4.28e-06	+
chr01	24211657	24211671	PLAG1_MA0163.1	6.64e-06	-
chr01	24282339	24282349	Sox6_MA0515.1	4.22e-05	-
chr01	24303797	24303814	Sox13_secondary_UP00096_2	5.1e-06	-
chr01	24307343	24307358	SP2_MA0516.1	1.13e-08	-
chr01	24402703	24402717	Tcfap2a_secondary_UP00005_2	5.22e-06	+
chr01	24409138	24409158	TP63_MA0525.1	6.05e-06	+
chr01	24443882	24443895	NFKB2_DBD	8.75e-06	-
chr01	24452121	24452142	ZNF263_MA0528.1	2.16e-05	-
chr01	24452779	24452791	NHLH1_MA0048.1	8.23e-08	+
chr01	24494245	24494261	Egr1_mouse_DBD_mutant_DBD	3.61e-08	-
chr01	24529446	24529457	Klf1_MA0493.1	1.95e-05	+
chr01	24539383	24539401	NFYA_MA0060.2	5.07e-07	+
chr01	24540305	24540317	E2F4_DBD_1	4.28e-06	-
chr01	24561318	24561332	Rfx1_MA0509.1	1.68e-08	-
chr01	24639281	24639291	MEOX2_DBD_1	4.34e-06	-
chr01	24662080	24662091	SP1_MA0079.3	6.82e-06	+
chr01	24687215	24687232	Ascl2_primary_UP00099_1	2.52e-06	-
chr01	24756783	24756799	Zfp161_primary_UP00065_1	1.47e-05	-
chr01	24816932	24816943	ELK4_MA0076.2	3.11e-06	+
chr01	24871865	24871875	Klf4_MA0039.2	4.13e-07	-
chr01	24924184	24924192	EHF_MA0598.1	1.21e-05	+
chr01	25131774	25131790	Plagl1_primary_UP00088_1	3.82e-06	-
chr01	25360445	25360462	Tcfe2a_secondary_UP00046_2	2.89e-05	-
chr01	25363687	25363702	RFX2_DBD_2	3.94e-05	-
chr01	25391715	25391730	Zic1_secondary_UP00102_2	2.48e-05	-
chr01	25530751	25530762	SP1_MA0079.3	6.19e-07	+
chr01	25733537	25733555	MAFF_MA0495.1	2.05e-05	-
chr01	25735465	25735480	Zfp423_MA0116.1	3.65e-05	+
chr01	25832924	25832941	Tgif1_2342.2_UP00122_1	2.98e-05	+
chr01	25877566	25877585	CTCF_MA0139.1	3.24e-07	-
chr01	2589067	2589080	TFAP2C_full_2	3.96e-05	-
chr01	25912547	25912564	Sp4_primary_UP00002_1	2.57e-06	-
chr01	26004277	26004289	POU2F3_DBD_2	4.1e-07	-
chr01	26042913	26042932	CTCF_MA0139.1	9.17e-10	-
chr01	26051400	26051411	TFAP2C_full_3	1.14e-05	+
chr01	26051736	26051747	SP1_MA0079.3	7.65e-08	-
chr01	26185803	26185819	Pou4f3_2791.1_UP00118_1	5.99e-06	-
chr01	26199841	26199852	E2F6_MA0471.1	3.05e-06	-
chr01	26225272	26225289	Irx2_0900.3_UP00236_1	1.47e-05	+
chr01	26226184	26226195	Tcfap2a_DBD_2	1.37e-05	+
chr01	26266605	26266626	ZNF263_MA0528.1	7.43e-09	+
chr01	26271044	26271057	SMAD2::SMAD3::SMAD4_MA0513.1	1.69e-05	-
chr01	26343448	26343462	Zic1_primary_UP00102_1	5.27e-05	+
chr01	26414168	26414182	Tcfap2b_primary_UP00010_1	1.05e-05	+
chr01	26427650	26427665	SP2_MA0516.1	1.48e-06	+
chr01	26628259	26628268	Nkx3-2_MA0122.1	4.91e-06	+
chr01	26651489	26651500	NFKB1_MA0105.3	2.27e-06	+
chr01	26672486	26672500	NFAT5_DBD	3.84e-05	-
chr01	27588921	27588931	Gfi1_MA0038.1	9.85e-06	+
chr01	27728371	27728383	MEF2B_full	2.39e-05	+
chr01	2783405	2783423	NFYA_MA0060.2	1.08e-06	+
chr01	2783706	2783721	Rfxdc2_primary_UP00076_1	1e-06	-
chr01	2801212	2801226	Tcfap2a_secondary_UP00005_2	2.05e-06	+
chr01	29733803	29733818	Spi1_MA0080.3	7.64e-06	+
chr01	29738388	29738397	THAP1_MA0597.1	9.9e-06	+
chr01	30100959	30100973	ZIC1_full	7.62e-06	+
chr01	30304695	30304710	Myf6_secondary_UP00036_2	9.06e-06	-
chr01	30540306	30540325	THRB_DBD_2	7.69e-06	-
chr01	30541602	30541613	TFAP2C_full_3	1.5e-05	-
chr01	30590921	30590940	CTCF_MA0139.1	4.44e-07	+
chr01	30599507	30599521	TLX1::NFIC_MA0119.1	8.32e-06	-
chr01	30607666	30607686	TP63_MA0525.1	5.65e-06	-
chr01	30634335	30634347	SP8_DBD	2.56e-08	-
chr01	31088803	31088814	SP1_MA0079.3	3.02e-06	-
chr01	31185916	31185926	Sox3_MA0514.1	8.14e-06	-
chr01	31189373	31189383	KLF5_MA0599.1	3.39e-07	+
chr01	31292241	31292258	Smad3_primary_UP00000_1	2.26e-06	-
chr01	31562071	31562085	EGR1_MA0162.2	1.18e-06	+
chr01	31618171	31618182	SP1_DBD	3.76e-07	+
chr01	31632134	31632145	SP1_MA0079.3	1.7e-07	-
chr01	31822360	31822370	NHLH1_DBD	5.47e-06	-
chr01	32145164	32145181	Sry_secondary_UP00016_2	3.98e-06	-
chr01	32275892	32275904	TEAD1_MA0090.1	2.51e-06	-
chr01	33098151	33098166	Myf6_secondary_UP00036_2	9.77e-06	+
chr01	34066268	34066283	Foxk1_secondary_UP00025_2	2.16e-07	-
chr01	34428148	34428165	Gata5_primary_UP00080_1	5.26e-06	-
chr01	34428593	34428607	Sox11_secondary_UP00030_2	6.68e-05	+
chr01	35327358	35327372	Rfx1_MA0509.1	5.42e-07	-
chr01	35775287	35775296	NKX2-8_full	1.14e-05	-
chr01	35958911	35958925	Zfx_MA0146.2	4.04e-06	+
chr01	36008549	36008560	Nkx2-5_MA0503.1	1.62e-06	+
chr01	36522229	36522248	RFX2_MA0600.1	5.06e-08	+
chr01	365929	365944	E2F3_MA0469.1	2.64e-06	-
chr01	36706412	36706429	SP4_full	1.23e-07	+
chr01	36835965	36835984	RFX2_MA0600.1	8.97e-08	-
chr01	36922409	36922425	Mrg1_2246.2_UP00226_1	9.38e-05	+
chr01	37686378	37686393	Pou5f1::Sox2_MA0142.1	1.19e-05	+
chr01	37979867	37979878	SP1_MA0079.3	1.4e-05	+
chr01	37980208	37980225	Nkx3-1_secondary_UP00017_2	3.18e-05	-
chr01	38198185	38198201	Pitx3_3497.2_UP00265_1	1.41e-06	-
chr01	38231471	38231485	Zfx_MA0146.2	5.25e-05	-
chr01	38433972	38433989	Sp4_primary_UP00002_1	5.01e-06	+
chr01	38434792	38434807	Ets1_MA0098.2	9.36e-06	+
chr01	38472373	38472385	SOX14_DBD_1	6.5e-06	-
chr01	38705701	38705716	Zfp281_primary_UP00021_1	5.27e-07	+
chr01	38725767	38725788	ZNF263_MA0528.1	4.22e-06	+
chr01	38863250	38863262	TGIF2LX_full	3.8e-06	-
chr01	38914462	38914481	RFX2_MA0600.1	5.52e-07	+
chr01	39141741	39141752	USF2_MA0526.1	3.4e-06	+
chr01	39164459	39164474	Irf6_secondary_UP00011_2	3.06e-05	+
chr01	39164846	39164861	MAFK_full_2	1.23e-05	+
chr01	39204549	39204560	SP1_MA0079.3	2.74e-05	+
chr01	39374304	39374325	ZNF263_MA0528.1	1.97e-05	-
chr01	39374781	39374795	Zfx_MA0146.2	3.21e-05	-
chr01	39414801	39414816	SP2_MA0516.1	2.74e-08	+
chr01	39518221	39518231	ELK1_MA0028.1	1.09e-05	-
chr01	39648657	39648674	CTCF_full	4.02e-07	+
chr01	39706638	39706654	Klf7_primary_UP00093_1	6.12e-08	+
chr01	39850366	39850381	Mafk_primary_UP00044_1	4.34e-05	-
chr01	39857287	39857301	PLAG1_MA0163.1	1.19e-05	-
chr01	39859724	39859739	Hlx1_2350.1_UP00225_1	1.83e-06	-
chr01	40506233	40506244	Myog_MA0500.1	4.75e-07	+
chr01	40514037	40514048	VSX1_full	1.66e-05	-
chr01	40528367	40528380	Myod1_MA0499.1	6.5e-07	-
chr01	40549667	40549679	TEAD1_MA0090.1	1.48e-06	+
chr01	40677023	40677035	FOXG1_DBD_2	2.96e-07	-
chr01	40721231	40721246	E2F3_MA0469.1	8.37e-06	+
chr01	40721569	40721583	Tcfcp2l1_MA0145.2	3.86e-05	+
chr01	40727514	40727531	Mafb_DBD_2	3.43e-05	+
chr01	40840672	40840685	Myod1_MA0499.1	3.6e-06	-
chr01	40873128	40873144	Zfp161_primary_UP00065_1	3.21e-05	+
chr01	41244447	41244462	Mafb_secondary_UP00045_2	6.28e-06	-
chr01	41248606	41248621	EGR2_MA0472.1	3.05e-06	-
chr01	41404788	41404801	FOXJ2_DBD_3	2.44e-06	-
chr01	41521310	41521321	CEBPB_MA0466.1	1.23e-05	+
chr01	41725189	41725205	Atf1_primary_UP00020_1	7.21e-06	-
chr01	41749133	41749144	EGR2_DBD	1.27e-06	-
chr01	41807229	41807244	RFX2_DBD_2	9.34e-06	-
chr01	41991257	41991269	Tcfap2a_DBD_1	1.01e-05	+
chr01	41991518	41991530	Tcfap2a_DBD_1	1.01e-05	+
chr01	42049194	42049214	RREB1_MA0073.1	1.19e-05	+
chr01	42066675	42066690	Bach1::Mafk_MA0591.1	8.58e-09	-
chr01	42078539	42078555	Rxra_secondary_UP00053_2	4.17e-05	-
chr01	42089269	42089279	Klf4_MA0039.2	2.64e-05	-
chr01	42089995	42090012	Zbtb7b_secondary_UP00047_2	3.94e-05	-
chr01	42397873	42397888	ETV6_full_1	8.55e-09	+
chr01	42572715	42572731	MYBL2_DBD_2	3.12e-06	-
chr01	42595595	42595611	Gabpa_secondary_UP00013_2	6.06e-07	+
chr01	42651191	42651206	Rfxdc2_primary_UP00076_1	1.62e-06	-
chr01	42669323	42669338	NFYB_MA0502.1	4.88e-06	+
chr01	42761265	42761280	SP2_MA0516.1	6.04e-08	+
chr01	42867811	42867827	Hnf4a_secondary_UP00066_2	2.93e-05	+
chr01	43060258	43060275	Gata5_secondary_UP00080_2	1.2e-05	-
chr01	43073310	43073324	Max_secondary_UP00060_2	6.35e-05	-
chr01	43077018	43077033	NFIB_full	1.14e-06	+
chr01	43158278	43158297	CTCF_MA0139.1	2.32e-09	+
chr01	43170505	43170522	CTCF_full	4.78e-06	-
chr01	43170819	43170834	Meis1_MA0498.1	1.28e-05	-
chr01	43193726	43193736	ELK1_MA0028.1	3.72e-06	+
chr01	43240638	43240647	Sox17_MA0078.1	4.03e-06	+
chr01	43241089	43241104	TFAP2C_MA0524.1	1.85e-05	-
chr01	43255425	43255442	Zfp410_primary_UP00033_1	2.14e-07	+
chr01	43255735	43255750	Sox15_secondary_UP00075_2	2.76e-05	+
chr01	43821710	43821718	RHOXF1_full_2	1.47e-05	-
chr01	43856680	43856695	Zic2_secondary_UP00057_2	8.8e-08	-
chr01	43936340	43936359	CTCF_MA0139.1	4.98e-08	+
chr01	43994928	43994938	ELK1_DBD_1	2.56e-06	-
chr01	44094224	44094238	NFATC1_full_3	6.26e-08	+
chr01	441043	441059	Ascl2_secondary_UP00099_2	4.55e-06	+
chr01	44128816	44128831	ZIC3_full	2.33e-07	+
chr01	44134753	44134763	Sox3_MA0514.1	1.46e-05	-
chr01	44238809	44238824	Nr5a2_MA0505.1	1.7e-05	-
chr01	44305986	44306001	SP2_MA0516.1	2.63e-06	-
chr01	44626433	44626449	Nr2f2_secondary_UP00009_2	1.14e-06	+
chr01	45140032	45140044	FOXC2_DBD_3	3.61e-05	+
chr01	45552113	45552128	Pou5f1::Sox2_MA0142.1	2.14e-06	-
chr01	45634610	45634624	Zfx_MA0146.2	7.79e-06	+
chr01	46000511	46000527	Hoxb13_3479.1_UP00134_1	3.83e-06	-
chr01	46728930	46728941	TFAP2B_DBD_2	6.46e-06	-
chr01	46925993	46926007	ZIC1_full	4.99e-05	+
chr01	47780389	47780402	FOXL1_full_2	6.18e-08	+
chr01	47781747	47781765	Hic1_DBD_1	3.6e-06	+
chr01	47914436	47914450	ERG_DBD_2	5.11e-06	-
chr01	47972610	47972621	Nkx2-5_MA0503.1	1.26e-05	+
chr01	47982359	47982382	Rfx3_secondary_UP00098_2	1.87e-05	+
chr01	47993478	47993495	Gm397_primary_UP00042_1	3.4e-05	+
chr01	48015307	48015328	REST_MA0138.2	3.56e-05	+
chr01	49277472	49277489	CTCF_full	9.34e-07	-
chr01	49340626	49340640	Rfx1_MA0509.1	1.64e-06	+
chr01	49694688	49694703	NFATC1_full_2	2.55e-05	-
chr01	49698087	49698106	HINFP1_full_3	5.6e-06	+
chr01	49702764	49702778	E2F1_DBD_4	2.53e-05	-
chr01	49706606	49706620	Zfp161_secondary_UP00065_2	3.67e-05	-
chr01	49945342	49945357	SOX15_full_1	1.67e-05	+
chr01	501105	501116	E2F1_MA0024.2	8.29e-06	-
chr01	50970351	50970366	Mafk_primary_UP00044_1	1.33e-05	-
chr01	51271181	51271192	SP3_DBD	1.88e-05	-
chr01	51272516	51272532	Foxj1_primary_UP00041_1	3.53e-05	+
chr01	5131924	5131939	NFIB_full	1.72e-05	-
chr01	51642334	51642353	CTCF_MA0139.1	1.47e-05	+
chr01	51888749	51888759	EN2_DBD	8.8e-06	-
chr01	52005513	52005528	NFYB_MA0502.1	1.91e-06	-
chr01	52248187	52248200	Myod1_MA0499.1	9.17e-07	-
chr01	52272114	52272130	Egr1_secondary_UP00007_2	4.99e-06	+
chr01	52272908	52272920	CREB3L1_full_1	7.34e-06	-
chr01	52632206	52632224	EWSR1-FLI1_MA0149.1	1.36e-05	-
chr01	52946691	52946704	POU3F2_DBD_1	7.96e-06	+
chr01	52951018	52951033	JUND_MA0492.1	6.45e-06	+
chr01	5309829	5309840	SP1_MA0079.3	3.16e-05	-
chr01	53224005	53224020	Rfx4_secondary_UP00056_2	9.17e-08	+
chr01	53337086	53337098	NHLH1_MA0048.1	5.44e-06	+
chr01	53554867	53554884	Gcm1_secondary_UP00070_2	3.34e-05	+
chr01	53611539	53611559	znf143_MA0088.1	6.73e-07	+
chr01	53693531	53693549	TAL1::GATA1_MA0140.2	4.07e-05	+
chr01	53693913	53693927	Isgf3g_secondary_UP00074_2	4.49e-06	-
chr01	53708740	53708756	Zfp740_primary_UP00022_1	3.59e-07	-
chr01	53740984	53740994	TEAD1_full_1	5.14e-06	+
chr01	53750783	53750804	ZNF263_MA0528.1	6.26e-08	-
chr01	53782512	53782528	Hic1_primary_UP00035_1	6.56e-06	+
chr01	53861637	53861656	HINFP1_full_3	1.17e-06	+
chr01	53933023	53933032	HIC2_DBD	9.5e-06	+
chr01	53962903	53962919	Gm397_secondary_UP00042_2	1.75e-05	-
chr01	54171619	54171632	ARX_DBD	5.39e-06	-
chr01	55212093	55212101	EHF_MA0598.1	1.21e-05	+
chr01	55590822	55590834	Foxa2_MA0047.2	3.02e-06	-
chr01	55619494	55619510	RFX5_DBD_2	1.03e-06	+
chr01	55893679	55893694	Zfp281_primary_UP00021_1	5.3e-06	-
chr01	55922130	55922143	FOXL1_full_2	6.18e-08	-
chr01	55923044	55923059	FOXA1_MA0148.3	5.21e-07	+
chr01	55934387	55934404	Sox21_secondary_UP00071_2	2.03e-05	-
chr01	55941041	55941060	RFX2_MA0600.1	2e-05	-
chr01	56345761	56345777	Pou2f3_3986.2_UP00179_1	1.22e-05	-
chr01	56369056	56369072	RARB_full	1.05e-05	+
chr01	56399953	56399970	Ascl2_primary_UP00099_1	3.43e-06	+
chr01	56400191	56400206	RFX5_MA0510.1	4.64e-05	+
chr01	56453865	56453882	RARA_DBD_3	4.85e-06	+
chr01	56459100	56459120	RREB1_MA0073.1	3.73e-05	-
chr01	56462999	56463014	Sox1_DBD_2	3.63e-05	+
chr01	56472639	56472649	NFIA_full_2	9.67e-05	-
chr01	565255	565274	RFX2_MA0600.1	1.76e-05	+
chr01	56569709	56569723	Sox11_secondary_UP00030_2	1.93e-05	-
chr01	56627506	56627519	Myod1_MA0499.1	9.17e-07	+
chr01	56634525	56634539	Rxra_DBD_1	2.63e-05	+
chr01	56646287	56646304	Tcf7_primary_UP00054_1	4.04e-07	-
chr01	56655802	56655819	Sox4_primary_UP00062_1	1.72e-05	+
chr01	56664471	56664488	Pitx1_2312.1_UP00153_1	6.96e-07	+
chr01	56687127	56687144	Zfp691_primary_UP00095_1	2.89e-06	-
chr01	56780707	56780719	TEAD1_MA0090.1	4.71e-05	+
chr01	56781157	56781173	Hic1_secondary_UP00035_2	4.56e-05	+
chr01	56799050	56799061	SP3_DBD	1.62e-06	-
chr01	56800645	56800661	SOX10_full_2	2.55e-05	+
chr01	57466546	57466560	Rfx1_MA0509.1	9.72e-08	+
chr01	57644932	57644946	Rfx1_MA0509.1	3.68e-07	-
chr01	5769209	5769218	Nkx3-1_DBD	8.94e-06	+
chr01	58221318	58221332	PLAG1_MA0163.1	5.22e-06	-
chr01	58263896	58263913	Zfp410_secondary_UP00033_2	2.26e-05	+
chr01	58587636	58587650	PLAG1_MA0163.1	3.88e-06	+
chr01	58623464	58623479	HNF4G_MA0484.1	3.6e-06	-
chr01	59031273	59031288	SOX8_full_1	8.3e-05	+
chr01	59429591	59429607	TBX20_full_2	1.06e-05	+
chr01	60061122	60061131	FOXB1_full	5.98e-06	-
chr01	60530371	60530392	ZNF263_MA0528.1	1.13e-05	+
chr01	60561950	60561968	FOXB1_DBD_2	3.78e-06	-
chr01	60576940	60576958	ZNF435_full	1.86e-06	-
chr01	60625832	60625842	ID4_DBD	1.23e-05	+
chr01	60678692	60678710	TAL1::GATA1_MA0140.2	1.99e-05	+
chr01	60710964	60710979	SPDEF_full_2	6.58e-05	+
chr01	61021599	61021614	Sox14_secondary_UP00004_2	2.3e-05	-
chr01	61030439	61030449	Hand1::Tcfe2a_MA0092.1	1.12e-05	+
chr01	61031208	61031224	Spdef_secondary_UP00038_2	4.08e-05	-
chr01	61121931	61121947	Ascl2_secondary_UP00099_2	6.79e-07	-
chr01	61436681	61436696	NFIX_full_1	1.22e-05	-
chr01	62113304	62113314	Hand1::Tcfe2a_MA0092.1	9.34e-06	-
chr01	62708372	62708389	Foxk1_primary_UP00025_1	3.48e-06	+
chr01	63041918	63041932	PLAG1_MA0163.1	1.46e-05	+
chr01	63692609	63692620	TFAP2B_DBD_2	1.48e-06	+
chr01	63786510	63786525	E2F3_MA0469.1	4.75e-06	-
chr01	63908075	63908086	FOXH1_MA0479.1	8.26e-06	+
chr01	64002556	64002571	Zic3_secondary_UP00006_2	1.87e-05	-
chr01	64049937	64049948	STAT1_MA0137.3	2.75e-05	+
chr01	64338883	64338899	RUNX2_DBD_1	2.85e-05	+
chr01	64339250	64339261	SP1_MA0079.3	5.99e-06	-
chr01	6435002	6435017	TFAP2A_MA0003.2	2.09e-07	-
chr01	6492581	6492596	RFX2_DBD_2	2.46e-06	+
chr01	6505952	6505966	ZNF306_full	1.67e-05	+
chr01	654162	654177	Zic3_DBD	1.36e-06	-
chr01	65420918	65420931	Zfp652_DBD	1.44e-05	-
chr01	65450763	65450779	Zscan4_secondary_UP00026_2	6.42e-05	+
chr01	65478729	65478740	Spz1_MA0111.1	6.98e-06	-
chr01	65687829	65687844	Meis1_MA0498.1	1.57e-06	-
chr01	65761389	65761406	Sox11_primary_UP00030_1	9.07e-09	-
chr01	6577501	6577516	Zfp281_primary_UP00021_1	1.12e-06	-
chr01	65795095	65795107	HLF_MA0043.1	3.62e-06	+
chr01	6584800	6584808	TEAD3_DBD_2	1.79e-05	-
chr01	66202550	66202565	SP2_MA0516.1	1.9e-06	+
chr01	66208404	66208420	SOX10_full_2	1.23e-07	+
chr01	66442084	66442096	NHLH1_MA0048.1	3.25e-06	-
chr01	66586868	66586883	Rfx4_primary_UP00056_1	4.69e-07	-
chr01	67167111	67167130	RFX2_MA0600.1	1.37e-05	+
chr01	67203067	67203074	SPIB_MA0081.1	6.51e-05	+
chr01	67217394	67217404	TEAD1_full_1	7.9e-06	-
chr01	67240781	67240793	TEAD1_MA0090.1	9.76e-06	+
chr01	67241543	67241554	EBF1_MA0154.2	5.58e-07	+
chr01	67279775	67279798	Bhlhb2_secondary_UP00050_2	2.15e-06	-
chr01	67396576	67396586	NKX2-3_full	5.73e-05	+
chr01	67505450	67505461	NRF1_MA0506.1	1.67e-05	-
chr01	67506456	67506473	ELK1_full_2	2.61e-05	+
chr01	67673106	67673123	RARG_full_3	4.38e-07	+
chr01	67686091	67686106	Nfe2l2_MA0150.2	3.95e-05	+
chr01	68355689	68355704	Zfp105_primary_UP00037_1	2.27e-07	+
chr01	684675	684691	Zfp740_primary_UP00022_1	1.1e-07	-
chr01	69041778	69041793	Bbx_primary_UP00012_1	2.82e-06	-
chr01	70345321	70345337	RFX4_DBD_1	7.14e-07	+
chr01	70611563	70611580	Sox17_secondary_UP00014_2	6.75e-05	-
chr01	70769763	70769781	RARG_full_2	2.8e-05	+
chr01	70911987	70912002	Sp4_secondary_UP00002_2	3.45e-05	-
chr01	73826678	73826692	SPI1_full	5.25e-05	-
chr01	74188558	74188571	Myod1_MA0499.1	7.48e-07	+
chr01	74343426	74343441	Rfx4_primary_UP00056_1	2.24e-07	+
chr01	74401953	74401968	RXRA::VDR_MA0074.1	1.84e-07	-
chr01	74402669	74402680	Gfi1b_MA0483.1	2.28e-05	+
chr01	74453909	74453925	Sox18_primary_UP00064_1	6.54e-06	+
chr01	74946388	74946403	Pou5f1::Sox2_MA0142.1	2.35e-05	+
chr01	75088409	75088425	SOX10_full_2	2.43e-06	-
chr01	75228173	75228187	Sfpi1_primary_UP00085_1	6.19e-05	-
chr01	75254310	75254331	REST_MA0138.2	6.37e-06	+
chr01	7528415	7528429	EGR1_MA0162.2	3.43e-06	+
chr01	758772	758783	TFAP2B_DBD_2	4.23e-06	-
chr01	75939082	75939096	Hoxa3_secondary_UP00063_2	1.81e-06	+
chr01	75979658	75979667	HIC2_DBD	2.23e-06	-
chr01	76602658	76602669	E2F6_MA0471.1	1.14e-05	+
chr01	76633042	76633061	CTCF_MA0139.1	4.66e-06	-
chr01	76788970	76788985	Nfe2l2_MA0150.2	1.09e-05	-
chr01	76997081	76997091	KLF5_MA0599.1	7.52e-07	-
chr01	77081456	77081472	Osr1_primary_UP00027_1	3.3e-05	-
chr01	77228772	77228786	Zfx_MA0146.2	7.09e-06	-
chr01	77229160	77229174	Foxj3_DBD_2	2.02e-05	-
chr01	77233263	77233274	TFAP2A_DBD_4	6.61e-05	+
chr01	77377364	77377381	POU1F1_DBD_1	8.97e-06	+
chr01	7819191	7819201	GSX2_DBD	3.64e-06	-
chr01	7836179	7836196	Tcfe2a_secondary_UP00046_2	3.84e-06	+
chr01	7929728	7929742	Zfp161_secondary_UP00065_2	4.13e-06	+
chr01	79434713	79434730	Zbtb7b_secondary_UP00047_2	5.75e-06	+
chr01	795563	795575	NRF1_full	4.32e-06	-
chr01	7979398	7979416	SRF_MA0083.2	2.51e-06	+
chr01	8011332	8011351	ESRRA_DBD_6	2.07e-06	+
chr01	81311600	81311614	Rfx1_MA0509.1	5.13e-05	-
chr01	81318635	81318651	Sox1_primary_UP00069_1	5.59e-07	+
chr01	81382936	81382948	E2F4_DBD_2	1.8e-06	-
chr01	81489898	81489915	Sox4_primary_UP00062_1	7.91e-06	+
chr01	81547084	81547103	RORA_DBD_2	5.42e-06	+
chr01	81610843	81610858	EGR2_MA0472.1	1.07e-05	+
chr01	81746460	81746475	LHX2_DBD_2	5.32e-06	+
chr01	81858940	81858952	TFAP2C_full_1	1.9e-05	+
chr01	82584831	82584850	CTCF_MA0139.1	2.66e-07	-
chr01	83117868	83117879	E2F6_MA0471.1	2.45e-06	+
chr01	8331432	8331443	NRF1_MA0506.1	2.58e-06	+
chr01	83667348	83667360	Irx3_DBD	3.06e-05	-
chr01	8367357	8367373	Bcl6b_secondary_UP00043_2	6.39e-06	+
chr01	83907341	83907355	Tcf21_DBD	8.93e-07	+
chr01	84427358	84427372	SPIC_full	5.26e-06	-
chr01	84625308	84625316	Atoh1_MA0461.1	2.2e-05	+
chr01	84762120	84762136	Gm397_secondary_UP00042_2	7.92e-05	-
chr01	84904939	84904954	Ets1_MA0098.2	8.11e-06	+
chr01	85065728	85065743	Rfx4_primary_UP00056_1	8.56e-05	-
chr01	85113022	85113033	E2F4_MA0470.1	7.03e-06	-
chr01	85165977	85165987	Gfi1_MA0038.1	1.11e-06	+
chr01	85186971	85186986	ETV6_full_1	8.13e-07	+
chr01	8519138	8519149	FOXH1_MA0479.1	6e-05	+
chr01	85318802	85318817	Bbx_primary_UP00012_1	8.99e-06	+
chr01	85354133	85354143	Gfi1_MA0038.1	3.12e-06	-
chr01	85372921	85372937	Zfp187_secondary_UP00082_2	7.78e-06	-
chr01	85401918	85401937	CTCF_MA0139.1	2.09e-06	-
chr01	85452117	85452129	Foxa2_MA0047.2	8.05e-06	-
chr01	85452478	85452495	Zfp691_secondary_UP00095_2	1.53e-06	-
chr01	85483063	85483078	Zic2_secondary_UP00057_2	4.74e-06	+
chr01	85483466	85483481	EGR3_DBD	6.78e-06	+
chr01	85486910	85486923	HSF2_DBD	1.96e-05	+
chr01	85487706	85487723	E2F2_secondary_UP00001_2	5.92e-05	-
chr01	85488798	85488815	CTCF_full	2.24e-05	-
chr01	85535869	85535880	RUNX1_MA0002.2	3.74e-05	+
chr01	85582685	85582699	Tcfcp2l1_MA0145.2	6.16e-06	-
chr01	8575094	8575111	Gm397_primary_UP00042_1	1.39e-05	-
chr01	85756561	85756580	CTCF_MA0139.1	6.64e-06	+
chr01	85817211	85817226	RFX5_MA0510.1	5.11e-06	-
chr01	86015285	86015299	EGR1_MA0162.2	9.75e-07	-
chr01	86016651	86016666	Tcfap2b_secondary_UP00010_2	5.69e-06	-
chr01	86076387	86076397	Myb_MA0100.2	2.18e-05	+
chr01	86178399	86178414	Pou5f1::Sox2_MA0142.1	1.05e-05	-
chr01	86243145	86243155	TEAD1_full_1	4.03e-06	-
chr01	86245176	86245194	NFYA_MA0060.2	1.78e-07	-
chr01	86245523	86245534	SP1_MA0079.3	8.05e-07	-
chr01	86534093	86534109	Egr1_secondary_UP00007_2	3.72e-05	-
chr01	86534429	86534443	E2F7_DBD	8.13e-06	-
chr01	86581734	86581745	NRL_DBD	3.29e-05	-
chr01	8660511	8660522	SP1_MA0079.3	6.59e-06	-
chr01	86948234	86948254	HINFP1_full_2	1.52e-05	+
chr01	86950519	86950534	E2F3_MA0469.1	3.28e-06	-
chr01	86951836	86951856	TBX19_DBD	2.78e-05	-
chr01	86971724	86971738	Foxj3_DBD_2	5.32e-06	+
chr01	87150102	87150121	CTCF_MA0139.1	2.44e-06	+
chr01	87166533	87166545	SP8_DBD	2.24e-05	-
chr01	87221451	87221465	ZNF306_full	3.69e-05	+
chr01	87274988	87274999	NR4A2_full_3	1.01e-05	+
chr01	87285938	87285954	Sox18_secondary_UP00064_2	6.5e-05	+
chr01	8735490	8735509	CTCF_MA0139.1	1.93e-07	+
chr01	87775891	87775908	RARG_full_3	1.93e-06	-
chr01	8787487	8787498	NRF1_MA0506.1	9.64e-07	-
chr01	88167963	88167977	Sox1_DBD_4	7.17e-06	-
chr01	88302503	88302518	EGR3_DBD	2.39e-05	-
chr01	88866956	88866971	E2F3_MA0469.1	1.83e-06	+
chr01	88891166	88891182	Tcf7l2_secondary_UP00083_2	2.81e-05	+
chr01	8891555	8891567	TEAD1_MA0090.1	1.63e-05	-
chr01	89102797	89102812	RFX5_MA0510.1	1.98e-06	+
chr01	89410669	89410687	NFYA_MA0060.2	4.65e-06	-
chr01	89632917	89632934	Tcfe2a_secondary_UP00046_2	2.2e-05	-
chr01	89667605	89667622	Zfp410_secondary_UP00033_2	2.01e-06	+
chr01	9011219	9011238	CTCF_MA0139.1	1.66e-08	-
chr01	9048943	9048959	Klf7_primary_UP00093_1	2.45e-07	+
chr01	90564224	90564236	NHLH1_MA0048.1	9.99e-06	+
chr01	90564719	90564733	SPIC_full	3.3e-06	-
chr01	90983263	90983277	GLI2_DBD_1	2.12e-06	+
chr01	91358793	91358804	Tcf3_MA0522.1	8.64e-07	-
chr01	92049995	92050013	ETS1_full_2	1.17e-06	+
chr01	92594028	92594041	Elf3_primary_UP00090_1	4.3e-05	-
chr01	92751731	92751746	E2F3_MA0469.1	2.31e-05	-
chr01	93239828	93239842	Zfx_MA0146.2	2.68e-06	-
chr01	93302120	93302131	TBX2_full_2	3.84e-06	-
chr01	93761876	93761890	EGR1_MA0162.2	1.72e-06	+
chr01	93762108	93762124	Plagl1_primary_UP00088_1	1.55e-06	+
chr01	93762430	93762441	E2F1_MA0024.2	2.39e-06	+
chr01	937714	937725	SP1_MA0079.3	8.05e-07	+
chr01	93867967	93867984	ESR1_DBD	3e-06	+
chr01	93923750	93923768	TAL1::GATA1_MA0140.2	5.78e-05	+
chr01	93932331	93932344	Creb3l2_DBD_1	1.16e-05	-
chr01	93969255	93969269	Tcfap2e_secondary_UP00028_2	1.39e-05	+
chr01	93976086	93976101	RFX5_MA0510.1	9.52e-06	-
chr01	94075880	94075895	RFX2_DBD_2	5.3e-06	-
chr01	94136009	94136026	Bbx_secondary_UP00012_2	3.46e-05	+
chr01	94155727	94155742	JUND_MA0492.1	3.54e-06	-
chr01	94337615	94337625	TEAD1_full_1	2.02e-06	-
chr01	94523036	94523051	TFAP2A_MA0003.2	2.84e-07	-
chr01	9457851	9457868	Zfp691_primary_UP00095_1	6.65e-06	-
chr01	94704853	94704870	Smad3_primary_UP00000_1	7.52e-06	-
chr01	949791	949802	SP1_DBD	2.95e-06	-
chr01	95210123	95210137	Tcf21_DBD	7.01e-06	+
chr01	95289682	95289699	NR1H2::RXRA_MA0115.1	1.14e-05	+
chr01	95369391	95369410	TBX20_DBD_2	2.82e-06	-
chr01	95735835	95735850	Sox14_secondary_UP00004_2	2.47e-06	+
chr01	95983348	95983363	ZSCAN4_full	4.39e-07	-
chr01	9649328	9649344	Zfp187_secondary_UP00082_2	1.36e-05	+
chr01	96603831	96603850	ESRRA_DBD_3	7e-05	+
chr01	96795957	96795969	TAL1::TCF3_MA0091.1	1.67e-06	+
chr01	97363615	97363630	TP53_MA0106.2	3.27e-06	+
chr01	97529614	97529625	STAT3_MA0144.2	3.67e-06	-
chr01	9760109	9760125	SRF_full	1.21e-06	+
chr01	97699340	97699355	SOX15_full_1	1.72e-05	+
chr01	97727289	97727297	Sox2_MA0143.3	1.79e-05	+
chr01	97730240	97730255	RFX5_MA0510.1	1.22e-06	-
chr01	97741645	97741662	Hoxb3_1720.2_UP00137_1	9.82e-07	+
chr01	97831433	97831450	Foxa2_primary_UP00073_1	2.2e-06	+
chr01	9820630	9820645	Myf6_secondary_UP00036_2	1.19e-05	-
chr01	98710530	98710540	TEAD1_full_1	3.52e-05	-
chr01	98889797	98889817	TBX1_DBD_1	5.85e-06	+
chr01	9890455	9890466	Erg_MA0474.1	1.05e-05	+
chr01	9909948	9909958	TFEC_DBD	2.86e-05	-
chr01	9916303	9916318	Mafb_secondary_UP00045_2	1.79e-05	-
chr01	99216429	99216443	BATF3_DBD	7.37e-06	-
chr01	99426809	99426821	TAL1::TCF3_MA0091.1	2.38e-06	-
chr01	9969428	9969444	Gabpa_secondary_UP00013_2	4.34e-06	+
chr03	100283933	100283948	E2F3_MA0469.1	2.79e-06	+
chr03	100323930	100323948	ETS1_DBD_2	6.45e-07	-
chr03	100503857	100503867	KLF5_MA0599.1	3.01e-05	+
chr03	100683989	100684006	Smad3_secondary_UP00000_2	1.23e-06	+
chr03	101124192	101124209	Prop1_3949.1_UP00172_1	6.29e-05	+
chr03	101263333	101263343	RORA_1_MA0071.1	1.76e-05	-
chr03	101284601	101284614	ZNF238_DBD	1.36e-05	-
chr03	101313307	101313321	PLAG1_MA0163.1	1.21e-05	+
chr03	101833639	101833656	CTCF_full	3.65e-05	-
chr03	102150728	102150743	Tcfap2a_primary_UP00005_1	2.92e-05	+
chr03	102496286	102496301	SP2_MA0516.1	5.12e-06	-
chr03	102758060	102758075	STAT2::STAT1_MA0517.1	1.96e-05	+
chr03	103182653	103182669	Zfp740_primary_UP00022_1	6.99e-07	+
chr03	103238713	103238728	Tcfap2b_secondary_UP00010_2	2.09e-05	-
chr03	103268775	103268797	Bhlhb2_primary_UP00050_1	4.45e-06	-
chr03	103509123	103509135	ELF4_full	5.87e-06	-
chr03	103615394	103615410	Osr1_primary_UP00027_1	2.64e-06	-
chr03	103912651	103912669	RUNX3_DBD_3	1.04e-05	+
chr03	104037135	104037154	HINFP1_full_3	2.16e-05	+
chr03	104100546	104100561	RFX3_DBD_2	3.51e-05	-
chr03	104182593	104182606	Myod1_MA0499.1	7.48e-07	-
chr03	104193864	104193874	ETS1_full_1	4.67e-06	+
chr03	104222614	104222629	STAT2::STAT1_MA0517.1	1.59e-06	-
chr03	104230721	104230733	XBP1_DBD_1	4.64e-06	-
chr03	104424829	104424843	Zfx_MA0146.2	3.01e-05	-
chr03	104427004	104427019	NFYB_MA0502.1	3.72e-05	-
chr03	104427420	104427435	NFYB_MA0502.1	2.75e-07	-
chr03	104449630	104449644	Egr1_primary_UP00007_1	4.07e-06	-
chr03	104502607	104502622	Spi1_MA0080.3	6.58e-06	-
chr03	104730001	104730018	Irx5_2385.1_UP00250_1	1.84e-05	-
chr03	104812970	104812986	Plagl1_primary_UP00088_1	3.28e-06	+
chr03	104821795	104821810	RFX4_DBD_2	8.75e-09	-
chr03	104843064	104843080	Bcl6b_secondary_UP00043_2	2.84e-06	+
chr03	104846516	104846533	Smad3_secondary_UP00000_2	3.08e-06	-
chr03	104853915	104853927	NRF1_full	5.04e-07	+
chr03	104924192	104924207	Myf6_secondary_UP00036_2	2.33e-05	+
chr03	104963540	104963548	EHF_MA0598.1	1.21e-05	+
chr03	104999992	105000011	RORA_DBD_2	1.28e-05	+
chr03	105016853	105016868	RARA_full_1	2.53e-06	+
chr03	105260442	105260458	ZNF143_DBD	8.63e-06	+
chr03	105324348	105324363	MEF2C_MA0497.1	4.33e-06	+
chr03	105324862	105324879	SP4_full	7.87e-08	+
chr03	105400786	105400801	Foxa2_secondary_UP00073_2	9.55e-06	-
chr03	105538676	105538687	SP1_MA0079.3	7.65e-08	-
chr03	105680644	105680663	CTCF_MA0139.1	2.66e-07	-
chr03	105752770	105752791	REST_MA0138.2	4.19e-06	-
chr03	105812042	105812058	ZNF143_DBD	1.5e-07	+
chr03	105822116	105822133	E2F2_secondary_UP00001_2	3.6e-05	+
chr03	106034538	106034557	HINFP1_full_3	3.29e-06	-
chr03	106087234	106087250	Gabpa_secondary_UP00013_2	4.06e-06	-
chr03	106095091	106095101	SREBF1_MA0595.1	2.85e-05	-
chr03	106102732	106102748	Pou4f3_2791.1_UP00118_1	2.06e-07	-
chr03	106156794	106156813	CTCF_MA0139.1	5.54e-07	+
chr03	106182734	106182745	SP1_MA0079.3	3.25e-05	-
chr03	106207868	106207879	SP1_MA0079.3	3.02e-06	-
chr03	106453279	106453295	Hnf4a_secondary_UP00066_2	4.38e-05	+
chr03	106967696	106967713	Rxra_primary_UP00053_1	3.55e-05	+
chr03	107406018	107406030	INSM1_MA0155.1	4.63e-06	-
chr03	107424890	107424906	Zfp161_primary_UP00065_1	2.77e-06	+
chr03	107946903	107946913	NHLH1_full	1.04e-05	+
chr03	108149170	108149182	XBP1_DBD_1	6.67e-06	-
chr03	108272424	108272441	ZBTB49_DBD	2.41e-05	+
chr03	108299944	108299954	SREBF1_MA0595.1	4.83e-05	-
chr03	108313345	108313361	Rfx3_DBD	1.26e-08	-
chr03	108317775	108317791	RFX5_DBD_2	9.36e-08	-
chr03	108417250	108417267	Zfp410_secondary_UP00033_2	1.6e-08	+
chr03	108454571	108454582	En1_MA0027.1	7.46e-07	+
chr03	108548954	108548972	EWSR1-FLI1_MA0149.1	1.35e-05	+
chr03	108574311	108574327	RFX4_DBD_1	4.99e-06	-
chr03	108708521	108708537	Zfp161_primary_UP00065_1	1.73e-06	+
chr03	108931465	108931482	Pou6f1_3733.1_UP00146_2	1.93e-05	+
chr03	109018879	109018890	Bhlhe40_MA0464.1	1.42e-05	+
chr03	109253086	109253098	NHLH1_MA0048.1	9.99e-06	-
chr03	109308424	109308439	ZSCAN4_full	1.66e-06	-
chr03	109381138	109381156	SRF_MA0083.2	1.78e-05	+
chr03	1096660	1096679	RFX2_MA0600.1	2.54e-07	+
chr03	110206246	110206263	Ascl2_primary_UP00099_1	2.76e-05	+
chr03	110744377	110744393	Hic1_primary_UP00035_1	4.9e-06	-
chr03	110810010	110810019	JDP2_DBD_1	3.08e-05	+
chr03	110817645	110817653	PAX4_full	3.96e-05	-
chr03	110825285	110825294	ELF5_MA0136.1	1.98e-05	-
chr03	110825697	110825708	EBF1_MA0154.2	2.09e-05	-
chr03	110900845	110900859	Tcfcp2l1_MA0145.2	3.71e-06	-
chr03	111060179	111060199	ESR1_MA0112.2	4.96e-06	+
chr03	11136840	11136851	SP1_MA0079.3	3.08e-05	+
chr03	11137381	11137394	FOXJ3_DBD_3	5.24e-05	+
chr03	111515412	111515427	Tbp_secondary_UP00029_2	5.5e-05	-
chr03	111517420	111517431	NRF1_MA0506.1	9.04e-05	-
chr03	111570745	111570761	NR2F1_DBD_2	6.16e-06	-
chr03	111738472	111738480	TEAD3_DBD_2	1.79e-05	-
chr03	111891687	111891700	Myod1_MA0499.1	5.25e-05	+
chr03	111899787	111899797	TFAP4_full	3.17e-05	-
chr03	111918969	111918980	HOXB13_DBD_2	4.99e-05	+
chr03	112050006	112050016	NFIA_full_2	4.8e-06	-
chr03	112075541	112075561	RREB1_MA0073.1	4.11e-05	-
chr03	112246463	112246480	Zbtb3_primary_UP00031_1	6.5e-08	-
chr03	112292191	112292206	Sox17_DBD_2	3.31e-06	-
chr03	112310449	112310464	Nr5a2_MA0505.1	1.88e-05	-
chr03	112342343	112342362	CTCF_MA0139.1	5.43e-06	+
chr03	112492551	112492568	CTCF_full	2.24e-07	-
chr03	112858941	112858955	Tcfap2a_secondary_UP00005_2	1.12e-05	+
chr03	112897160	112897179	CTCF_MA0139.1	1.47e-05	+
chr03	112928677	112928693	Foxl1_secondary_UP00061_2	9.45e-07	-
chr03	112929068	112929086	Rarb_DBD_2	8.74e-06	-
chr03	112954714	112954728	Zfx_MA0146.2	5.03e-05	+
chr03	113015573	113015584	ELF5_DBD	6.3e-06	+
chr03	113075159	113075173	CREB3L1_DBD_1	1.15e-05	-
chr03	113081475	113081489	Egr1_primary_UP00007_1	1e-05	+
chr03	113082105	113082126	IRF1_MA0050.2	1.58e-05	+
chr03	113098783	113098798	NFIX_full_1	5.2e-06	-
chr03	113159840	113159855	Klf12_DBD	1.79e-05	+
chr03	113233428	113233439	SP1_MA0079.3	1.74e-05	+
chr03	113233948	113233964	Eomes_secondary_UP00068_2	3.57e-05	+
chr03	113245924	113245939	Pou5f1::Sox2_MA0142.1	4.52e-06	+
chr03	113251925	113251944	RFX2_MA0600.1	3.77e-07	-
chr03	113309135	113309153	ETS1_DBD_2	2.05e-05	-
chr03	113614559	113614574	Rfx4_primary_UP00056_1	2.16e-05	+
chr03	113664194	113664205	Tcfap2a_DBD_2	1.37e-05	+
chr03	113820575	113820586	E2F4_MA0470.1	5.94e-06	-
chr03	113891503	113891526	Rfx3_secondary_UP00098_2	2.22e-05	+
chr03	114018794	114018805	TFAP2C_full_3	9.7e-06	-
chr03	114021891	114021906	Rfx2_DBD_2	4.64e-06	-
chr03	114087799	114087814	PRDM1_MA0508.1	4.89e-05	-
chr03	114128543	114128560	Ascl2_primary_UP00099_1	1.75e-07	+
chr03	114176122	114176133	RUNX1_MA0002.2	2.67e-06	-
chr03	114225612	114225630	EWSR1-FLI1_MA0149.1	3.54e-06	+
chr03	114368651	114368665	Rfx1_MA0509.1	6.72e-08	+
chr03	114417815	114417825	HEY2_DBD	2.73e-05	+
chr03	114418514	114418532	MGA_DBD_2	1.69e-05	+
chr03	114524612	114524633	MAFK_DBD_2	4.14e-05	-
chr03	114644315	114644336	ZNF263_MA0528.1	2.68e-05	+
chr03	115102788	115102803	SOX10_full_4	1.01e-05	-
chr03	115206114	115206131	MYBL1_DBD_4	2.39e-05	-
chr03	115206914	115206925	GABPA_MA0062.2	2.1e-05	-
chr03	115283764	115283778	Irf3_secondary_UP00086_2	5.04e-06	+
chr03	115284219	115284232	HSF1_DBD	7.33e-06	+
chr03	115744231	115744248	TEAD1_full_2	8.3e-08	+
chr03	116457991	116458008	Nkx3-1_2923.2_UP00389_1	3.22e-05	-
chr03	116501446	116501456	Myc_MA0147.2	5.41e-06	-
chr03	11658965	11658975	TEAD4_DBD	1.25e-05	+
chr03	116867070	116867087	Foxj3_secondary_UP00039_2	2.66e-06	+
chr03	116926072	116926085	TFAP2B_DBD_3	1.65e-05	-
chr03	11692867	11692881	Rfx1_MA0509.1	1.07e-05	-
chr03	117489367	117489382	RFX3_DBD_2	4.02e-05	+
chr03	117499160	117499170	EMX1_DBD_1	2.21e-06	-
chr03	117602946	117602967	ZNF263_MA0528.1	5.96e-07	+
chr03	117704507	117704522	Zic2_primary_UP00057_1	2.38e-06	+
chr03	117705247	117705258	E2F6_MA0471.1	1.08e-05	-
chr03	117736585	117736596	Tcf3_MA0522.1	1.03e-06	+
chr03	117740264	117740280	Hbp1_primary_UP00055_1	1.06e-05	-
chr03	117760140	117760157	Tp53_DBD_2	4.85e-05	+
chr03	117883576	117883590	Cphx_3484.1_UP00198_1	6.29e-07	-
chr03	118159478	118159495	Rfxdc2_secondary_UP00076_2	3.32e-05	-
chr03	118290146	118290157	FOXO3_full_3	1.25e-05	-
chr03	118291653	118291667	Irf3_secondary_UP00086_2	2.31e-05	+
chr03	118309215	118309233	Hic1_DBD_1	3.96e-06	-
chr03	118395395	118395409	CREB3_full_2	1.01e-05	+
chr03	118414882	118414894	IRX5_DBD	2.56e-05	+
chr03	119034613	119034634	REST_MA0138.2	1.86e-08	+
chr03	119099295	119099310	ZSCAN4_full	5.22e-06	+
chr03	119430122	119430133	E2F6_MA0471.1	5.25e-06	-
chr03	119460467	119460483	Gabpa_secondary_UP00013_2	1.92e-05	-
chr03	119492726	119492745	CTCF_MA0139.1	7.99e-07	-
chr03	119494264	119494278	Arid5a_primary_UP00059_1	5.21e-06	+
chr03	120010104	120010121	Esrra_DBD_1	1.54e-05	+
chr03	120034894	120034910	Rxra_secondary_UP00053_2	2.99e-05	+
chr03	120081144	120081152	TEAD3_DBD_2	3.26e-05	+
chr03	120089322	120089338	BARHL2_full_3	3.73e-08	+
chr03	120092451	120092466	Klf12_DBD	4.94e-05	+
chr03	120095235	120095252	Sox17_secondary_UP00014_2	3.58e-05	-
chr03	120100356	120100368	FOXG1_DBD_2	2.19e-05	+
chr03	120118227	120118246	CTCF_MA0139.1	3.47e-07	+
chr03	120126873	120126882	HIC2_DBD	1.28e-05	+
chr03	120147429	120147448	CTCF_MA0139.1	1.75e-07	+
chr03	120151952	120151963	Gfi1b_MA0483.1	4.13e-06	+
chr03	120170705	120170715	NFIA_full_2	1.49e-06	+
chr03	120171303	120171311	TEAD3_DBD_2	1.79e-05	-
chr03	120171972	120171987	Spi1_MA0080.3	7.18e-06	-
chr03	120177735	120177751	RFX4_DBD_1	1.86e-06	+
chr03	120233320	120233336	Zfp740_primary_UP00022_1	7.38e-06	-
chr03	120233906	120233923	Zbtb12_primary_UP00019_1	1.09e-05	+
chr03	120274712	120274728	RFX5_DBD_2	9.15e-08	-
chr03	120328561	120328570	Nkx3-1_DBD	8.94e-06	+
chr03	120347406	120347420	GLI2_DBD_1	4.77e-06	+
chr03	120348804	120348820	SOX9_full_3	1.42e-06	+
chr03	120350328	120350342	Nr2e1_DBD_2	3.73e-06	-
chr03	120469811	120469827	SOX10_full_2	2.61e-05	-
chr03	120509495	120509506	E2F6_MA0471.1	7.24e-06	-
chr03	120556623	120556635	POU2F1_DBD_1	4.51e-07	-
chr03	120563446	120563457	Foxc1_DBD_1	1.55e-05	-
chr03	120652131	120652148	Zbtb7b_secondary_UP00047_2	9.13e-07	-
chr03	121449680	121449694	Rxra_DBD_1	2.02e-06	-
chr03	121556737	121556757	znf143_MA0088.1	1.48e-05	-
chr03	121583766	121583786	EOMES_DBD_2	3.36e-05	+
chr03	121596518	121596534	Zbtb3_secondary_UP00031_2	8.36e-05	+
chr03	121597099	121597115	GLIS1_DBD	5.14e-06	+
chr03	121644714	121644730	RARB_full	9.53e-05	-
chr03	121651856	121651870	POU1F1_DBD_2	1.24e-05	+
chr03	121661385	121661399	Zfp161_secondary_UP00065_2	4.65e-06	+
chr03	121661856	121661876	ESR1_MA0112.2	1.79e-05	+
chr03	121710685	121710700	E2F2_primary_UP00001_1	1.86e-06	-
chr03	122077032	122077049	Zbtb3_primary_UP00031_1	7.26e-06	+
chr03	122152018	122152030	TFAP2C_full_1	7.14e-06	-
chr03	122152496	122152507	Gata4_MA0482.1	4.54e-07	+
chr03	122245724	122245743	CTCF_MA0139.1	1.59e-06	+
chr03	122492775	122492787	NHLH1_MA0048.1	1.53e-05	+
chr03	122499788	122499803	ESR2_MA0258.2	1.22e-06	+
chr03	122505145	122505160	RUNX2_MA0511.1	1.26e-06	-
chr03	122517902	122517919	E2F3_secondary_UP00003_2	2.59e-05	-
chr03	122552865	122552878	ZNF238_DBD	2.85e-05	+
chr03	122581376	122581393	Hoxa9_2622.2_UP00213_1	5.56e-07	-
chr03	122589637	122589648	Tcf3_MA0522.1	5.78e-06	-
chr03	122626210	122626224	TLX1::NFIC_MA0119.1	1.74e-07	+
chr03	122952952	122952969	SP4_full	5.03e-06	-
chr03	123599328	123599338	Ascl2_DBD	3.01e-06	+
chr03	123738910	123738928	ZNF435_full	1.31e-05	-
chr03	124218926	124218937	Tcf3_MA0522.1	4.26e-06	+
chr03	124395355	124395366	Gfi1b_MA0483.1	5.72e-05	+
chr03	1247320	1247341	ZNF263_MA0528.1	1.72e-05	+
chr03	125314977	125314992	Stat6_MA0520.1	2.01e-07	-
chr03	125363442	125363458	RARB_full	1.27e-05	-
chr03	125645775	125645789	EGR1_MA0162.2	2.39e-06	-
chr03	126244695	126244711	Sox18_primary_UP00064_1	1.8e-05	+
chr03	126773961	126773982	IRF1_MA0050.2	1.33e-05	-
chr03	126871471	126871486	RFX4_DBD_2	2.2e-05	-
chr03	127210973	127210988	Nfe2l2_MA0150.2	2.78e-06	+
chr03	127268330	127268347	Uncx4.1_2281.2_UP00142_1	1.44e-06	-
chr03	127340229	127340237	Atoh1_MA0461.1	2.2e-05	-
chr03	127375259	127375276	SOX9_full_4	3.28e-06	-
chr03	127703978	127703994	Zbtb3_secondary_UP00031_2	5.27e-05	+
chr03	128660853	128660869	Plagl1_primary_UP00088_1	1.09e-07	+
chr03	129180430	129180440	MAX_MA0058.2	1.65e-05	+
chr03	129631640	129631656	MYBL2_DBD_2	7.37e-06	+
chr03	129641182	129641196	Mtf1_secondary_UP00097_2	1.41e-05	-
chr03	12969876	12969897	ZNF263_MA0528.1	4.25e-08	-
chr03	12970179	12970188	THAP1_MA0597.1	2.23e-06	+
chr03	129719391	129719407	Egr1_secondary_UP00007_2	5.03e-06	-
chr03	129737669	129737683	Rfx1_MA0509.1	4.18e-06	-
chr03	129744975	129744989	E2F1_DBD_4	1.85e-05	+
chr03	129780585	129780615	Pax4_MA0068.1	6.86e-05	+
chr03	129790462	129790478	Egr1_secondary_UP00007_2	2.79e-06	+
chr03	12980548	12980564	Gabpa_secondary_UP00013_2	8.89e-08	-
chr03	129823758	129823776	PDX1_DBD_1	2.95e-06	-
chr03	129955554	129955577	Rfx3_primary_UP00098_1	1.54e-05	+
chr03	130018540	130018559	ESRRA_DBD_6	1.66e-05	-
chr03	13004640	13004659	Nr1h3::Rxra_MA0494.1	5.95e-06	-
chr03	130949160	130949177	MEOX2_DBD_2	2.53e-06	+
chr03	13114200	13114219	TBX1_DBD_2	9.15e-06	+
chr03	13115324	13115339	Sox14_secondary_UP00004_2	7.69e-07	+
chr03	13147180	13147197	ZNF282_DBD	1.08e-07	+
chr03	131766228	131766238	Ascl2_DBD	7.46e-07	+
chr03	131766719	131766734	RFX5_MA0510.1	3.44e-06	+
chr03	132848225	132848237	INSM1_MA0155.1	2.39e-06	-
chr03	132901010	132901027	Sox11_primary_UP00030_1	2.77e-05	+
chr03	132976164	132976175	Nkx2-5_MA0503.1	9.78e-06	+
chr03	132976543	132976555	FOXI1_MA0042.1	4.8e-06	+
chr03	13319358	13319374	Myb_secondary_UP00092_2	3.45e-05	-
chr03	13443815	13443822	SPIB_MA0081.1	6.51e-05	+
chr03	13454827	13454842	Pou5f1::Sox2_MA0142.1	6.62e-08	-
chr03	134595687	134595703	Barhl1_2590.2_UP00166_1	1.66e-05	+
chr03	134596018	134596032	XBP1_DBD_2	1.32e-05	+
chr03	134616938	134616949	Spz1_MA0111.1	9.08e-06	+
chr03	134641484	134641495	Esrra_DBD_2	3.62e-06	+
chr03	13471296	13471315	CTCF_MA0139.1	1.6e-05	-
chr03	134805246	134805260	GLI2_DBD_1	1.04e-05	-
chr03	134894949	134894963	POU2F1_DBD_2	1.04e-05	-
chr03	134895987	134896004	Hbp1_secondary_UP00055_2	8.07e-06	+
chr03	135406193	135406210	Rfxdc2_secondary_UP00076_2	2.43e-06	-
chr03	135429634	135429646	Foxa2_MA0047.2	1.11e-06	-
chr03	136141045	136141060	Ets1_MA0098.2	5.03e-06	+
chr03	13614631	13614648	Sox17_secondary_UP00014_2	1.52e-05	+
chr03	136317975	136317989	TCF7L2_MA0523.1	4.55e-06	+
chr03	136381379	136381393	EGR1_MA0162.2	1.1e-05	+
chr03	136598686	136598704	EWSR1-FLI1_MA0149.1	4.39e-06	+
chr03	136702717	136702735	E2F2_DBD_1	4.61e-05	-
chr03	136739102	136739113	TFAP2C_full_3	1.94e-05	+
chr03	1367467	1367481	Zfx_MA0146.2	1.93e-05	-
chr03	1368442	1368462	znf143_MA0088.1	1.23e-05	+
chr03	13693806	13693829	Rfx3_primary_UP00098_1	2.15e-05	-
chr03	13731338	13731354	Vdr_DBD	1.28e-05	+
chr03	137329509	137329525	Foxl1_secondary_UP00061_2	2.9e-05	+
chr03	137366295	137366308	SMAD2::SMAD3::SMAD4_MA0513.1	1.66e-05	+
chr03	137505272	137505285	FOXC1_DBD_1	8.86e-06	+
chr03	137508341	137508352	E2F6_MA0471.1	4.57e-06	+
chr03	13785816	13785828	SRF_DBD	1.14e-05	+
chr03	138598812	138598821	Nr2e1_DBD_1	1.09e-05	+
chr03	13863844	13863858	Tcfap2a_secondary_UP00005_2	1.91e-06	+
chr03	138972531	138972541	Ascl2_DBD	7.46e-07	+
chr03	13929824	13929840	Zfp161_primary_UP00065_1	2.64e-06	+
chr03	13935265	13935279	Tcfap2c_secondary_UP00087_2	6.05e-05	-
chr03	139409513	139409524	FOXB1_DBD_3	9.99e-06	+
chr03	139463634	139463648	Pou2f2_DBD_1	4.73e-06	+
chr03	13962825	13962839	Tcfap2c_secondary_UP00087_2	3.48e-05	-
chr03	139911924	139911935	BATF::JUN_MA0462.1	1.41e-05	+
chr03	140279847	140279858	Crx_MA0467.1	1.24e-05	+
chr03	140281670	140281686	RARG_full_1	3.17e-06	-
chr03	140309177	140309188	Foxo1_MA0480.1	3.26e-06	+
chr03	140310462	140310476	SOX8_DBD_5	2.67e-05	-
chr03	140353826	140353843	Zfp740_secondary_UP00022_2	1.86e-05	+
chr03	140385346	140385362	Bcl6b_primary_UP00043_1	1.34e-05	-
chr03	140672564	140672576	LHX6_full_3	3.8e-05	+
chr03	140868778	140868794	RFX5_DBD_2	9.91e-07	-
chr03	140906357	140906372	RUNX2_MA0511.1	3.24e-05	+
chr03	140933237	140933252	Pou5f1::Sox2_MA0142.1	6.29e-06	-
chr03	140938752	140938770	ZNF435_full	4.14e-07	-
chr03	140939324	140939340	NR4A2_full_2	6.28e-05	-
chr03	140965737	140965749	POU3F1_DBD_2	2.77e-05	-
chr03	141160643	141160654	POU2F2_DBD_1	1.73e-05	-
chr03	141248716	141248735	RFX2_MA0600.1	5.86e-08	-
chr03	141445784	141445795	Klf1_MA0493.1	4.44e-07	-
chr03	14162467	14162481	TLX1::NFIC_MA0119.1	1.56e-05	+
chr03	14167404	14167413	NKX2-8_DBD	3.31e-06	-
chr03	14178229	14178244	Meis1_MA0498.1	8.16e-06	+
chr03	141797862	141797874	SP8_DBD	2.56e-08	-
chr03	141809232	141809247	NFIX_full_1	7.18e-07	+
chr03	14228967	14228987	RREB1_MA0073.1	6.08e-06	-
chr03	142582031	142582047	Hbp1_primary_UP00055_1	7.31e-06	-
chr03	142765977	142765996	CTCF_MA0139.1	1.43e-08	-
chr03	142822018	142822034	Rfx3_DBD	3.77e-07	-
chr03	142865221	142865240	CTCF_MA0139.1	1.25e-05	-
chr03	143170020	143170030	MAX_MA0058.2	3.38e-05	+
chr03	143293246	143293257	FOXO3_full_3	1.5e-05	-
chr03	14329785	14329806	ZNF263_MA0528.1	1.44e-06	+
chr03	143368366	143368377	FOXH1_MA0479.1	3.82e-05	+
chr03	14339545	14339562	Mafb_DBD_2	1.08e-06	-
chr03	143722362	143722377	SP2_MA0516.1	3.79e-09	-
chr03	14387885	14387897	ZBTB7C_full	5.92e-06	-
chr03	144267582	144267590	ISL2_DBD	3.26e-05	+
chr03	144611947	144611961	GLI2_DBD_1	1.41e-05	-
chr03	144673172	144673184	FOXO1_DBD_3	2.81e-07	+
chr03	144698011	144698028	Sox11_primary_UP00030_1	2.12e-07	-
chr03	144751967	144751982	AR_MA0007.2	8.4e-06	-
chr03	144752455	144752470	Meis1_MA0498.1	9.26e-06	+
chr03	144756527	144756546	RFX2_MA0600.1	3.56e-06	+
chr03	144763917	144763932	NFE2::MAF_MA0501.1	1.08e-05	+
chr03	144773493	144773502	NKX2-8_DBD	2.79e-05	-
chr03	144853311	144853322	Gfi1b_MA0483.1	9.41e-06	-
chr03	145013522	145013532	ELK1_MA0028.1	6.13e-07	+
chr03	145163257	145163272	Ehf_primary_UP00015_1	3.13e-07	-
chr03	14520768	14520783	RFX5_MA0510.1	1.38e-05	-
chr03	14528522	14528537	ESR2_MA0258.2	1.27e-05	+
chr03	145405972	145405991	RFX2_MA0600.1	4.31e-07	+
chr03	145417941	145417956	Pou5f1::Sox2_MA0142.1	1.9e-06	-
chr03	145499157	145499173	IRC900814_primary_UP00072_1	2.91e-05	-
chr03	145795267	145795276	THAP1_MA0597.1	2.83e-05	+
chr03	145816684	145816705	ZNF263_MA0528.1	3.48e-05	-
chr03	145818951	145818966	NFIX_full_1	2.72e-06	+
chr03	145885837	145885852	Bach1::Mafk_MA0591.1	1.73e-05	+
chr03	145985332	145985351	RFX2_MA0600.1	4.78e-07	-
chr03	146050406	146050415	THAP1_MA0597.1	2.23e-06	-
chr03	146105255	146105271	Zfp740_primary_UP00022_1	2.96e-06	+
chr03	146142897	146142907	KLF5_MA0599.1	3.5e-06	+
chr03	146159615	146159625	Sox3_MA0514.1	3.91e-05	+
chr03	146423229	146423245	Hbp1_primary_UP00055_1	3.26e-05	+
chr03	146486756	146486772	Sox21_primary_UP00071_1	2.36e-06	-
chr03	146496173	146496188	NFIX_full_1	3.13e-07	-
chr03	146659704	146659718	Tcfap2c_secondary_UP00087_2	3.2e-06	+
chr03	146723828	146723839	MYC::MAX_MA0059.1	1.02e-06	+
chr03	146775666	146775683	Zbtb3_primary_UP00031_1	1.1e-07	+
chr03	146891034	146891048	Nr2e1_DBD_2	2.34e-05	+
chr03	147040960	147040981	ZNF263_MA0528.1	8.49e-07	-
chr03	14705040	14705058	RUNX3_DBD_3	3.77e-06	+
chr03	147089167	147089178	Crx_MA0467.1	7.45e-05	-
chr03	147146099	147146112	POU2F2_MA0507.1	2.82e-06	-
chr03	14717242	14717254	FOXI1_MA0042.1	2.02e-06	+
chr03	147289585	147289595	Ascl2_DBD	1.36e-06	+
chr03	147377330	147377341	FOXO3_full_3	6.5e-06	-
chr03	147430266	147430278	HES7_DBD	8.16e-07	+
chr03	14766177	14766190	POU2F2_MA0507.1	5.41e-05	+
chr03	147836603	147836618	Zfp281_primary_UP00021_1	5.42e-06	+
chr03	147876033	147876044	Erg_MA0474.1	2.05e-07	-
chr03	147880790	147880807	Smad3_secondary_UP00000_2	2.67e-07	-
chr03	147882709	147882722	SMAD2::SMAD3::SMAD4_MA0513.1	1.43e-05	-
chr03	147883174	147883191	ZBTB49_DBD	2.68e-05	+
chr03	148257884	148257894	Mlx_DBD	4.58e-06	+
chr03	148292774	148292791	E2F3_secondary_UP00003_2	6.56e-05	+
chr03	148293121	148293136	NR3C1_MA0113.2	3.22e-05	-
chr03	148310788	148310799	ELK4_MA0076.2	9.79e-06	-
chr03	149330937	149330953	Hic1_primary_UP00035_1	4.89e-07	-
chr03	14940011	14940021	Sox3_MA0514.1	2.45e-06	-
chr03	149469812	149469826	Rfx1_MA0509.1	2.96e-07	-
chr03	14953042	14953054	NHLH1_MA0048.1	2.72e-05	-
chr03	149536500	149536517	CTCF_full	1.72e-06	+
chr03	149563415	149563424	Nkx3-1_DBD	1.7e-05	-
chr03	149984185	149984196	SP3_DBD	1.87e-05	-
chr03	149998368	149998378	KLF5_MA0599.1	8.51e-06	+
chr03	1500195	1500206	Tcf12_MA0521.1	1.58e-05	+
chr03	150576148	150576160	MAFK_DBD_1	8.32e-05	+
chr03	150626212	150626226	Zfx_MA0146.2	8.48e-06	+
chr03	150788176	150788191	Rfx4_primary_UP00056_1	4.51e-06	-
chr03	150835009	150835025	HNF4A_DBD_2	1.07e-05	-
chr03	150932604	150932619	Ets1_MA0098.2	9.85e-07	-
chr03	151521873	151521888	Zic2_secondary_UP00057_2	8.91e-06	+
chr03	151711575	151711590	Pou5f1::Sox2_MA0142.1	3.52e-07	+
chr03	151835301	151835322	ZNF263_MA0528.1	8.43e-06	+
chr03	152080395	152080406	NRF1_MA0506.1	3.36e-05	-
chr03	15270955	15270965	Sox3_MA0514.1	1.29e-05	+
chr03	153069575	153069596	REST_MA0138.2	6.43e-07	-
chr03	153111449	153111467	RARA_full_2	1.35e-05	+
chr03	153158403	153158418	AR_MA0007.2	7.06e-07	-
chr03	15321632	15321649	Tcfe2a_secondary_UP00046_2	5.6e-06	-
chr03	153379285	153379297	Foxa2_MA0047.2	6.02e-06	-
chr03	153422646	153422657	GABPA_MA0062.2	8.64e-07	-
chr03	15356254	15356266	Foxg1_DBD_2	9.66e-07	-
chr03	153775554	153775575	ZNF263_MA0528.1	1.23e-06	+
chr03	153794051	153794060	FOXB1_full	6.51e-05	+
chr03	153849925	153849941	Nr2f2_secondary_UP00009_2	1.36e-05	-
chr03	153891663	153891678	Pou5f1::Sox2_MA0142.1	2.74e-06	-
chr03	153896340	153896354	NFATC1_full_3	2.5e-06	+
chr03	154094493	154094509	Ascl2_secondary_UP00099_2	3.37e-07	-
chr03	155183824	155183839	SP2_MA0516.1	6.56e-08	-
chr03	15583151	15583165	PLAG1_MA0163.1	1.38e-07	+
chr03	155911948	155911963	TFAP2A_MA0003.2	8.79e-08	+
chr03	156146477	156146489	INSM1_MA0155.1	3.44e-05	-
chr03	156518832	156518844	TEAD1_MA0090.1	1.95e-07	-
chr03	156689642	156689657	Rfx4_primary_UP00056_1	1.84e-06	-
chr03	156788295	156788307	TEAD1_MA0090.1	7.48e-06	+
chr03	157117383	157117393	ZNF784_full	2.76e-05	-
chr03	157226637	157226649	TAL1::TCF3_MA0091.1	1.46e-06	+
chr03	157606680	157606699	PAX5_MA0014.2	1.54e-06	-
chr03	157609089	157609101	YY1_MA0095.2	4.04e-06	-
chr03	157609668	157609677	HIC2_DBD	3.26e-05	+
chr03	157988084	157988099	Foxj1_secondary_UP00041_2	5.03e-06	+
chr03	158407587	158407597	Myb_MA0100.2	1.86e-05	+
chr03	159133085	159133095	Alx1_DBD_1	1.51e-05	-
chr03	159221668	159221683	Tcfap2a_primary_UP00005_1	1.02e-05	+
chr03	159252936	159252957	ZNF263_MA0528.1	2.09e-05	+
chr03	159337729	159337744	RFX5_MA0510.1	1.33e-05	+
chr03	159462396	159462406	TEAD1_full_1	1.54e-05	+
chr03	1594811	1594821	GCM1_DBD	7.25e-06	-
chr03	159729725	159729742	Zscan4_primary_UP00026_1	4.23e-05	+
chr03	159860585	159860601	Myf6_primary_UP00036_1	2.72e-06	-
chr03	159939178	159939191	LBX2_DBD_1	9.61e-07	+
chr03	160072408	160072420	NHLH1_MA0048.1	2.61e-05	+
chr03	160301203	160301216	Zfp652_DBD	1.1e-05	+
chr03	160443919	160443932	FOXJ3_DBD_3	1.02e-06	+
chr03	160594553	160594563	NKX2-3_DBD	1.63e-05	-
chr03	160981930	160981947	Zfp691_secondary_UP00095_2	3.49e-05	-
chr03	161013159	161013173	Spic_DBD	2.66e-06	+
chr03	161121641	161121655	GLI2_DBD_1	2.46e-06	+
chr03	161190158	161190174	Foxl1_secondary_UP00061_2	2.84e-06	-
chr03	161218165	161218179	Rfx1_MA0509.1	7e-06	-
chr03	161298557	161298574	Ascl2_primary_UP00099_1	2.59e-05	-
chr03	161317721	161317742	ZNF263_MA0528.1	9e-07	+
chr03	161425411	161425427	TBX20_DBD_1	5.78e-06	-
chr03	161425795	161425812	SOX8_full_3	5.78e-06	-
chr03	161680532	161680549	Tlx2_3498.2_UP00244_1	7.61e-07	-
chr03	162049644	162049661	Tcfe2a_secondary_UP00046_2	5.01e-08	-
chr03	162556803	162556815	ZBTB7C_full	3.58e-06	+
chr03	162660989	162660999	TEAD1_full_1	5.14e-06	+
chr03	162675471	162675488	Gm397_primary_UP00042_1	5.45e-06	+
chr03	163106836	163106846	RELA_MA0107.1	5.88e-05	+
chr03	163214141	163214157	TBX20_full_2	2.44e-05	-
chr03	163306986	163307005	CTCF_MA0139.1	4.79e-06	-
chr03	163488364	163488380	Hoxc9_2367.2_UP00197_1	6.76e-05	+
chr03	163506756	163506768	Creb5_DBD	1.39e-05	+
chr03	163748263	163748282	CTCF_MA0139.1	2.46e-06	-
chr03	163766164	163766179	TFAP2A_MA0003.2	9.9e-07	-
chr03	163771269	163771280	Tcf12_MA0521.1	2.95e-06	-
chr03	163794980	163794990	BHLHA15_DBD	2.62e-05	+
chr03	16423573	16423590	Six4_2860.1_UP00199_1	7.65e-06	-
chr03	16424495	16424502	SPIB_MA0081.1	6.51e-05	-
chr03	164454119	164454134	ESR2_MA0258.2	1.84e-06	+
chr03	164548267	164548277	POU6F2_DBD_1	1.09e-05	+
chr03	164627659	164627680	ZNF263_MA0528.1	4.74e-06	-
chr03	1646656	1646670	Tcfap2c_secondary_UP00087_2	1.74e-06	+
chr03	164695082	164695098	RFX4_DBD_1	9.07e-05	+
chr03	164725658	164725673	RFX3_DBD_2	2.29e-08	-
chr03	164969851	164969862	Nkx2-5_MA0503.1	1.69e-05	-
chr03	165029382	165029392	MSC_full	7.86e-06	-
chr03	165084856	165084872	Sox12_secondary_UP00101_2	2.94e-06	-
chr03	165296916	165296932	Myf6_primary_UP00036_1	3.36e-05	+
chr03	165318754	165318769	Sox15_secondary_UP00075_2	1.17e-05	-
chr03	165706354	165706363	THAP1_MA0597.1	2.32e-05	+
chr03	165714799	165714814	Zic1_secondary_UP00102_2	1.06e-05	+
chr03	165795574	165795585	Rxra_MA0512.1	1.31e-05	-
chr03	165797095	165797110	SRY_DBD_1	2.97e-05	+
chr03	165919920	165919937	Esrra_primary_UP00079_1	1.22e-06	+
chr03	165955426	165955441	HNF4A_MA0114.2	1.23e-05	+
chr03	166231154	166231167	POU2F2_MA0507.1	5.59e-06	-
chr03	166463057	166463067	TEAD1_full_1	2.92e-06	-
chr03	166682398	166682409	ESRRA_MA0592.1	2.05e-07	-
chr03	16686357	16686372	MAFF_DBD	3.86e-05	-
chr03	16690306	16690318	TEF_FL	2.35e-05	-
chr03	168168057	168168076	CTCF_MA0139.1	5.67e-07	+
chr03	168181168	168181183	PRDM1_MA0508.1	7.12e-07	-
chr03	168772571	168772580	NKX2-8_DBD	6.01e-05	-
chr03	168900090	168900108	EWSR1-FLI1_MA0149.1	1.1e-07	-
chr03	168908594	168908608	EGR1_MA0162.2	1.1e-05	+
chr03	169042231	169042249	ETS1_full_2	4.26e-06	-
chr03	169194638	169194655	Ascl2_primary_UP00099_1	9.36e-06	-
chr03	169251551	169251562	E2F6_MA0471.1	2.08e-05	-
chr03	169313881	169313896	Arid3a_secondary_UP00078_2	5.01e-05	+
chr03	169323353	169323370	Cutl1_3494.1_UP00219_1	2.64e-05	-
chr03	169355013	169355029	ZNF143_DBD	1.19e-05	-
chr03	169458587	169458604	Sox17_secondary_UP00014_2	6.23e-06	-
chr03	169549654	169549668	Tcfap2e_secondary_UP00028_2	3.1e-05	-
chr03	169551549	169551564	Zic1_secondary_UP00102_2	8.09e-05	+
chr03	169552057	169552073	Eomes_secondary_UP00068_2	2.2e-05	-
chr03	17010104	17010117	Tcfap2a_DBD_3	2.15e-06	-
chr03	170241491	170241501	NEUROG2_full	5.58e-06	-
chr03	17031580	17031596	SOX4_DBD	1.62e-05	-
chr03	170496161	170496176	Foxk1_secondary_UP00025_2	6.76e-05	+
chr03	170537110	170537125	RFX4_DBD_2	1.58e-06	-
chr03	170561260	170561276	RFX4_DBD_1	7.74e-06	+
chr03	170756770	170756782	FOXO4_DBD_3	3.12e-05	+
chr03	17087005	17087024	CTCF_MA0139.1	8.25e-07	-
chr03	17114736	17114753	Bbx_secondary_UP00012_2	3.13e-05	-
chr03	17118667	17118682	Sox1_DBD_1	1.74e-05	-
chr03	171292319	171292334	EGR2_MA0472.1	1.47e-06	+
chr03	171292719	171292736	Klf7_secondary_UP00093_2	6.53e-06	+
chr03	171494730	171494744	FOXJ3_DBD_2	2.4e-05	+
chr03	171500274	171500284	Sox3_MA0514.1	1.55e-05	+
chr03	171500552	171500574	Sox7_primary_UP00034_1	3.32e-05	+
chr03	171607603	171607618	PPARG::RXRA_MA0065.2	9.99e-06	+
chr03	171707163	171707170	NFATC2_MA0152.1	7.93e-05	-
chr03	171752760	171752775	Myf6_secondary_UP00036_2	4.19e-05	+
chr03	171753081	171753095	Egr1_primary_UP00007_1	7.25e-06	+
chr03	171926686	171926704	EWSR1-FLI1_MA0149.1	2.34e-05	-
chr03	173900842	173900859	Hdx_3845.3_UP00148_1	8.28e-05	+
chr03	174883299	174883312	TFAP2C_full_2	5.9e-06	+
chr03	175437090	175437105	HSF1_MA0486.1	3.62e-05	+
chr03	176074376	176074397	REST_MA0138.2	3.37e-05	-
chr03	176440477	176440488	KLF16_DBD	8.1e-07	-
chr03	177085803	177085816	POU2F2_MA0507.1	3.16e-05	+
chr03	177131606	177131622	SPDEF_DBD_3	2.25e-06	+
chr03	177142302	177142320	Tp73_DBD	1.6e-05	+
chr03	177317945	177317961	Bcl6b_secondary_UP00043_2	5.65e-06	-
chr03	178480008	178480024	Hoxb7_3953.1_UP00206_1	1.38e-06	+
chr03	178506300	178506316	Gm397_secondary_UP00042_2	2.4e-05	+
chr03	178514927	178514941	FOXB1_DBD_1	6.88e-05	-
chr03	179107165	179107182	Smad3_secondary_UP00000_2	2.96e-07	+
chr03	179118051	179118068	Zfp410_secondary_UP00033_2	7.6e-06	-
chr03	17928600	17928615	LHX2_DBD_2	3.19e-06	-
chr03	179432633	179432645	TEAD1_MA0090.1	1.18e-05	+
chr03	179734944	179734960	Myf6_primary_UP00036_1	5.01e-06	+
chr03	179957158	179957178	ESR1_MA0112.2	1.92e-05	-
chr03	179959666	179959676	NFIA_full_2	4.8e-06	-
chr03	180298531	180298548	Gata6_secondary_UP00100_2	2.87e-05	+
chr03	18031656	18031669	SRY_DBD_4	1.69e-05	-
chr03	18032104	18032120	Vdr_DBD	3.95e-05	+
chr03	18084180	18084190	TEAD1_full_1	2.02e-06	-
chr03	181355023	181355046	Rfx3_primary_UP00098_1	6.85e-07	-
chr03	182708108	182708119	Foxk1_DBD_1	4.74e-05	-
chr03	18312983	18313002	CTCF_MA0139.1	1.6e-06	-
chr03	18314649	18314663	ZNF306_full	1.87e-05	+
chr03	183238930	183238941	HMX2_DBD	2.84e-06	-
chr03	183325483	183325495	TAL1::TCF3_MA0091.1	1.5e-05	+
chr03	183463111	183463130	CTCF_MA0139.1	7.74e-07	-
chr03	183659414	183659429	RFX4_DBD_2	1.91e-06	-
chr03	183809635	183809652	Bbx_secondary_UP00012_2	5.03e-06	-
chr03	183925042	183925051	THAP1_MA0597.1	8.11e-05	+
chr03	18480855	18480865	Ascl2_DBD	5.28e-06	+
chr03	184900414	184900424	TEAD1_full_1	3.32e-05	-
chr03	185128586	185128601	Foxk1_secondary_UP00025_2	6.87e-07	-
chr03	185282492	185282502	SREBF2_MA0596.1	4.67e-06	+
chr03	18544247	18544262	Isgf3g_primary_UP00074_1	3.37e-05	+
chr03	18550502	18550510	FEV_MA0156.1	1.47e-05	+
chr03	18607707	18607719	INSM1_MA0155.1	9.97e-07	+
chr03	186264570	186264585	RFX4_DBD_2	1.99e-06	+
chr03	186415247	186415266	PAX6_DBD	2.69e-05	+
chr03	18657687	18657703	GCM1_full_1	4.53e-05	-
chr03	18772167	18772182	NR3C1_MA0113.2	6.77e-06	-
chr03	18786339	18786353	IRF8_full	7.89e-06	+
chr03	188856417	188856435	ZNF435_full	1.6e-05	-
chr03	18901378	18901397	CTCF_MA0139.1	4.83e-06	-
chr03	189357081	189357097	Sox18_secondary_UP00064_2	3.99e-05	-
chr03	19067280	19067296	Zfp187_secondary_UP00082_2	1.48e-05	-
chr03	191318358	191318377	PAX5_MA0014.2	7.1e-06	-
chr03	191708511	191708524	Myod1_MA0499.1	3.23e-06	+
chr03	191983999	191984017	MSX2_DBD_1	1.7e-05	+
chr03	191988003	191988019	Spdef_primary_UP00038_1	1.78e-05	+
chr03	19238279	19238298	CTCF_MA0139.1	5.19e-08	+
chr03	192385281	192385291	TBX21_full_2	8.3e-06	-
chr03	19245238	19245255	POU1F1_DBD_1	4.08e-06	+
chr03	19370043	19370064	ZNF263_MA0528.1	2.67e-06	+
chr03	19440787	19440804	Cutl1_3494.1_UP00219_1	8.65e-07	-
chr03	194550587	194550604	ZNF713_full	2.91e-06	-
chr03	194618466	194618477	Rxra_MA0512.1	2.58e-05	-
chr03	19463924	19463941	CTCF_full	2.78e-08	-
chr03	194765050	194765068	MAFF_MA0495.1	6.74e-06	-
chr03	195191465	195191482	Obox5_3963.2_UP00208_2	9.87e-07	+
chr03	195746634	195746649	Zic1_secondary_UP00102_2	5.63e-05	-
chr03	196065295	196065311	Myb_secondary_UP00092_2	2.67e-06	-
chr03	196217159	196217173	Isgf3g_secondary_UP00074_2	2.27e-06	+
chr03	196377429	196377444	Nr5a2_MA0505.1	4.62e-05	-
chr03	19685902	19685910	BSX_DBD	1.79e-05	-
chr03	197416246	197416261	Rfxdc2_primary_UP00076_1	9.64e-06	+
chr03	197466100	197466111	Tcfap2a_DBD_2	8.87e-05	+
chr03	197468499	197468515	Bcl6b_secondary_UP00043_2	1.71e-07	-
chr03	197477232	197477249	CTCF_full	2.77e-06	-
chr03	197600642	197600661	CTCF_MA0139.1	1.06e-05	-
chr03	20249573	20249586	Myod1_MA0499.1	6.03e-07	+
chr03	20261451	20261461	HEY2_DBD	4.26e-06	+
chr03	20302893	20302907	Stat4_MA0518.1	6.64e-06	+
chr03	20309893	20309912	CTCF_MA0139.1	6.11e-08	-
chr03	20388271	20388287	Egr1_secondary_UP00007_2	2.57e-06	+
chr03	20570887	20570903	Zfp740_primary_UP00022_1	2.99e-06	+
chr03	20605556	20605572	RFX5_DBD_2	2.91e-05	-
chr03	20659065	20659079	Tcfap2c_secondary_UP00087_2	1.32e-06	+
chr03	20930402	20930413	Nkx2-5_MA0503.1	2.15e-05	+
chr03	2096247	2096266	CTCF_MA0139.1	1.02e-06	-
chr03	21027965	21027981	Hoxd13_2356.1_UP00180_1	1.14e-06	-
chr03	21148564	21148582	EWSR1-FLI1_MA0149.1	1.34e-06	+
chr03	21412453	21412469	Rfx3_DBD	4.86e-07	+
chr03	21484166	21484178	Ddit3::Cebpa_MA0019.1	5.32e-06	-
chr03	21516256	21516272	Hbp1_primary_UP00055_1	1.02e-05	+
chr03	2151961	2151976	ZIC3_full	1.49e-06	+
chr03	2152565	2152582	Zfp410_secondary_UP00033_2	3.43e-07	+
chr03	21548879	21548895	POU6F2_DBD_2	6.88e-06	-
chr03	21553524	21553539	Mafk_secondary_UP00044_2	3.4e-05	-
chr03	21661338	21661354	Sox12_secondary_UP00101_2	1.39e-05	+
chr03	21982618	21982633	Pou5f1::Sox2_MA0142.1	1.07e-06	+
chr03	2201676	2201695	CTCF_MA0139.1	4.44e-07	+
chr03	22043763	22043780	CTCF_full	5.54e-06	+
chr03	22296046	22296063	Hmx1_3423.1_UP00104_1	1.52e-05	+
chr03	22363753	22363764	Crx_MA0467.1	5.24e-05	+
chr03	22418859	22418875	GCM1_full_1	5.24e-05	-
chr03	22734624	22734637	ZNF238_DBD	2.58e-06	+
chr03	23679404	23679419	Rfx4_secondary_UP00056_2	1.98e-05	+
chr03	23862433	23862449	Sox12_secondary_UP00101_2	5.03e-06	+
chr03	23944280	23944292	TEAD1_MA0090.1	1.39e-06	+
chr03	23983936	23983951	Mybl1_secondary_UP00081_2	5.64e-08	-
chr03	24047440	24047455	SP2_MA0516.1	1.29e-05	+
chr03	2414663	2414674	NRF1_MA0506.1	3.86e-06	+
chr03	24411889	24411903	SPI1_full	7.8e-06	+
chr03	24499386	24499398	POU3F3_DBD_2	1.08e-05	-
chr03	2482797	2482812	Meis1_MA0498.1	4.51e-07	-
chr03	25918137	25918154	SP4_full	1.51e-05	+
chr03	26252796	26252807	Tcf3_MA0522.1	4.94e-06	+
chr03	26643832	26643846	Tcfap2a_secondary_UP00005_2	3.75e-05	-
chr03	26644435	26644447	YY1_MA0095.2	4.6e-05	-
chr03	2667580	2667590	KLF5_MA0599.1	3.39e-07	-
chr03	26779995	26780006	STAT3_MA0144.2	5.76e-06	-
chr03	2679491	2679503	NHLH1_MA0048.1	1.15e-05	+
chr03	2679909	2679925	Plagl1_primary_UP00088_1	7.26e-07	-
chr03	26807518	26807533	PRDM1_full	4.58e-06	-
chr03	27389728	27389740	NHLH1_MA0048.1	2.31e-05	-
chr03	2772279	2772293	BATF3_DBD	9.88e-06	+
chr03	28249426	28249443	Zbtb3_primary_UP00031_1	5.84e-06	+
chr03	28358586	28358595	RUNX2_DBD_3	4.03e-06	-
chr03	28376874	28376887	ELF1_MA0473.1	4.47e-05	-
chr03	28423085	28423097	TEAD1_MA0090.1	5.3e-06	+
chr03	28428409	28428428	CTCF_MA0139.1	4.05e-05	-
chr03	28504118	28504135	Zfp691_primary_UP00095_1	7.64e-06	-
chr03	28505093	28505112	ESRRA_DBD_6	1.47e-06	+
chr03	2852687	2852701	Rfx1_MA0509.1	1.94e-05	-
chr03	28543953	28543968	SRY_DBD_1	2.03e-06	+
chr03	29160424	29160438	Zfp161_secondary_UP00065_2	8.75e-06	-
chr03	29688067	29688088	ZNF263_MA0528.1	4.17e-06	-
chr03	29723260	29723279	RFX2_MA0600.1	5.74e-07	-
chr03	29998189	29998200	TFAP2B_DBD_2	1.68e-07	-
chr03	3041523	3041532	NKX3-1_full	2.03e-05	+
chr03	3055480	3055492	INSM1_MA0155.1	2.73e-05	+
chr03	30631513	30631528	ETV6_full_1	3.62e-06	+
chr03	3070548	3070563	Rfx2_DBD_2	4.52e-06	-
chr03	30864755	30864766	CEBPA_MA0102.3	1.77e-05	+
chr03	30892300	30892323	Rfx3_primary_UP00098_1	2.96e-06	-
chr03	31158781	31158795	Tcf1_secondary_UP00089_2	4.4e-05	+
chr03	31164984	31164995	TFAP2A_DBD_2	1.66e-05	-
chr03	31436806	31436816	DPRX_DBD_1	6.29e-05	+
chr03	31506115	31506131	Myf6_primary_UP00036_1	2.38e-06	-
chr03	31528720	31528735	Sp100_secondary_UP00049_2	3.55e-05	-
chr03	31536998	31537016	RARA_full_2	4.14e-06	+
chr03	31661246	31661260	Atf4_DBD	1.05e-05	-
chr03	31709513	31709525	TAL1::TCF3_MA0091.1	1.4e-05	-
chr03	31752983	31752991	ISL2_DBD	3.26e-05	-
chr03	3188078	3188094	Tcf7l2_secondary_UP00083_2	9.73e-06	-
chr03	32322519	32322530	VSX1_full	7.19e-06	+
chr03	32365363	32365374	ESRRB_DBD	6.08e-07	+
chr03	32408698	32408706	ISL2_DBD	1.79e-05	-
chr03	32464505	32464521	SOX10_full_2	6.1e-06	+
chr03	32577663	32577673	MESP1_DBD	1.13e-05	+
chr03	32864028	32864043	Zic2_secondary_UP00057_2	1.15e-05	+
chr03	3286645	3286665	HINFP1_full_2	3.18e-05	-
chr03	33088472	33088488	Zfp161_primary_UP00065_1	2.93e-07	+
chr03	3367451	3367468	Zbtb12_primary_UP00019_1	2.01e-06	+
chr03	33732963	33732980	Foxj3_secondary_UP00039_2	1.61e-08	+
chr03	33733579	33733593	Hoxa3_2783.2_UP00391_1	7.47e-06	+
chr03	33741808	33741828	znf143_MA0088.1	2.17e-06	-
chr03	33753132	33753149	MEOX2_DBD_2	2.37e-05	-
chr03	33785401	33785416	Mafk_secondary_UP00044_2	7.96e-06	+
chr03	34062286	34062301	NFYB_MA0502.1	1.69e-06	+
chr03	34062570	34062584	EGR1_MA0162.2	7.23e-06	-
chr03	34165388	34165403	RFX4_DBD_2	1.13e-07	+
chr03	34232092	34232100	Mafb_MA0117.1	5.6e-05	-
chr03	3434546	3434559	FOXC1_DBD_1	4.9e-07	-
chr03	34394707	34394724	Smad3_secondary_UP00000_2	1.97e-05	-
chr03	34478456	34478472	Bcl6b_secondary_UP00043_2	1.51e-05	-
chr03	34552595	34552614	CTCF_MA0139.1	7.96e-06	-
chr03	3474784	3474803	HINFP1_full_3	1.63e-05	+
chr03	34769129	34769138	HIC2_DBD	7.67e-06	-
chr03	35904337	35904346	HIC2_DBD	2.23e-06	-
chr03	35923641	35923656	Sox1_secondary_UP00069_2	5.49e-06	+
chr03	35928957	35928971	POU2F1_DBD_2	1.38e-06	-
chr03	3595631	3595642	FOSL1_MA0477.1	8.65e-06	-
chr03	36053261	36053277	Pitx3_3497.2_UP00265_1	3.79e-06	-
chr03	36081819	36081834	RFX5_MA0510.1	2.05e-07	+
chr03	36201542	36201558	Zfp161_primary_UP00065_1	5.76e-07	-
chr03	36322430	36322449	CTCF_MA0139.1	4.9e-08	+
chr03	36461010	36461027	E2F3_secondary_UP00003_2	3.84e-05	-
chr03	36498826	36498845	CTCF_MA0139.1	4.06e-07	-
chr03	36565559	36565570	Tcf3_MA0522.1	3.09e-06	+
chr03	37078100	37078116	Gm397_secondary_UP00042_2	2.36e-05	+
chr03	37078439	37078448	Sox17_MA0078.1	4.03e-06	-
chr03	37159387	37159402	Zic3_DBD	1.07e-06	-
chr03	3717566	3717583	Smad3_secondary_UP00000_2	2.3e-06	+
chr03	37311233	37311245	INSM1_MA0155.1	2.01e-05	+
chr03	37362454	37362469	Bach1::Mafk_MA0591.1	7.45e-06	+
chr03	37519964	37519973	PITX1_DBD	4.46e-05	+
chr03	37790514	37790528	JUN_MA0489.1	1.59e-06	-
chr03	37921010	37921026	Zfp187_secondary_UP00082_2	2.77e-07	-
chr03	38022140	38022155	TFAP2C_MA0524.1	1.69e-05	+
chr03	38952469	38952482	TFAP2B_DBD_3	1.2e-06	+
chr03	3934972	3934983	FOXO3_full_3	3.45e-05	+
chr03	39520170	39520185	Tcfap2b_secondary_UP00010_2	5.31e-06	-
chr03	4030452	4030462	KLF5_MA0599.1	2.63e-05	-
chr03	40821661	40821675	Rfx1_MA0509.1	1.36e-05	+
chr03	40833805	40833825	ESR1_MA0112.2	5.94e-05	-
chr03	4123289	4123306	TEAD1_full_2	1.6e-05	-
chr03	41348524	41348540	Gabpa_secondary_UP00013_2	1.14e-06	-
chr03	4206460	4206477	Gcm1_secondary_UP00070_2	3.97e-07	+
chr03	42239636	42239651	RFX4_DBD_2	9.59e-07	+
chr03	42297213	42297231	KLF13_full	2.97e-06	-
chr03	42422309	42422325	Myf6_primary_UP00036_1	3.44e-06	+
chr03	42422661	42422676	ESR2_MA0258.2	2.64e-06	+
chr03	42734624	42734635	E2F1_MA0024.2	1.56e-05	+
chr03	42758174	42758183	RHOXF1_DBD_1	7.34e-06	+
chr03	42776375	42776388	Myod1_MA0499.1	1.48e-06	+
chr03	42821705	42821718	SMAD2::SMAD3::SMAD4_MA0513.1	2.22e-05	+
chr03	42824166	42824181	ZIC3_full	6.94e-06	+
chr03	42957400	42957411	TFAP2C_DBD_2	6.77e-06	+
chr03	4314320	4314334	SOX8_DBD_5	2.23e-07	-
chr03	43313169	43313188	RFX2_MA0600.1	2.86e-06	+
chr03	43359932	43359942	Myc_MA0147.2	8.13e-06	-
chr03	43375007	43375025	EWSR1-FLI1_MA0149.1	1.62e-07	+
chr03	43407420	43407435	NFE2::MAF_MA0501.1	1.57e-05	+
chr03	43849812	43849821	HIC2_DBD	2.99e-05	+
chr03	43882080	43882094	Zfx_MA0146.2	2.14e-06	+
chr03	43889126	43889136	REL_MA0101.1	1.6e-05	+
chr03	43905398	43905415	Sox17_secondary_UP00014_2	1.91e-06	+
chr03	44442872	44442887	SP2_MA0516.1	8.47e-06	+
chr03	44620290	44620300	TFAP4_DBD	1.11e-06	-
chr03	45032786	45032805	CTCF_MA0139.1	3e-06	+
chr03	45047085	45047099	Zic1_primary_UP00102_1	3.07e-05	-
chr03	45330101	45330114	HSF1_full	6.37e-06	-
chr03	45422906	45422925	CTCF_MA0139.1	4.03e-08	-
chr03	45554132	45554144	XBP1_DBD_1	3.79e-05	-
chr03	45554912	45554927	E2F3_MA0469.1	1.99e-06	-
chr03	45606665	45606676	TFAP2C_DBD_2	5.71e-05	-
chr03	456410	456423	JUN_MA0488.1	1.96e-05	-
chr03	45660582	45660597	Myf6_secondary_UP00036_2	5.58e-05	-
chr03	45727907	45727918	Tcf3_MA0522.1	1.64e-06	-
chr03	45728095	45728116	ZNF263_MA0528.1	3.48e-05	-
chr03	45750073	45750083	TEAD1_full_1	5.14e-06	+
chr03	45771185	45771202	Tcfe2a_primary_UP00046_1	2.12e-06	-
chr03	45960266	45960282	GCM1_full_1	1.16e-05	-
chr03	45960879	45960895	Nkx2-5_3436.1_UP00249_1	2.98e-05	+
chr03	45965550	45965564	Rfx1_MA0509.1	4.88e-06	-
chr03	45968133	45968146	FOXL1_full_2	3.4e-07	+
chr03	45974443	45974457	TLX1::NFIC_MA0119.1	5.26e-08	-
chr03	45986504	45986515	FOXO3_full_3	6.03e-06	-
chr03	46041819	46041835	Zscan4_secondary_UP00026_2	1.38e-05	+
chr03	4643973	4643990	Zbtb3_primary_UP00031_1	2.66e-05	-
chr03	4649332	4649342	Ascl2_DBD	1.36e-06	-
chr03	46520054	46520070	Eomes_secondary_UP00068_2	2.07e-06	+
chr03	46881134	46881148	FLI1_DBD_2	1.52e-05	-
chr03	47027714	47027725	Stat5a::Stat5b_MA0519.1	2.91e-06	-
chr03	4746983	4747000	Sox4_primary_UP00062_1	1.47e-05	-
chr03	47656946	47656963	CTCF_full	2.32e-05	+
chr03	4811098	4811115	Tcfe2a_secondary_UP00046_2	7.07e-06	-
chr03	482962	482977	Ets1_MA0098.2	7.65e-06	-
chr03	489698	489712	Zfx_MA0146.2	5.24e-06	-
chr03	49088390	49088405	Pou5f1::Sox2_MA0142.1	1.25e-05	+
chr03	49398861	49398877	Meis1_2335.1_UP00186_1	1.38e-05	+
chr03	49399148	49399165	Gmeb1_primary_UP00084_1	1.21e-05	+
chr03	49461940	49461951	GCM1_full_2	2.29e-05	-
chr03	50286976	50286993	NR4A2_full_1	1.92e-05	+
chr03	50323444	50323463	RFX2_MA0600.1	9.07e-06	-
chr03	50342697	50342714	Gata6_secondary_UP00100_2	1.56e-05	+
chr03	50343480	50343491	Gata4_MA0482.1	4.54e-07	-
chr03	51008971	51008991	NFATC1_full_1	3.98e-05	-
chr03	51079184	51079200	SRF_full	3.89e-05	+
chr03	5140672	5140685	NR2F1_DBD_3	1.55e-07	+
chr03	5147324	5147338	FOXO6_DBD_1	6.25e-05	-
chr03	52152201	52152216	PRDM1_full	1.38e-05	+
chr03	52347110	52347121	GABPA_MA0062.2	9.99e-06	+
chr03	5248020	5248037	Zbtb3_primary_UP00031_1	1.14e-05	+
chr03	52739698	52739708	GSX1_DBD	1.92e-05	-
chr03	527944	527960	RUNX3_DBD_1	3.02e-06	-
chr03	528913	528928	Mybl1_secondary_UP00081_2	2.13e-05	+
chr03	52988523	52988537	EGR1_MA0162.2	4.53e-05	+
chr03	53182935	53182944	THAP1_MA0597.1	4.95e-06	-
chr03	53223293	53223307	EN1_full_2	1.63e-05	+
chr03	535231	535249	ETS1_full_2	2.19e-05	-
chr03	54058408	54058424	Osr2_primary_UP00052_1	3.86e-05	+
chr03	54073288	54073305	Zbtb3_primary_UP00031_1	2.14e-06	-
chr03	54315749	54315763	PLAG1_MA0163.1	1.38e-05	+
chr03	54451762	54451770	Atoh1_MA0461.1	2.2e-05	+
chr03	54491184	54491201	Zfp410_primary_UP00033_1	7.69e-06	-
chr03	54879333	54879347	Tcfap2b_primary_UP00010_1	7.25e-05	-
chr03	54910539	54910549	Gfi1_MA0038.1	4.29e-05	-
chr03	55051464	55051478	Rfx1_MA0509.1	2.61e-07	-
chr03	55064965	55064984	RFX2_MA0600.1	6.95e-07	+
chr03	55499990	55500000	KLF5_MA0599.1	1.99e-06	+
chr03	5598650	5598661	Stat5a::Stat5b_MA0519.1	2.45e-06	+
chr03	56061318	56061333	HNF4A_full_4	2.46e-06	-
chr03	5617261	5617276	CENPB_full	3.02e-06	+
chr03	5617482	5617493	NRF1_MA0506.1	3.06e-05	-
chr03	5618639	5618650	TFAP2C_full_3	6.7e-05	+
chr03	5675615	5675625	SREBF2_MA0596.1	1.65e-06	+
chr03	57140381	57140392	Tcf3_MA0522.1	4.75e-07	-
chr03	57299949	57299964	ZSCAN4_full	6.12e-06	-
chr03	574587	574600	TFAP2A_DBD_6	1.16e-05	-
chr03	57734363	57734379	Foxl1_secondary_UP00061_2	2.12e-06	-
chr03	57734725	57734740	PRDM1_full	8.99e-06	-
chr03	5779433	5779449	RFX4_DBD_1	6.77e-06	-
chr03	58401697	58401708	RUNX1_MA0002.2	5.86e-05	-
chr03	5845943	5845955	Meis2_DBD_2	6.45e-06	+
chr03	5891366	5891383	Smad3_primary_UP00000_1	6.28e-06	+
chr03	58956240	58956250	Gfi1_MA0038.1	2.21e-06	-
chr03	58962452	58962462	TFAP4_DBD	2.52e-05	-
chr03	59001019	59001030	Spz1_MA0111.1	6.69e-05	+
chr03	59008388	59008403	Irf5_secondary_UP00040_2	8.85e-05	+
chr03	59126533	59126541	EHF_MA0598.1	2.41e-05	+
chr03	5973945	5973959	TLX1::NFIC_MA0119.1	2.91e-05	+
chr03	60032587	60032604	BCL6B_DBD	5.44e-06	+
chr03	60179917	60179927	POU6F2_full	4.58e-05	-
chr03	60259395	60259412	Hmbox1_2674.1_UP00161_1	5.07e-05	-
chr03	60350656	60350667	NRL_DBD	4.04e-05	-
chr03	6047615	6047631	Zscan4_secondary_UP00026_2	4.29e-05	+
chr03	60490800	60490808	FEV_MA0156.1	1.47e-05	+
chr03	60574880	60574892	TAL1::TCF3_MA0091.1	1.35e-06	+
chr03	606293	606309	Hic1_primary_UP00035_1	4.05e-06	-
chr03	60885734	60885755	IRF1_MA0050.2	6.43e-06	+
chr03	61091981	61091998	Tcf1_primary_UP00089_1	4.39e-05	-
chr03	61105501	61105511	TFAP4_DBD	8.97e-06	+
chr03	61290618	61290629	FOSL2_MA0478.1	1.2e-06	-
chr03	61300126	61300145	CTCF_MA0139.1	8.25e-07	-
chr03	61549691	61549707	Sox18_primary_UP00064_1	5.24e-05	+
chr03	61550312	61550326	EGR1_MA0162.2	1.61e-05	-
chr03	61733617	61733631	SOX8_DBD_5	5.14e-06	+
chr03	62061065	62061082	NR4A2_full_1	2.8e-05	+
chr03	6271987	6272001	Sox8_secondary_UP00051_2	3.07e-06	+
chr03	62892628	62892642	TCF7L2_MA0523.1	7.33e-06	+
chr03	6304393	6304405	Foxa2_MA0047.2	7.73e-05	+
chr03	63358238	63358249	STAT3_MA0144.2	1.54e-05	+
chr03	63400566	63400581	HNF4A_MA0114.2	1.07e-05	+
chr03	63471783	63471795	POU3F1_DBD_2	6.23e-07	-
chr03	63789260	63789274	Zfx_MA0146.2	4.34e-06	+
chr03	6434894	6434911	IRF7_DBD_2	7.89e-06	+
chr03	64428473	64428488	Ehf_primary_UP00015_1	5.1e-06	+
chr03	65107552	65107569	NR4A2_full_1	2.72e-05	+
chr03	6589543	6589562	CTCF_MA0139.1	8.71e-05	-
chr03	65899493	65899503	Sox6_MA0515.1	3.15e-05	+
chr03	66333177	66333193	SOX21_DBD_2	7.17e-06	-
chr03	66363137	66363148	Klf1_MA0493.1	8.62e-06	+
chr03	6661610	6661620	KLF5_MA0599.1	4e-06	-
chr03	6684247	6684262	TP53_MA0106.2	5.57e-05	-
chr03	6684882	6684892	Sox3_MA0514.1	1.55e-05	-
chr03	6759107	6759119	HES5_DBD_1	6.02e-06	-
chr03	69100116	69100125	NFIX_full_3	9.34e-06	+
chr03	69103238	69103253	RUNX2_MA0511.1	7.52e-06	+
chr03	71865174	71865188	Sox8_secondary_UP00051_2	9.99e-05	-
chr03	71926263	71926280	FOXG1_DBD_1	1.69e-06	-
chr03	72579866	72579877	E2F1_MA0024.2	6.93e-05	+
chr03	72580985	72581002	Klf7_secondary_UP00093_2	2.31e-05	+
[truncated: 4,841 more rows]

## Sheet: HD Day 3_motifs
Chr	Start	End	Motif	p-value	Strand
chr01	100280102	100280119	Sox4_primary_UP00062_1	3.1e-05	+
chr01	100315796	100315814	Rara_DBD_1	3.24e-05	-
chr01	100346060	100346075	SP2_MA0516.1	6.37e-08	-
chr01	100454418	100454429	RUNX1_MA0002.2	2.14e-05	-
chr01	100525641	100525656	MEF2C_MA0497.1	1.21e-06	+
chr01	100627947	100627962	RUNX2_MA0511.1	5.68e-05	+
chr01	100704242	100704257	Pou5f1::Sox2_MA0142.1	6.5e-05	-
chr01	100705053	100705065	POU5F1P1_DBD_2	1.45e-05	+
chr01	100818071	100818086	Pou5f1::Sox2_MA0142.1	3.03e-06	+
chr01	100903283	100903294	Foxq1_MA0040.1	2.28e-05	+
chr01	100908635	100908643	BARX1_DBD_2	1.79e-05	+
chr01	100930067	100930083	Zscan4_secondary_UP00026_2	1.21e-07	-
chr01	100949445	100949456	Nkx2-5_MA0503.1	5.93e-05	-
chr01	10120444	10120458	Zfp161_secondary_UP00065_2	5.68e-05	+
chr01	101293074	101293086	YY1_MA0095.2	2.74e-05	-
chr01	101454149	101454160	RUNX1_MA0002.2	4.64e-06	-
chr01	101465063	101465080	Gbx1_2883.2_UP00204_1	1.6e-05	+
chr01	101481425	101481435	Hoxc10_DBD_2	3.64e-06	+
chr01	101498577	101498594	Pou6f1_3733.1_UP00146_2	5.17e-06	-
chr01	101499153	101499168	Sox14_secondary_UP00004_2	2.62e-05	-
chr01	101611062	101611076	EGR1_MA0162.2	6.61e-06	-
chr01	101615900	101615914	MEOX2_DBD_3	9.05e-05	-
chr01	101677855	101677865	Myb_MA0100.2	3.67e-06	+
chr01	102103309	102103319	Sox3_MA0514.1	1.35e-06	+
chr01	10232650	10232666	Cdx1_2245.1_UP00240_1	4.09e-05	+
chr01	10233062	10233076	JUN_MA0489.1	9.07e-06	+
chr01	10236057	10236072	Stat6_MA0520.1	5.87e-06	+
chr01	103326311	103326327	Cdx1_2245.1_UP00240_1	2.96e-06	+
chr01	10343653	10343664	NFE2_DBD	2.99e-05	-
chr01	10355172	10355189	RARA_full_3	3.81e-07	-
chr01	106937042	106937055	HSF1_DBD	3.28e-07	-
chr01	108137757	108137771	MTF1_DBD	7.04e-06	-
chr01	108189957	108189969	Mafb_DBD_1	1.35e-05	-
chr01	108196126	108196140	NFAT5_DBD	4.33e-05	-
chr01	108254315	108254329	Tcfcp2l1_MA0145.2	1.3e-05	+
chr01	108267706	108267719	POU3F3_DBD_1	6.96e-07	+
chr01	108269290	108269305	Sox15_secondary_UP00075_2	9.5e-06	+
chr01	108270392	108270408	SOX9_full_3	8.5e-07	-
chr01	108330321	108330332	Crx_MA0467.1	6.7e-06	-
chr01	108331327	108331343	Zbtb3_secondary_UP00031_2	6.15e-06	-
chr01	108357191	108357206	Meis1_MA0498.1	8.11e-08	+
chr01	108374277	108374291	MEOX2_DBD_3	2.98e-06	-
chr01	108384203	108384214	Gfi1b_MA0483.1	6.37e-05	+
chr01	108398414	108398431	NR1H2::RXRA_MA0115.1	1.7e-05	+
chr01	108399006	108399017	STAT3_MA0144.2	7.68e-05	+
chr01	108423910	108423926	Foxl1_secondary_UP00061_2	4.55e-08	+
chr01	108454398	108454412	TLX1::NFIC_MA0119.1	1.65e-05	-
chr01	108455108	108455118	GCM1_DBD	7.62e-05	+
chr01	108537656	108537672	Jundm2_secondary_UP00103_2	3.26e-06	+
chr01	108562007	108562021	Tcfcp2l1_MA0145.2	2.88e-05	+
chr01	108570013	108570032	ESRRA_DBD_6	3.68e-05	-
chr01	109207341	109207357	Pou2f3_3986.2_UP00179_1	1.97e-07	-
chr01	109329633	109329650	Tcf2_0913.2_UP00222_1	3.46e-05	+
chr01	109334024	109334041	Zfp105_secondary_UP00037_2	3.02e-06	+
chr01	109335235	109335251	Hoxd13_2356.1_UP00180_1	8.76e-06	+
chr01	109336899	109336914	NFE2::MAF_MA0501.1	1.52e-05	+
chr01	109470450	109470460	POU6F2_full	5.06e-05	+
chr01	109512441	109512456	Rfx2_DBD_2	3.66e-05	+
chr01	109707225	109707242	POU1F1_DBD_1	6.46e-06	+
chr01	109708058	109708073	Meis1_MA0498.1	6.26e-06	+
chr01	109826423	109826434	FOXH1_MA0479.1	1.57e-06	+
chr01	109826986	109826997	FOS_MA0476.1	1.79e-05	-
chr01	109865170	109865182	TEAD1_MA0090.1	7.55e-07	-
chr01	109892934	109892943	Jdp2_DBD_1	5.82e-05	+
chr01	109905895	109905910	Stat6_MA0520.1	4.29e-05	-
chr01	109953422	109953437	Tcfap2b_secondary_UP00010_2	9.43e-06	+
chr01	109997509	109997519	RUNX3_full	2.45e-06	-
chr01	110144319	110144330	FOSL2_MA0478.1	2.03e-06	+
chr01	110197552	110197566	SPIB_DBD	2.07e-05	-
chr01	110210488	110210503	Stat6_MA0520.1	2.51e-05	+
chr01	110240447	110240462	Nr5a2_MA0505.1	2.12e-06	+
chr01	110387654	110387662	FEV_MA0156.1	1.47e-05	-
chr01	110475108	110475124	Sox14_primary_UP00004_1	2.79e-05	+
chr01	110507472	110507488	Jundm2_secondary_UP00103_2	3.05e-07	-
chr01	110512524	110512541	TEAD1_full_2	8.13e-06	+
chr01	110568977	110568987	REL_MA0101.1	7.84e-06	+
chr01	110610835	110610849	JUN_MA0489.1	3.8e-05	+
chr01	110698149	110698162	Foxj3_DBD_4	1.95e-05	+
chr01	110704791	110704801	NHLH1_DBD	1.52e-05	+
chr01	112098183	112098194	Gfi1b_MA0483.1	8.73e-05	-
chr01	112101736	112101750	RORA_2_MA0072.1	1.33e-05	-
chr01	112153911	112153932	ZNF263_MA0528.1	9.76e-06	-
chr01	112160932	112160942	TEAD1_full_1	5.14e-06	-
chr01	112199545	112199560	NFIX_full_4	2.23e-05	-
chr01	112208414	112208429	HSF1_MA0486.1	1.58e-05	+
chr01	112216190	112216201	SP1_DBD	1.49e-05	+
chr01	112247822	112247839	Zfp740_secondary_UP00022_2	2.96e-05	-
chr01	112333889	112333907	EWSR1-FLI1_MA0149.1	1.98e-06	+
chr01	112999742	112999754	Creb5_DBD	3.3e-07	+
chr01	113002380	113002397	RXR::RAR_DR5_MA0159.1	1.85e-05	+
chr01	113240345	113240362	ZNF713_full	1.22e-05	+
chr01	113246799	113246814	TFAP2A_MA0003.2	6.27e-06	+
chr01	113342966	113342979	ATF4_DBD	1.47e-06	-
chr01	113413015	113413033	EWSR1-FLI1_MA0149.1	2.48e-07	-
chr01	113427633	113427648	SOX15_full_2	7.31e-05	+
chr01	113450490	113450498	FEV_MA0156.1	1.47e-05	-
chr01	11345878	11345892	HNF1A_MA0046.1	6.24e-06	+
chr01	113487048	113487063	TFAP2A_MA0003.2	9.17e-07	-
chr01	113501360	113501371	SP3_DBD	1.71e-06	+
chr01	11355861	11355870	THAP1_MA0597.1	2.23e-06	+
chr01	113578004	113578019	MEF2A_MA0052.2	2.02e-06	+
chr01	113585310	113585326	TBX20_DBD_1	3.76e-06	-
chr01	113591478	113591495	Sry_secondary_UP00016_2	1.04e-05	+
chr01	113595640	113595650	SREBF1_MA0595.1	2.27e-06	-
chr01	113597250	113597262	Ddit3::Cebpa_MA0019.1	2.53e-05	-
chr01	113598297	113598314	Gm397_primary_UP00042_1	5.96e-06	-
chr01	113631286	113631297	T_MA0009.1	2.57e-05	-
chr01	113667281	113667297	Hic1_secondary_UP00035_2	5.66e-06	+
chr01	113758323	113758337	E2F7_DBD	1.07e-05	+
chr01	114106263	114106279	Spdef_secondary_UP00038_2	3.56e-05	+
chr01	114183952	114183965	LBX2_DBD_1	6.86e-05	-
chr01	114264284	114264299	RUNX2_MA0511.1	1.7e-05	-
chr01	114290540	114290555	AR_MA0007.2	2.65e-05	-
chr01	114307415	114307430	IRF4_full	4.27e-06	+
chr01	114413022	114413037	Nr2f6_DBD_1	8.45e-06	-
chr01	114522253	114522267	GMEB2_DBD_2	4.39e-07	-
chr01	114604587	114604598	TFAP2C_full_3	4.61e-06	-
chr01	114607179	114607194	Otx1_DBD_1	4.05e-05	-
chr01	11462232	11462245	ELF1_MA0473.1	1.11e-05	-
chr01	115115807	115115821	Tcfap2e_secondary_UP00028_2	6.6e-05	+
chr01	11515689	11515700	ESRRB_DBD	2.88e-05	+
chr01	11557389	11557404	NFE2::MAF_MA0501.1	1.19e-05	-
chr01	11574516	11574531	TFAP2C_MA0524.1	6.45e-06	+
chr01	116342785	116342802	Esrra_secondary_UP00079_2	1.28e-05	-
chr01	116346987	116347004	TEAD1_full_2	7.1e-06	+
chr01	116355456	116355473	Mafb_primary_UP00045_1	3.95e-05	-
chr01	11641143	11641158	AR_MA0007.2	3.81e-05	+
chr01	11661539	11661556	Srf_secondary_UP00077_2	3.55e-06	+
chr01	11662970	11662992	Sox7_primary_UP00034_1	4.15e-06	-
chr01	11696532	11696548	Hbp1_primary_UP00055_1	1.15e-06	+
chr01	116991608	116991623	TFAP2A_MA0003.2	2.13e-06	+
chr01	117063868	117063881	POU2F2_MA0507.1	1.9e-05	-
chr01	117135648	117135662	Tcfap2a_secondary_UP00005_2	2.23e-07	+
chr01	117215302	117215316	FOXJ3_DBD_2	5.26e-06	-
chr01	117592665	117592681	EGR4_DBD_1	1.99e-06	+
chr01	117692154	117692169	MEF2A_MA0052.2	5.44e-06	+
chr01	11778754	11778764	Gfi1_MA0038.1	3.12e-06	+
chr01	117834578	117834590	FOXI1_MA0042.1	6.26e-06	+
chr01	118079732	118079748	Msx1_3031.2_UP00234_1	8.56e-06	-
chr01	118270241	118270256	NFIX_full_1	1.38e-05	-
chr01	118555036	118555052	SOX9_full_2	1.06e-05	+
chr01	118570335	118570351	SOX8_DBD_1	2.11e-05	+
chr01	118574901	118574922	ZNF263_MA0528.1	1.03e-06	+
chr01	118578334	118578345	BATF::JUN_MA0462.1	6.08e-07	+
chr01	118738163	118738178	PRDM1_MA0508.1	1.55e-05	+
chr01	118749925	118749945	RREB1_MA0073.1	3.92e-06	+
chr01	118900350	118900365	PRDM1_MA0508.1	6.01e-05	+
chr01	118911373	118911394	IRF1_MA0050.2	1.4e-05	+
chr01	118916496	118916507	FOSL1_MA0477.1	2.05e-07	-
chr01	118929642	118929657	Pou5f1::Sox2_MA0142.1	3.18e-06	-
chr01	118936564	118936576	TEAD1_MA0090.1	8.5e-06	+
chr01	118947981	118947995	TCF7L2_MA0523.1	3.23e-08	+
chr01	119118536	119118548	YY2_full_2	3.54e-06	+
chr01	119119994	119120005	NFKB1_MA0105.3	2.05e-07	-
chr01	119123959	119123976	ZNF282_DBD	9.34e-06	-
chr01	119126431	119126442	FOS_MA0476.1	4.08e-05	-
chr01	119140156	119140167	STAT3_MA0144.2	1.88e-06	-
chr01	119808381	119808398	Pou3f3_3235.2_UP00211_1	4.86e-07	+
chr01	119865820	119865832	TCF7L1_full	1.42e-05	-
chr01	119879032	119879044	TEAD1_MA0090.1	8.08e-06	+
chr01	120408476	120408484	Atoh1_MA0461.1	2.2e-05	+
chr01	120416962	120416975	PRDM4_full	5.8e-06	-
chr01	120487370	120487382	TEAD1_MA0090.1	1.47e-05	-
chr01	120671551	120671565	Sox12_primary_UP00101_1	5.46e-06	-
chr01	120771671	120771685	Hoxa3_secondary_UP00063_2	1.09e-05	+
chr01	120772203	120772214	E2F6_MA0471.1	5.25e-06	-
chr01	120782393	120782414	ZNF263_MA0528.1	2.26e-07	-
chr01	120787359	120787370	E2F6_MA0471.1	1.36e-05	+
chr01	120797756	120797771	TFAP2A_MA0003.2	3.38e-05	+
chr01	120804067	120804081	NR2E1_full_2	8.25e-06	-
chr01	120836719	120836735	Ascl2_secondary_UP00099_2	4.03e-06	-
chr01	120855368	120855379	RUNX1_MA0002.2	2.42e-06	+
chr01	120864864	120864881	Sry_secondary_UP00016_2	3.32e-06	+
chr01	120923419	120923430	En1_MA0027.1	7.58e-06	+
chr01	120923945	120923961	RUNX3_DBD_1	9.73e-06	+
chr01	120954541	120954550	RUNX2_DBD_3	2.78e-05	-
chr01	121032043	121032056	SMAD2::SMAD3::SMAD4_MA0513.1	3.04e-06	+
chr01	121032350	121032361	FOS_MA0476.1	2.98e-05	+
chr01	121047963	121047980	Six1_0935.2_UP00192_1	1.65e-05	-
chr01	121052020	121052036	TFCP2_full_2	6.71e-06	-
chr01	121072984	121073001	TEAD1_full_2	2.71e-07	+
chr01	121082454	121082471	Hbp1_secondary_UP00055_2	9.53e-06	+
chr01	121087816	121087827	YY2_full_1	5.76e-05	+
chr01	121102032	121102047	Pou5f1::Sox2_MA0142.1	2.67e-07	-
chr01	121242081	121242095	Tcfap2a_secondary_UP00005_2	9.33e-06	-
chr01	121655480	121655492	FOXO1_DBD_3	4.18e-05	+
chr01	121690924	121690941	Six1_0935.2_UP00192_1	4.86e-05	+
chr01	121995679	121995691	Irx3_DBD	3.7e-06	+
chr01	122016506	122016517	TFAP2C_full_3	6.43e-07	+
chr01	122033190	122033200	TEAD4_DBD	4.58e-06	+
chr01	122062245	122062263	SRF_MA0083.2	4.21e-06	+
chr01	122102118	122102129	Rxra_MA0512.1	4.82e-05	-
chr01	122108575	122108594	PAX6_DBD	1.86e-06	+
chr01	122184280	122184292	MAFK_full_1	6.45e-06	+
chr01	122223643	122223660	NR4A2_full_1	6.71e-07	-
chr01	122991736	122991753	Tp53_DBD_2	1.39e-05	+
chr01	123133310	123133325	MEF2C_MA0497.1	8.88e-07	-
chr01	123170015	123170031	Gm397_secondary_UP00042_2	2.38e-05	+
chr01	123266016	123266037	IRF1_MA0050.2	1.44e-06	-
chr01	123280240	123280251	JUND_MA0491.1	6.59e-07	+
chr01	123291579	123291594	Meis1_MA0498.1	4.21e-06	+
chr01	123384796	123384813	Tp53_DBD_2	7.5e-05	-
chr01	123934440	123934470	Pax4_MA0068.1	2.62e-05	-
chr01	124391808	124391823	NFIX_full_4	1.01e-05	+
chr01	124538035	124538050	NFIX_full_1	1.12e-05	+
chr01	124542132	124542144	GRHL1_full	2.82e-06	+
chr01	12455454	12455470	Sox18_secondary_UP00064_2	8.47e-06	+
chr01	124668719	124668736	Six6_secondary_UP00008_2	5.67e-06	+
chr01	124675364	124675377	POU2F2_MA0507.1	3e-06	+
chr01	124873696	124873708	TGIF2LX_full	2.66e-05	+
chr01	125069717	125069733	Osr2_primary_UP00052_1	2.84e-07	+
chr01	125288654	125288665	FOXH1_MA0479.1	3.73e-05	+
chr01	125299753	125299770	Nkx3-1_secondary_UP00017_2	9.97e-06	+
chr01	125397213	125397228	Bach1::Mafk_MA0591.1	1.39e-05	-
chr01	125529804	125529815	RUNX1_MA0002.2	4.09e-06	-
chr01	125632610	125632622	TEAD1_MA0090.1	1.35e-05	-
chr01	125636875	125636893	E2F2_DBD_2	6.72e-06	-
chr01	125655752	125655769	Srf_secondary_UP00077_2	2e-06	+
chr01	125815196	125815209	SMAD2::SMAD3::SMAD4_MA0513.1	2.75e-06	-
chr01	125924617	125924627	NKX2-3_DBD	1.29e-05	-
chr01	125943913	125943934	VENTX_DBD_2	2.46e-05	+
chr01	126056955	126056971	SOX9_full_1	2.88e-06	+
chr01	126073028	126073045	POU1F1_DBD_1	3.42e-05	-
chr01	126099539	126099557	MGA_DBD_2	2.72e-07	-
chr01	126112606	126112617	ESRRA_MA0592.1	8.95e-06	+
chr01	127815971	127815981	TEAD1_full_1	2.04e-05	+
chr01	127868820	127868834	Atf4_DBD	2.76e-06	-
chr01	127993818	127993832	FOXJ2_DBD_1	2.17e-06	+
chr01	128020012	128020033	ZNF263_MA0528.1	1.65e-06	-
chr01	129048530	129048544	Arid5a_primary_UP00059_1	3.4e-05	-
chr01	129059254	129059269	SOX15_full_3	2.31e-05	+
chr01	12907118	12907128	MYF6_full	2.37e-05	+
chr01	12922742	12922755	Foxj3_DBD_4	1.15e-05	+
chr01	129794693	129794704	RUNX1_MA0002.2	1.22e-05	-
chr01	130268357	130268372	STAT2::STAT1_MA0517.1	1.65e-07	-
chr01	130402166	130402177	NFE2_DBD	1.3e-06	+
chr01	130524585	130524605	PPARG_MA0066.1	1.81e-06	+
chr01	13070196	13070206	Myb_MA0100.2	8.25e-06	+
chr01	130759970	130759980	MYF6_full	1.76e-05	-
chr01	13115081	13115096	Myf6_secondary_UP00036_2	1.38e-05	+
chr01	131168653	131168669	Jundm2_secondary_UP00103_2	1.73e-07	-
chr01	13121459	13121476	Zscan4_primary_UP00026_1	2.02e-08	-
chr01	131229842	131229851	PITX1_full_1	1.3e-05	-
chr01	13127751	13127767	Meis1_2335.1_UP00186_1	3.91e-05	-
chr01	13135188	13135199	Tcf3_MA0522.1	4.71e-05	+
chr01	132173895	132173908	ELF3_full	4.59e-05	+
chr01	132201790	132201800	RUNX3_full	1.17e-05	+
chr01	132209395	132209410	Sox10_DBD_3	3.34e-06	-
chr01	132218231	132218248	TEAD1_full_2	8.61e-08	-
chr01	132226762	132226773	KLF16_DBD	1.02e-05	-
chr01	132227875	132227890	Otx1_DBD_1	5.35e-05	+
chr01	132267260	132267276	Bcl6b_secondary_UP00043_2	2.13e-06	-
chr01	132306266	132306287	ZNF263_MA0528.1	8.87e-07	+
chr01	134202395	134202411	Bcl6b_secondary_UP00043_2	1.93e-05	-
chr01	134363476	134363493	Esrra_secondary_UP00079_2	5.38e-06	+
chr01	134412771	134412787	RUNX3_DBD_1	8.39e-05	+
chr01	134506025	134506040	NR2C2_MA0504.1	2.68e-05	-
chr01	134554480	134554489	RUNX2_DBD_3	1.63e-05	+
chr01	134570117	134570127	NFIA_full_2	3.89e-06	+
chr01	134589138	134589156	Hic1_DBD_1	9.99e-05	+
chr01	134691682	134691692	KLF5_MA0599.1	1.36e-05	-
chr01	134708458	134708472	Tcfap2b_primary_UP00010_1	1.04e-06	-
chr01	135289231	135289249	EWSR1-FLI1_MA0149.1	3.28e-08	-
chr01	135295838	135295854	Nkx2-4_3074.1_UP00107_1	2.32e-06	-
chr01	135481310	135481325	NFYB_MA0502.1	7.31e-06	+
chr01	135614776	135614788	Pknox2_DBD	1.16e-05	-
chr01	136110685	136110693	Mafb_MA0117.1	5.6e-05	+
chr01	136252922	136252933	HOXA13_full_2	2.01e-05	+
chr01	136253229	136253244	JUND_MA0492.1	4.61e-05	+
chr01	136285729	136285744	Sox15_secondary_UP00075_2	2.11e-05	-
chr01	136298243	136298255	YY2_full_2	7.6e-06	-
chr01	136316691	136316699	MEIS3_DBD_1	1.47e-05	+
chr01	136317376	136317387	EBF1_MA0154.2	1.78e-05	+
chr01	136324442	136324453	TFAP2C_full_3	9.87e-06	+
chr01	136333536	136333551	HNF4A_MA0114.2	6.82e-06	-
chr01	136388518	136388531	Foxj3_DBD_4	3.92e-05	-
chr01	136396127	136396141	Mtf1_secondary_UP00097_2	8.66e-05	-
chr01	136471972	136471982	ZNF740_full	4.19e-05	+
chr01	136573897	136573912	EGR2_MA0472.1	3.45e-06	-
chr01	136648972	136648981	ELF5_MA0136.1	1.09e-05	+
chr01	136660029	136660039	RUNX3_full	1.17e-05	+
chr01	136930611	136930627	Nkx2-4_3074.1_UP00107_1	3.68e-05	+
chr01	137028471	137028485	Bcl6_MA0463.1	2.4e-05	-
chr01	137042117	137042132	Mybl1_secondary_UP00081_2	2.14e-06	-
chr01	137047444	137047465	IRF3_full	1.69e-06	+
chr01	137056538	137056549	Spz1_MA0111.1	3.53e-06	-
chr01	137148084	137148097	PRDM4_full	2.07e-05	+
chr01	137197741	137197753	MEF2A_DBD	1.47e-06	+
chr01	137334016	137334032	ZNF143_DBD	1.42e-05	+
chr01	137389800	137389812	TCF7L1_full	2.06e-05	-
chr01	137410400	137410415	FOXP1_MA0481.1	4.29e-06	+
chr01	137957874	137957889	Tcfap2b_secondary_UP00010_2	5.1e-06	-
chr01	138075209	138075221	Mafb_DBD_1	7.22e-06	+
chr01	139129766	139129777	BATF::JUN_MA0462.1	1.96e-05	+
chr01	139135612	139135629	Hmx1_3423.1_UP00104_1	5.49e-06	-
chr01	139237503	139237517	JUN_MA0489.1	1.25e-06	-
chr01	139429402	139429416	Mecom_MA0029.1	1.61e-05	-
chr01	139535930	139535940	POU6F2_full	9.24e-06	-
chr01	139835238	139835252	Stat4_MA0518.1	2.05e-06	+
chr01	139954428	139954444	ZNF143_DBD	2.1e-05	-
chr01	139960922	139960942	RREB1_MA0073.1	3.34e-06	-
chr01	139968365	139968380	Zic1_secondary_UP00102_2	4.46e-05	+
chr01	140000912	140000927	SP2_MA0516.1	8.57e-06	+
chr01	140033433	140033449	Sox30_primary_UP00023_1	1.59e-06	-
chr01	140059007	140059017	RUNX3_full	9.65e-06	+
chr01	140066683	140066699	TBX20_DBD_1	5.29e-05	+
chr01	140134668	140134685	TEAD1_full_2	3.33e-05	-
chr01	140165987	140166002	NFIX_full_1	2.08e-05	-
chr01	140178139	140178157	SRF_MA0083.2	5.92e-06	-
chr01	140179672	140179683	FOXO3_full_3	5.78e-05	+
chr01	140180304	140180318	PLAG1_MA0163.1	9.36e-06	+
chr01	140219473	140219485	FOXI1_MA0042.1	1.32e-05	-
chr01	140292014	140292028	NFATC1_full_3	3.85e-07	-
chr01	140311194	140311212	EWSR1-FLI1_MA0149.1	1.65e-05	+
chr01	140391261	140391276	Ets1_MA0098.2	2.44e-07	-
chr01	14156732	14156749	Hdx_3845.3_UP00148_1	1.78e-05	+
chr01	141622933	141622941	Lhx8_DBD_2	8.79e-05	-
chr01	141663056	141663066	HOXB5_DBD	4.63e-06	+
chr01	141762703	141762722	PAX5_MA0014.2	2.69e-05	-
chr01	141971326	141971343	Bbx_secondary_UP00012_2	1.13e-05	+
chr01	142072794	142072805	Nkx2-5_MA0503.1	5.28e-05	-
chr01	142076621	142076631	ZNF740_full	1.11e-05	-
chr01	142080527	142080541	JUN_MA0489.1	3.27e-06	+
chr01	142082129	142082145	Glis2_primary_UP00024_1	2.55e-05	+
chr01	142093535	142093547	GLI2_DBD_2	1.54e-05	-
chr01	142097803	142097818	Stat6_MA0520.1	1.17e-05	+
chr01	142773996	142774009	NFKB2_DBD	2.25e-07	-
chr01	142774677	142774694	Hmx1_3423.1_UP00104_1	5.84e-05	+
chr01	142810290	142810301	Foxq1_MA0040.1	2.44e-05	-
chr01	142834279	142834290	EBF1_MA0154.2	2.54e-05	+
chr01	142838800	142838816	Myf6_primary_UP00036_1	4.87e-06	+
chr01	142848312	142848330	RUNX3_DBD_3	2.26e-06	-
chr01	142879619	142879633	TCF7L2_MA0523.1	1.74e-05	-
chr01	142880429	142880443	RXRG_full_1	7.25e-06	-
chr01	142894008	142894020	HLF_MA0043.1	5.1e-05	-
chr01	143018449	143018461	POU3F1_DBD_2	4.48e-06	-
chr01	143130422	143130433	DUX4_MA0468.1	8.2e-07	+
chr01	143974272	143974282	RORA_1_MA0071.1	4.87e-05	-
chr01	144068797	144068807	Ascl2_DBD	5.56e-05	-
chr01	145222754	145222771	ZNF713_full	3.02e-05	+
chr01	145477315	145477330	Bach1::Mafk_MA0591.1	6.79e-05	-
chr01	145546682	145546693	RUNX1_MA0002.2	1.01e-05	+
chr01	145579204	145579219	STAT2::STAT1_MA0517.1	1.74e-06	+
chr01	145586234	145586245	DUX4_MA0468.1	1.8e-05	-
chr01	145665708	145665716	FOXC1_MA0032.1	1.47e-05	-
chr01	145732479	145732491	FOXG1_DBD_2	2.73e-05	+
chr01	145738764	145738781	Smad3_primary_UP00000_1	9.99e-06	-
chr01	145805278	145805292	Mecom_MA0029.1	6.86e-06	-
chr01	146084745	146084759	Tcfcp2l1_MA0145.2	1.05e-05	-
chr01	146108603	146108613	MZF1_5-13_MA0057.1	6.13e-07	+
chr01	146142809	146142824	Stat6_MA0520.1	6.87e-08	-
chr01	146500351	146500360	Sox17_MA0078.1	2.03e-05	-
chr01	146527270	146527287	Tgif1_2342.2_UP00122_1	1.47e-06	-
chr01	146553966	146553980	FOXO4_DBD_1	4.95e-05	-
chr01	146577967	146577978	E2F6_MA0471.1	4.57e-06	+
chr01	146578434	146578448	Tcfap2c_secondary_UP00087_2	9.06e-07	-
chr01	146578869	146578878	RUNX2_DBD_3	2.78e-05	-
chr01	146632010	146632022	Irx3_DBD	6.85e-05	-
chr01	146657002	146657019	Srf_secondary_UP00077_2	6.42e-05	-
chr01	146658366	146658381	MEF2C_MA0497.1	2.94e-05	-
chr01	146770911	146770926	MEF2C_MA0497.1	3.5e-05	+
chr01	146837802	146837816	GLI2_DBD_1	2.27e-05	+
chr01	146890267	146890282	TFAP2A_MA0003.2	3.05e-07	+
chr01	146986688	146986703	FOXP1_MA0481.1	1.17e-05	-
chr01	146989186	146989203	TEAD1_full_2	3.46e-06	-
chr01	147013011	147013026	Pou5f1::Sox2_MA0142.1	6.99e-06	-
chr01	147026471	147026486	RUNX2_MA0511.1	5.22e-06	+
chr01	147090797	147090808	TFAP2B_DBD_2	1.68e-07	+
chr01	14713947	14713959	TEAD1_MA0090.1	7.47e-05	+
chr01	147151615	147151630	MEF2C_MA0497.1	5.47e-06	+
chr01	147169752	147169764	Rxra_DBD_2	5.9e-06	-
chr01	147171848	147171858	NKX2-3_DBD	1.63e-05	+
chr01	147213924	147213940	Spdef_primary_UP00038_1	9.31e-06	+
chr01	147256555	147256569	SPIB_DBD	9.7e-06	-
chr01	147272725	147272740	PPARG::RXRA_MA0065.2	2e-05	-
chr01	147282446	147282462	Hoxc9_2367.2_UP00197_1	2.71e-06	+
chr01	147293506	147293521	EGR2_MA0472.1	1.14e-05	+
chr01	147360014	147360023	Nr2e1_DBD_1	5.98e-06	+
chr01	147514299	147514316	Smad3_primary_UP00000_1	7.09e-06	+
chr01	147519262	147519278	Zbtb3_secondary_UP00031_2	3.58e-05	-
chr01	147556187	147556199	ZNF75A_DBD	5.37e-06	-
chr01	147569154	147569165	CEBPB_MA0466.1	1.68e-05	+
chr01	147613956	147613973	Hmbox1_2674.1_UP00161_1	3.74e-05	-
chr01	147642600	147642614	SOX10_full_5	5.45e-06	-
chr01	148096725	148096741	ZNF143_DBD	7.59e-06	+
chr01	148284103	148284115	Foxd3_MA0041.1	3.85e-06	+
chr01	148402586	148402601	SOX15_full_1	3.81e-05	+
chr01	148512756	148512768	TEAD1_MA0090.1	2.94e-05	-
chr01	148801447	148801462	NFIX_full_1	2.29e-05	+
chr01	148885936	148885949	SRY_DBD_4	2.3e-05	+
chr01	148900387	148900404	RXR::RAR_DR5_MA0159.1	5.14e-06	-
chr01	148902068	148902082	Tcfap2a_secondary_UP00005_2	2.43e-06	+
chr01	148936499	148936510	NFKB1_MA0105.3	1.13e-05	-
chr01	148947685	148947697	Mafb_DBD_1	4.55e-06	-
chr01	148960971	148960982	FOXB1_DBD_3	3.7e-05	-
chr01	148963272	148963289	Sox4_primary_UP00062_1	8.54e-06	-
chr01	148968733	148968744	FOXB1_DBD_3	5.49e-07	-
chr01	149002788	149002799	NFE2_DBD	2.23e-05	-
chr01	149048110	149048125	Sox15_secondary_UP00075_2	7.25e-08	+
chr01	149053168	149053182	TCF7L2_MA0523.1	4.72e-06	+
chr01	149056575	149056590	RFX4_DBD_2	4.05e-05	-
chr01	149078065	149078074	HIC2_DBD	2.23e-06	+
chr01	149093043	149093057	Egr1_primary_UP00007_1	1.34e-05	+
chr01	149104546	149104560	Irf3_primary_UP00086_1	2.89e-06	+
chr01	149195123	149195138	Foxa2_secondary_UP00073_2	2.98e-05	+
chr01	149201103	149201117	Sox8_secondary_UP00051_2	3.28e-05	+
chr01	149228360	149228371	FOS_MA0476.1	5.54e-06	-
chr01	149243828	149243842	SPI1_full	2.18e-05	+
chr01	149331071	149331087	Nr2f2_secondary_UP00009_2	3.02e-05	+
chr01	149363061	149363071	TFAP4_DBD	1.11e-06	+
chr01	149363874	149363892	EWSR1-FLI1_MA0149.1	2.8e-05	+
chr01	149390755	149390776	IRF1_MA0050.2	1.35e-05	-
chr01	149402025	149402042	Gata5_primary_UP00080_1	2.23e-05	+
chr01	149421644	149421658	SPIC_full	5.42e-06	+
chr01	149433813	149433824	Crx_MA0467.1	8.86e-05	-
chr01	149671210	149671225	Zic3_primary_UP00006_1	8.62e-06	+
chr01	150345544	150345559	Sox14_secondary_UP00004_2	5.79e-06	+
chr01	15112945	15112962	Mafb_primary_UP00045_1	1.06e-05	-
chr01	151311194	151311210	Sox12_secondary_UP00101_2	1.25e-05	-
chr01	151342619	151342634	TFAP2C_MA0524.1	4.73e-06	+
chr01	151356946	151356957	Nkx2-5_MA0503.1	7.94e-05	+
chr01	151384557	151384572	TFAP2A_MA0003.2	1.43e-05	+
chr01	151464705	151464724	ESRRA_DBD_6	7.22e-06	+
chr01	151558163	151558172	Nr2e1_DBD_1	2.88e-05	+
chr01	151581743	151581759	Gabpa_secondary_UP00013_2	2.39e-05	+
chr01	151594283	151594294	Erg_MA0474.1	3.73e-07	+
chr01	151598979	151598994	NFIB_full	4.28e-06	+
chr01	151600011	151600020	POU5F1P1_DBD_1	6.15e-05	+
chr01	151606352	151606366	FOXB1_DBD_1	2.22e-05	+
chr01	151661831	151661845	JUN_MA0489.1	2.05e-06	+
chr01	151669706	151669720	Cphx_3484.1_UP00198_1	4.95e-05	+
chr01	151697911	151697930	PAX5_MA0014.2	8.68e-06	-
chr01	151701663	151701672	Jdp2_DBD_1	4.91e-06	-
chr01	151703402	151703417	Zic2_secondary_UP00057_2	3.07e-05	+
chr01	151718018	151718029	Stat5a::Stat5b_MA0519.1	9.82e-06	+
chr01	151722639	151722650	Foxk1_DBD_1	1.89e-05	+
chr01	151758354	151758368	NR2E1_full_2	5.7e-06	-
chr01	151770934	151770952	EWSR1-FLI1_MA0149.1	7.72e-09	-
chr01	151807286	151807306	ESR1_MA0112.2	2.72e-06	+
chr01	151808359	151808371	TEAD1_MA0090.1	1.12e-05	+
chr01	151824728	151824739	NFE2_DBD	2.9e-05	-
chr01	15186417	15186426	Jdp2_DBD_1	4.91e-06	-
chr01	151989792	151989807	Nfe2l2_MA0150.2	2.8e-05	-
chr01	151990681	151990691	TFAP4_DBD	1.11e-06	+
chr01	152010872	152010888	SPDEF_full_3	4.43e-05	+
chr01	152047438	152047453	TFAP2A_MA0003.2	1.57e-05	+
chr01	152054604	152054621	Zbtb3_primary_UP00031_1	5.15e-06	-
chr01	152087360	152087376	Eomes_secondary_UP00068_2	2.22e-06	-
chr01	152120964	152120979	NR3C1_MA0113.2	2.12e-06	+
chr01	15215393	15215413	RREB1_MA0073.1	2.39e-06	+
chr01	15221282	15221293	Hoxa9_MA0594.1	1.67e-05	+
chr01	152734793	152734807	SPIC_full	6.52e-06	-
chr01	152763029	152763041	POU3F2_DBD_2	6.98e-07	-
chr01	152878882	152878899	Hoxc12_3480.1_UP00135_1	1.88e-05	+
chr01	153096462	153096473	NFKB1_MA0105.3	1.92e-06	+
chr01	153162898	153162912	Tcfap2e_secondary_UP00028_2	2.98e-06	-
chr01	153186900	153186915	Pou5f1::Sox2_MA0142.1	4.61e-05	+
chr01	153318523	153318540	Zfp105_secondary_UP00037_2	4.2e-05	+
chr01	15343672	15343682	MAX_MA0058.2	3.32e-05	+
chr01	153757587	153757597	TEAD4_DBD	6.57e-05	+
chr01	153948090	153948101	En1_MA0027.1	5.81e-06	+
chr01	154095230	154095246	Hoxc13_3127.1_UP00173_1	2.62e-06	-
chr01	154117180	154117194	Bcl6_MA0463.1	1.32e-05	-
chr01	154296340	154296351	NFE2_DBD	2.16e-06	-
chr01	154326690	154326705	PRDM1_MA0508.1	9.95e-06	-
chr01	154332686	154332699	ELF1_MA0473.1	1.19e-05	-
chr01	154393704	154393716	FOXO1_DBD_3	6.81e-06	-
chr01	154400314	154400329	RUNX2_MA0511.1	4.23e-06	-
chr01	154420424	154420439	PRDM1_MA0508.1	7.26e-06	-
chr01	154440764	154440775	NFE2_DBD	2.49e-07	+
chr01	154452464	154452479	PRDM1_MA0508.1	2.03e-05	-
chr01	154655563	154655574	FOS_MA0476.1	8.64e-07	-
chr01	154662676	154662691	Meis1_MA0498.1	3.12e-05	-
chr01	154663057	154663072	Bach1::Mafk_MA0591.1	3.67e-07	-
chr01	154675747	154675758	FOSL1_MA0477.1	7.73e-06	-
chr01	154678935	154678946	TFAP2A_DBD_4	1.68e-07	-
chr01	154697922	154697937	Mybl1_secondary_UP00081_2	9.72e-06	-
chr01	154754496	154754507	FOS_MA0476.1	6.9e-06	-
chr01	154834831	154834849	ETS1_full_2	2.04e-05	-
chr01	154900734	154900751	CTCF_full	5.66e-06	+
chr01	155350836	155350853	Smad3_primary_UP00000_1	4.39e-05	+
chr01	155420802	155420817	FOXP1_MA0481.1	1.12e-05	-
chr01	155468818	155468834	Hoxa11_2218.1_UP00246_1	4.53e-06	-
chr01	155481406	155481420	TCF7L2_MA0523.1	3.76e-05	-
chr01	155489615	155489630	TFAP2C_MA0524.1	1.62e-07	+
chr01	155495211	155495226	TFAP2A_MA0003.2	4.93e-06	+
chr01	155526485	155526499	FOXD2_DBD_1	9.23e-07	-
chr01	155543535	155543551	Gabpa_secondary_UP00013_2	1.97e-05	-
chr01	155548064	155548080	Tgif2_3451.1_UP00258_1	3.18e-05	-
chr01	155628829	155628844	Tcfap2c_primary_UP00087_1	4.79e-06	-
chr01	155637042	155637056	JUN_MA0489.1	3.54e-07	-
chr01	155651784	155651801	Sox3_DBD_3	4.44e-06	+
chr01	155669822	155669834	MAFK_DBD_1	3.33e-05	-
chr01	155687308	155687323	JUND_MA0492.1	3.81e-06	-
chr01	155687824	155687835	FOSL1_MA0477.1	4.71e-05	+
chr01	155740106	155740121	RFX4_DBD_2	4.84e-05	+
chr01	155787752	155787770	IRF2_MA0051.1	8.14e-06	+
chr01	155798861	155798877	E2F2_DBD_3	2.76e-06	+
chr01	155969236	155969247	FOXC1_DBD_3	2.9e-06	+
chr01	157042297	157042311	Bcl6_MA0463.1	1.01e-05	+
chr01	157285608	157285626	IRF2_MA0051.1	5.79e-05	-
chr01	157286126	157286137	CEBPB_MA0466.1	5.77e-05	-
chr01	157294912	157294921	NKX2-8_DBD	3.31e-06	-
chr01	157424834	157424857	Rfx3_secondary_UP00098_2	5.77e-06	+
chr01	157445393	157445407	ZNF306_full	3.72e-05	+
chr01	157445827	157445839	POU3F1_DBD_1	3.42e-06	+
chr01	157509075	157509089	NFAT5_DBD	8.09e-06	+
chr01	157509573	157509589	Foxl1_secondary_UP00061_2	3.52e-05	+
chr01	157521094	157521108	Irf3_secondary_UP00086_2	4.56e-06	+
chr01	157522327	157522342	HSF1_MA0486.1	1.64e-06	+
chr01	157724708	157724725	RXR::RAR_DR5_MA0159.1	3.87e-05	-
chr01	157832862	157832873	Spz1_MA0111.1	1.16e-06	+
chr01	157834902	157834913	RUNX1_MA0002.2	7.04e-07	+
chr01	157865724	157865735	FOS_MA0476.1	2.92e-06	-
chr01	157869248	157869259	Rxra_MA0512.1	1.86e-05	-
chr01	157917187	157917200	ATF4_DBD	1.36e-05	-
chr01	157927713	157927726	TFAP2A_DBD_3	5.26e-06	+
chr01	157928843	157928858	Sox15_secondary_UP00075_2	5.68e-06	-
chr01	157931961	157931982	IRF3_full	3.19e-05	-
chr01	157988336	157988351	Foxk1_secondary_UP00025_2	1.36e-05	+
chr01	157999026	157999040	Zfx_MA0146.2	8.26e-06	+
chr01	158059324	158059345	ZNF263_MA0528.1	2.29e-07	+
chr01	158103007	158103028	ZNF263_MA0528.1	1.72e-06	-
chr01	158124092	158124109	Klf7_secondary_UP00093_2	2.69e-06	+
chr01	158136953	158136972	TBX1_DBD_2	8.23e-06	-
chr01	158141290	158141308	Hic1_DBD_1	1.02e-06	-
chr01	158144802	158144819	Sox17_secondary_UP00014_2	1.29e-05	-
chr01	158177184	158177193	Pou2f2_DBD_2	1.2e-05	+
chr01	158186572	158186587	Zic3_secondary_UP00006_2	4.04e-06	+
chr01	158199342	158199358	Bcl6b_secondary_UP00043_2	1.34e-05	+
chr01	158325594	158325607	TFAP2B_DBD_3	4.36e-05	+
chr01	158904609	158904624	Cutl1_3494.2_UP00219_2	8.24e-06	+
chr01	159221331	159221343	SOX14_DBD_1	9.42e-07	+
chr01	159492592	159492602	NFIA_full_2	4.23e-05	+
chr01	159752379	159752389	Myb_MA0100.2	1.65e-06	-
chr01	159785513	159785530	Sox13_secondary_UP00096_2	2.25e-05	+
chr01	159820717	159820732	Bach1::Mafk_MA0591.1	1.3e-06	+
chr01	160262342	160262360	EWSR1-FLI1_MA0149.1	2.87e-05	+
chr01	160472022	160472033	Spz1_MA0111.1	2.72e-05	+
chr01	160580737	160580753	Zfp187_secondary_UP00082_2	3.1e-07	+
chr01	160584792	160584813	ZNF263_MA0528.1	1.38e-05	+
chr01	160592054	160592069	NR2C2_MA0504.1	1.04e-05	-
chr01	160608850	160608865	SOX21_DBD_1	2.07e-06	+
chr01	160755955	160755969	FOXB1_DBD_1	1.42e-05	-
chr01	160788225	160788241	Pknox1_2364.2_UP00203_1	6.43e-06	-
chr01	160888076	160888087	STAT1_MA0137.3	2.13e-05	-
chr01	160913379	160913402	Rfx3_secondary_UP00098_2	1.26e-06	+
chr01	160915823	160915831	TEAD3_DBD_2	1.79e-05	-
chr01	160940446	160940458	TEAD1_MA0090.1	5.02e-07	+
chr01	160942802	160942817	Stat6_MA0520.1	1.97e-05	+
chr01	161664864	161664876	PROX1_DBD	5.87e-05	-
chr01	161798490	161798500	SREBF2_MA0596.1	6.27e-05	-
chr01	161880564	161880579	TFAP2A_MA0003.2	2.88e-06	+
chr01	161895917	161895929	E2F4_DBD_1	9.92e-06	-
chr01	162044387	162044404	Smad3_primary_UP00000_1	2.62e-06	+
chr01	162333087	162333099	MAFK_full_1	1.28e-05	-
chr01	162817054	162817071	Gata5_primary_UP00080_1	5.37e-06	+
chr01	163661922	163661940	PAX2_DBD	8.1e-05	+
chr01	163683419	163683429	TEAD1_full_1	2.02e-06	+
chr01	163718203	163718218	RFX5_MA0510.1	9.93e-06	-
chr01	163719419	163719434	Spi1_MA0080.3	5.96e-06	+
chr01	163840854	163840864	Myb_MA0100.2	3.73e-05	+
chr01	163886255	163886270	Pou5f1::Sox2_MA0142.1	3.08e-06	+
chr01	163955173	163955184	FOSL2_MA0478.1	2.03e-06	+
chr01	164509858	164509873	Mafk_secondary_UP00044_2	4.29e-07	-
chr01	164520539	164520547	RHOXF1_DBD_2	2.67e-05	-
chr01	164549189	164549205	HNF4A_DBD_2	7.38e-06	+
chr01	164703389	164703400	FOS_MA0476.1	8.64e-07	-
chr01	164747355	164747366	Foxk1_DBD_1	3.27e-06	-
chr01	164758052	164758063	FOXP2_MA0593.1	1.12e-05	+
chr01	164805870	164805883	TFAP2B_DBD_3	1.27e-06	-
chr01	164807223	164807238	TFAP2C_MA0524.1	1.03e-06	-
chr01	165338352	165338366	Bcl6_MA0463.1	2.35e-05	-
chr01	165356497	165356515	MGA_DBD_3	8.21e-06	-
chr01	165499041	165499059	SRF_MA0083.2	2.89e-05	-
chr01	165945507	165945517	Sox3_MA0514.1	9.25e-06	-
chr01	166006015	166006023	FOXC1_MA0032.1	1.47e-05	+
chr01	166076192	166076207	Foxa2_secondary_UP00073_2	1.57e-05	-
chr01	166079968	166079980	FOXI1_MA0042.1	7.04e-06	+
chr01	166087718	166087730	TAL1::TCF3_MA0091.1	2.91e-06	-
chr01	166160224	166160235	FOSL1_MA0477.1	2.05e-07	-
chr01	166184247	166184263	SOX21_DBD_2	1.19e-05	-
chr01	166337617	166337640	Rfx3_primary_UP00098_1	2.47e-06	-
chr01	166342716	166342731	Zbtb7b_primary_UP00047_1	7.36e-06	-
chr01	166351245	166351259	Bcl6_MA0463.1	7.91e-05	-
chr01	166403558	166403574	Hbp1_primary_UP00055_1	1.51e-05	-
chr01	166567535	166567552	Tcf2_0913.2_UP00222_1	1.59e-05	+
chr01	167097636	167097645	Sox17_MA0078.1	1.22e-05	-
chr01	167365361	167365381	TP63_MA0525.1	1.55e-05	+
chr01	167389749	167389763	JUN_MA0489.1	1.59e-06	-
chr01	167404665	167404682	Pou3f3_3235.2_UP00211_1	6.32e-07	-
chr01	167597186	167597203	BCL6B_DBD	1.6e-05	-
chr01	167714487	167714503	Dlx2_2273.2_UP00126_1	4.38e-07	-
chr01	167759927	167759941	FOXJ3_DBD_2	1.96e-05	+
chr01	167798435	167798447	ZNF75A_DBD	8.63e-05	-
chr01	168011447	168011458	FOS_MA0476.1	1.57e-06	+
chr01	168047233	168047248	TBP_MA0108.2	4.22e-05	+
chr01	168070816	168070831	JUND_MA0492.1	2.64e-05	+
chr01	168083175	168083189	TCF7L2_MA0523.1	4.44e-05	-
chr01	168094972	168094991	PAX6_DBD	5.66e-06	+
chr01	168120108	168120118	Sox3_MA0514.1	7.68e-05	+
chr01	168585844	168585861	Sry_secondary_UP00016_2	3.15e-07	+
chr01	168596539	168596550	BATF::JUN_MA0462.1	3.08e-06	+
chr01	168609498	168609512	Tcfap2b_primary_UP00010_1	1.17e-05	-
chr01	168636264	168636280	Zbtb3_secondary_UP00031_2	3.02e-05	+
chr01	168793755	168793767	PKNOX2_DBD	2.4e-05	-
chr01	168876860	168876877	TEAD1_full_2	8.04e-06	-
chr01	169025439	169025455	POU4F3_DBD	1.11e-06	-
chr01	169030087	169030104	Ar_DBD	2.14e-06	-
chr01	169073914	169073929	Pou5f1::Sox2_MA0142.1	6.63e-06	-
chr01	169086107	169086114	BRCA1_MA0133.1	6.51e-05	-
chr01	169226669	169226686	RXR::RAR_DR5_MA0159.1	2.58e-08	-
chr01	169631474	169631489	RFX5_MA0510.1	1.69e-06	-
chr01	169822627	169822644	Zbtb7b_secondary_UP00047_2	3.56e-06	-
chr01	169843490	169843500	Sox3_MA0514.1	1.55e-05	-
chr01	1698528	1698545	Smad3_primary_UP00000_1	4.04e-06	-
chr01	169853487	169853508	IRF1_MA0050.2	3.49e-06	-
chr01	169923188	169923205	Foxj3_secondary_UP00039_2	1.12e-05	-
chr01	169985996	169986011	HNF4G_MA0484.1	8.24e-06	-
chr01	169986290	169986306	Hoxa10_2318.1_UP00217_1	1.06e-05	-
chr01	169992857	169992872	Ets1_MA0098.2	4.96e-06	-
chr01	170032500	170032511	FOSL2_MA0478.1	3.73e-07	-
chr01	170041825	170041843	RARG_full_2	1.97e-06	+
chr01	170065586	170065603	Hbp1_secondary_UP00055_2	1.65e-05	-
chr01	170083929	170083946	Plagl1_secondary_UP00088_2	1.08e-05	+
chr01	170555622	170555637	SOX8_full_1	3.11e-05	-
chr01	170595974	170595985	JUNB_MA0490.1	3.73e-07	+
chr01	170625649	170625664	SOX14_DBD_2	9.74e-06	-
chr01	170723228	170723239	TFAP2C_DBD_2	6.96e-05	-
chr01	170723621	170723636	Zic3_DBD	7.54e-06	+
chr01	171909338	171909348	GSX2_DBD	9.62e-06	-
chr01	172049226	172049237	JUNB_MA0490.1	6.25e-06	+
chr01	172152898	172152914	Sox12_secondary_UP00101_2	2.93e-05	+
chr01	172200974	172200988	FOXJ3_DBD_2	6.4e-06	-
chr01	172365252	172365266	Spic_DBD	3.83e-05	-
chr01	172533581	172533592	RUNX1_MA0002.2	4.54e-07	-
chr01	173053033	173053049	Hoxb13_3479.1_UP00134_1	7.29e-06	-
chr01	173127654	173127662	RHOXF1_DBD_2	2.67e-05	-
chr01	173210361	173210371	Myb_MA0100.2	3.67e-06	-
chr01	173245550	173245561	Gfi1b_MA0483.1	6.65e-06	-
chr01	173346943	173346952	Sox17_MA0078.1	4.03e-06	-
chr01	173684147	173684161	Tcfap2a_secondary_UP00005_2	5.18e-06	-
chr01	173799457	173799471	Tcfap2a_secondary_UP00005_2	3.13e-05	+
chr01	173841361	173841376	TFAP2A_MA0003.2	9.6e-05	-
chr01	173847432	173847446	JUN_MA0489.1	1.65e-05	+
chr01	173956924	173956940	Rara_secondary_UP00048_2	7.81e-06	-
chr01	17596330	17596344	Stat4_MA0518.1	2.54e-05	+
chr01	176102046	176102060	Sox8_secondary_UP00051_2	2.68e-05	+
chr01	17683563	17683574	FOSL1_MA0477.1	2.45e-06	-
chr01	17751481	17751493	XBP1_DBD_1	8.19e-06	+
chr01	1779811	1779829	NFYA_MA0060.2	7.26e-07	+
chr01	178365507	178365525	MAFF_MA0495.1	6.07e-06	-
chr01	180751298	180751315	ZNF713_full	1.47e-06	+
chr01	181068240	181068250	RELA_MA0107.1	7.13e-06	-
chr01	18114845	18114860	SOX2_full_3	3.02e-05	+
chr01	18115190	18115201	Stat5a::Stat5b_MA0519.1	1.44e-05	+
chr01	181268342	181268356	Tcfap2c_secondary_UP00087_2	1.64e-06	-
chr01	18132953	18132963	TEAD1_full_1	9.09e-07	-
chr01	18133517	18133531	Mtf1_secondary_UP00097_2	1.4e-05	+
chr01	18136041	18136050	NFIX_full_3	6.03e-06	-
chr01	181637160	181637170	TEAD1_full_1	5.79e-05	-
chr01	181806813	181806825	TEAD1_MA0090.1	1.95e-07	-
chr01	181821866	181821877	Crx_MA0467.1	4.32e-05	-
chr01	181896434	181896444	Gfi1_MA0038.1	2.69e-05	-
chr01	181907396	181907407	BATF::JUN_MA0462.1	3.76e-06	-
chr01	181941186	181941202	Spdef_secondary_UP00038_2	2.04e-05	+
chr01	18204199	18204214	NFIX_full_1	1.84e-05	+
chr01	182076053	182076063	Sox3_MA0514.1	2.18e-05	-
chr01	182097887	182097898	ETV2_DBD	2.4e-05	-
chr01	182106791	182106809	EWSR1-FLI1_MA0149.1	1.41e-05	-
chr01	182107765	182107778	Tcfap2a_DBD_3	1.11e-06	+
chr01	182164589	182164604	TFAP2A_MA0003.2	3.72e-06	+
chr01	182165392	182165407	SP2_MA0516.1	1.3e-06	+
chr01	182188296	182188311	Bach1::Mafk_MA0591.1	2.26e-05	+
chr01	182234693	182234708	TBP_MA0108.2	3.23e-05	+
chr01	182253319	182253330	NRL_DBD	3.77e-06	-
chr01	182269757	182269772	TFAP2A_MA0003.2	1.56e-07	-
chr01	182280387	182280398	TFAP2C_full_3	0.0001	+
chr01	182291557	182291571	TCF7L2_MA0523.1	1.58e-05	+
chr01	182323272	182323283	Stat5a::Stat5b_MA0519.1	2.66e-06	+
chr01	182400865	182400882	ZNF282_DBD	8.45e-06	+
chr01	182411179	182411186	Nr2e3_MA0164.1	6.51e-05	-
chr01	182447741	182447755	POU4F1_DBD	3.91e-06	+
chr01	182450553	182450567	ZNF306_full	1.06e-05	-
chr01	182489539	182489557	EWSR1-FLI1_MA0149.1	4.34e-05	-
chr01	182574544	182574556	MEF2D_DBD	7.19e-07	-
chr01	182578583	182578598	Sox14_secondary_UP00004_2	3.47e-07	-
chr01	182585605	182585620	EGR2_MA0472.1	2.52e-05	-
chr01	182655912	182655929	Zbtb3_primary_UP00031_1	1.73e-05	+
chr01	182712266	182712279	PRDM4_full	3.56e-05	-
chr01	182733342	182733357	NFE2::MAF_MA0501.1	1.27e-06	+
chr01	182751550	182751567	Gata5_secondary_UP00080_2	5.24e-05	+
chr01	182766320	182766337	Eomes_primary_UP00068_1	6.05e-06	+
chr01	182789317	182789328	SP1_DBD	1.84e-06	+
chr01	182983440	182983450	Myc_MA0147.2	2.56e-06	+
chr01	183049326	183049336	NFIA_full_2	6.99e-05	+
chr01	183184336	183184344	CREB1_MA0018.2	2.67e-05	-
chr01	183184903	183184912	HIC2_DBD	2.49e-05	+
chr01	183407920	183407937	Zbtb3_primary_UP00031_1	7.92e-06	+
chr01	183455761	183455773	SRF_DBD	1.35e-05	-
chr01	183598177	183598193	Hoxb13_3479.1_UP00134_1	3.59e-06	-
chr01	183758948	183758965	Sox17_secondary_UP00014_2	1.04e-05	-
chr01	183772561	183772575	TCF7L2_MA0523.1	2.01e-06	-
chr01	183802572	183802588	SPDEF_full_3	2.66e-05	+
chr01	183826590	183826605	Tcfap2a_primary_UP00005_1	1.34e-05	+
chr01	18399550	18399565	TFAP2A_MA0003.2	5.45e-06	-
chr01	184084485	184084495	GCM1_DBD	4.81e-05	-
chr01	184110423	184110439	SOX9_full_3	1.9e-06	-
chr01	184119243	184119260	POU1F1_DBD_1	1.5e-06	-
chr01	184120844	184120856	TEAD1_MA0090.1	2.33e-05	+
chr01	184158027	184158040	SMAD2::SMAD3::SMAD4_MA0513.1	1.14e-05	-
chr01	184529379	184529390	NFKB1_MA0105.3	3.59e-05	+
chr01	184531022	184531032	SREBF2_MA0596.1	1.7e-05	-
chr01	184898156	184898166	RUNX3_DBD_2	4.03e-06	+
chr01	18556226	18556237	FOXO3_full_3	1.33e-06	+
chr01	185714745	185714757	SP8_DBD	2.43e-05	+
chr01	185740293	185740304	FOS_MA0476.1	4.49e-06	-
chr01	185743107	185743123	Hbp1_primary_UP00055_1	1.53e-07	+
chr01	185778423	185778438	RUNX2_MA0511.1	2.83e-05	+
chr01	185912322	185912333	RUNX1_MA0002.2	8.26e-06	-
chr01	185938343	185938358	RUNX2_MA0511.1	3.39e-06	-
chr01	186023904	186023912	Dlx2_DBD	1.79e-05	-
chr01	186024798	186024811	HSF1_full	2.64e-05	-
chr01	186043934	186043950	RFX5_DBD_2	2.53e-08	+
chr01	186069104	186069112	BARX1_DBD_2	1.79e-05	+
chr01	186205988	186206003	PRDM1_MA0508.1	9.95e-06	+
chr01	186286979	186286997	TAL1::GATA1_MA0140.2	7.13e-06	-
chr01	186477631	186477646	SOX8_full_1	9.45e-06	-
chr01	186515654	186515666	Irx3_DBD	2.82e-05	-
chr01	186599497	186599512	MAFK_MA0496.1	1.13e-05	-
chr01	187069866	187069878	ZNF75A_DBD	1.42e-05	+
chr01	187085936	187085946	BARHL2_full_1	3.11e-05	-
chr01	187632547	187632563	Egr1_mouse_DBD_mutant_DBD	2.1e-05	+
chr01	187731749	187731763	EGR1_MA0162.2	8.68e-07	-
chr01	187822479	187822495	Osr2_primary_UP00052_1	3.29e-05	+
chr01	187841490	187841504	HNF1A_MA0046.1	3.25e-06	+
chr01	187864450	187864465	Mafb_secondary_UP00045_2	1.47e-05	+
chr01	187896452	187896467	Sox10_DBD_2	2.78e-06	+
chr01	187904019	187904038	ZNF232_full	3.86e-05	+
chr01	187921324	187921341	Nkx3-1_secondary_UP00017_2	1.77e-05	-
chr01	188017272	188017292	znf143_MA0088.1	2.3e-05	-
chr01	188020844	188020853	NR2E1_full_1	2.77e-05	+
chr01	188024994	188025006	NRF1_full	2.88e-05	+
chr01	188202171	188202180	NFIX_full_2	8.15e-06	-
chr01	188372720	188372737	Six3_1732.2_UP00195_1	4.86e-05	-
chr01	188439034	188439050	POU4F2_DBD	4.15e-06	+
chr01	188447383	188447396	TFAP2C_full_2	6.84e-06	+
chr01	188457658	188457674	Gabpa_secondary_UP00013_2	4.4e-06	+
chr01	188518998	188519008	MEOX2_DBD_1	8.97e-06	+
chr01	188526123	188526138	Bach1::Mafk_MA0591.1	1.31e-06	-
chr01	188526755	188526772	Dlx3_1030.1_UP00154_1	1.32e-05	-
chr01	188549887	188549896	NFIX_full_3	6.03e-06	+
chr01	188582500	188582517	Gcm1_secondary_UP00070_2	1.02e-05	-
chr01	188600124	188600134	Ascl2_DBD	4.24e-05	-
chr01	188642584	188642599	HNF4G_MA0484.1	2.02e-06	-
chr01	188644592	188644604	Foxa2_MA0047.2	3.11e-05	-
chr01	188719256	188719274	THRA_FL	6.96e-06	+
chr01	188725290	188725305	Mybl1_secondary_UP00081_2	6.87e-05	+
chr01	188813860	188813870	RUNX3_full	2.45e-06	-
chr01	188819195	188819205	Myb_MA0100.2	5.25e-05	+
chr01	188903312	188903329	Zbtb3_primary_UP00031_1	6.44e-06	-
chr01	191009900	191009914	Max_secondary_UP00060_2	5.02e-05	+
chr01	192051828	192051840	Tcf7_DBD	7.7e-06	-
chr01	192058393	192058408	Tcf7_secondary_UP00054_2	2.39e-05	+
chr01	192071925	192071942	Sry_secondary_UP00016_2	7.7e-06	-
chr01	192102948	192102965	Sox4_primary_UP00062_1	1.58e-05	-
chr01	192451644	192451654	Sox3_MA0514.1	1.29e-05	-
chr01	192463251	192463267	Zscan4_secondary_UP00026_2	1.57e-05	-
chr01	192534317	192534334	Zbtb3_primary_UP00031_1	3.47e-06	+
chr01	192556485	192556500	Mafk_secondary_UP00044_2	1.87e-05	-
chr01	192584029	192584044	RFX5_MA0510.1	1.19e-05	+
chr01	192591756	192591771	RUNX2_MA0511.1	8.77e-06	+
chr01	192631265	192631280	Pou5f1::Sox2_MA0142.1	2.27e-05	+
chr01	192657831	192657840	SRY_MA0084.1	5.98e-06	+
chr01	192709134	192709144	KLF5_MA0599.1	1.08e-05	+
chr01	192846233	192846247	Bcl6_MA0463.1	6.2e-06	+
chr01	193036368	193036383	TFAP2C_MA0524.1	2.73e-06	+
chr01	193874668	193874682	POU1F1_DBD_2	2.29e-05	+
chr01	193893742	193893752	Sox3_MA0514.1	4.91e-05	+
chr01	193913067	193913085	IRF2_MA0051.1	1.6e-06	+
chr01	193952761	193952773	TGIF2_DBD	1.81e-05	+
chr01	193975006	193975020	TLX1::NFIC_MA0119.1	4.97e-06	+
chr01	194098428	194098438	Myb_MA0100.2	5.06e-05	-
chr01	194496002	194496014	Jdp2_DBD_2	6.99e-05	-
chr01	194542311	194542322	EBF1_MA0154.2	9.44e-06	-
chr01	194630387	194630404	Smad3_primary_UP00000_1	4.63e-06	+
chr01	194634057	194634073	Sox12_secondary_UP00101_2	2.24e-06	-
chr01	194695887	194695898	NFKB1_MA0105.3	9.2e-06	+
chr01	194720304	194720313	PITX1_full_1	1.79e-05	-
chr01	194720777	194720784	SPIB_MA0081.1	6.51e-05	-
chr01	194739143	194739160	Tgif1_2342.2_UP00122_1	1.52e-06	-
chr01	194748733	194748744	RUNX1_MA0002.2	8.43e-06	-
chr01	194755473	194755484	STAT1_MA0137.3	8.57e-07	-
chr01	194826570	194826585	Tcfap2e_primary_UP00028_1	4.35e-08	+
chr01	194867346	194867358	Foxg1_DBD_2	1.23e-05	-
chr01	194871497	194871512	TFAP2C_MA0524.1	3.25e-06	+
chr01	194880715	194880729	Foxj3_DBD_2	1.39e-05	-
chr01	194895354	194895365	Gfi1b_MA0483.1	3.67e-05	+
chr01	195059274	195059285	Klf1_MA0493.1	2.56e-06	-
chr01	195077253	195077267	Sfpi1_primary_UP00085_1	2.1e-05	-
chr01	195120864	195120884	RREB1_MA0073.1	3.93e-05	+
chr01	195198830	195198842	NHLH1_MA0048.1	9.05e-06	+
chr01	195204493	195204508	NFE2::MAF_MA0501.1	1.18e-05	+
chr01	195205398	195205415	Zscan4_primary_UP00026_1	5.72e-05	-
chr01	195207939	195207957	EWSR1-FLI1_MA0149.1	5.81e-06	+
chr01	195267924	195267934	HMBOX1_DBD	1.57e-05	+
chr01	195415322	195415332	RORA_1_MA0071.1	1.09e-05	+
chr01	195439800	195439815	Irf4_secondary_UP00018_2	7.62e-05	+
chr01	195550776	195550793	ZNF282_DBD	3.9e-05	-
chr01	196527405	196527422	Sox17_secondary_UP00014_2	5.72e-05	-
chr01	196562804	196562819	RARA_full_1	3.5e-06	+
chr01	197152157	197152168	Erg_MA0474.1	1.59e-06	-
chr01	197210430	197210452	Sox7_secondary_UP00034_2	3.22e-05	-
chr01	197225792	197225807	Zic3_secondary_UP00006_2	1.74e-05	-
chr01	197250396	197250411	Sox1_DBD_2	1.08e-05	+
chr01	197414701	197414722	ZNF263_MA0528.1	1.12e-06	-
chr01	197818413	197818427	EN1_full_2	3.49e-06	-
chr01	197832223	197832240	FOXG1_DBD_1	1.92e-07	+
chr01	197857473	197857493	RREB1_MA0073.1	1.54e-06	-
chr01	197956904	197956925	ZNF263_MA0528.1	2.11e-05	+
chr01	197979128	197979147	THRB_DBD_2	4.85e-05	-
chr01	197986599	197986616	TEAD3_DBD_1	5.44e-06	-
chr01	197991597	197991611	Mtf1_secondary_UP00097_2	2.08e-06	+
chr01	198010098	198010109	TFAP2C_full_3	4.15e-06	+
chr01	198831754	198831765	SPDEF_DBD_1	7.26e-05	-
chr01	198940053	198940066	FOXJ3_DBD_3	3.41e-05	+
chr01	199071280	199071291	Tcf3_MA0522.1	9.28e-06	+
chr01	199099412	199099425	HSF4_DBD	9.72e-06	-
chr01	199219636	199219653	SOX9_full_4	2.36e-06	-
chr01	199259782	199259797	Pou5f1::Sox2_MA0142.1	9.66e-06	-
chr01	199364631	199364648	ZNF713_full	2.46e-05	-
chr01	199371453	199371468	NFIX_full_1	3.56e-08	-
chr01	199383571	199383591	EOMES_DBD_2	1.49e-05	-
chr01	199395614	199395628	Tcfcp2l1_MA0145.2	5.37e-06	-
chr01	199398089	199398104	LEF1_DBD	1.64e-05	+
chr01	199493696	199493710	SOX10_full_5	5.5e-05	+
chr01	199567001	199567012	USF2_MA0526.1	2.05e-07	+
chr01	199790702	199790716	TCF7L2_MA0523.1	2.98e-06	-
chr01	19980227	19980241	FOXB1_DBD_1	2.55e-05	-
chr01	199808715	199808729	Atf4_DBD	4.6e-05	+
chr01	199847213	199847228	HNF4A_MA0114.2	2.72e-06	+
chr01	199849904	199849921	Dobox4_3956.2_UP00232_1	4.2e-06	+
chr01	199857668	199857685	Gata6_primary_UP00100_1	2.09e-05	-
chr01	199874115	199874126	FOXH1_MA0479.1	5.63e-05	-
chr01	200015195	200015213	Hic1_DBD_1	6.11e-07	+
chr01	200097959	200097971	TGIF2LX_full	1.95e-05	+
chr01	200222989	200223000	ESRRB_DBD	1.12e-05	+
chr01	200225467	200225482	JUND_MA0492.1	1.39e-06	-
chr01	200256742	200256757	Bbx_primary_UP00012_1	3.54e-05	-
chr01	200272502	200272512	SREBF1_MA0595.1	2.13e-05	-
chr01	200302345	200302356	Nkx2-5_MA0503.1	1.62e-06	+
chr01	20053445	20053460	STAT2::STAT1_MA0517.1	6.89e-06	-
chr01	201177805	201177815	KLF5_MA0599.1	4e-06	-
chr01	201191616	201191633	Rfxdc2_secondary_UP00076_2	2.16e-05	+
chr01	201192457	201192468	Foxo1_MA0480.1	1.51e-05	-
chr01	201214878	201214891	TFAP2C_full_2	3.96e-06	+
chr01	201216018	201216035	Tcf3_primary_UP00058_1	5.93e-05	-
chr01	201227029	201227040	EBF1_MA0154.2	2.38e-06	+
chr01	201243665	201243682	Sox11_primary_UP00030_1	3.56e-06	-
chr01	201258063	201258079	Hic1_secondary_UP00035_2	1.33e-07	+
chr01	202225077	202225090	POU3F2_DBD_1	6.39e-07	+
chr01	202291909	202291924	EGR2_MA0472.1	1.75e-05	+
chr01	202310167	202310180	PRDM4_full	3.22e-06	+
chr01	202350221	202350239	Hic1_DBD_1	6.01e-06	+
chr01	202361584	202361595	E2F1_MA0024.2	4.43e-06	+
chr01	202368651	202368666	Stat6_MA0520.1	9.06e-06	+
chr01	202370256	202370272	Sox12_secondary_UP00101_2	4.02e-06	-
chr01	202373449	202373463	POU4F1_DBD	1.78e-05	+
chr01	202382010	202382027	Esrra_DBD_1	3.05e-05	+
chr01	202398965	202398976	RUNX1_MA0002.2	2.77e-05	-
chr01	202406896	202406906	POU6F2_DBD_1	1.35e-06	+
chr01	202437991	202438006	Tcfap2a_primary_UP00005_1	4.64e-06	-
chr01	202460315	202460322	NFATC2_MA0152.1	7.93e-05	-
chr01	202489976	202489990	JUN_MA0489.1	7.39e-07	-
chr01	202536240	202536259	TBX15_DBD_1	1.84e-05	+
chr01	202544583	202544594	BATF::JUN_MA0462.1	3.07e-05	-
chr01	202551255	202551271	Zfp740_primary_UP00022_1	1.7e-05	-
chr01	202559595	202559610	ZSCAN4_full	5.6e-06	-
chr01	202564238	202564254	Hnf4a_secondary_UP00066_2	3.65e-05	-
chr01	203747073	203747088	Spi1_MA0080.3	3.35e-06	+
chr01	204104767	204104783	Eomes_secondary_UP00068_2	5.2e-06	+
chr01	204816597	204816609	TEAD1_MA0090.1	4.21e-06	+
chr01	204911970	204911987	Nkx6-1_2825.1_UP00200_1	9.1e-06	+
chr01	204913323	204913344	ZNF263_MA0528.1	2.16e-05	+
chr01	204943344	204943358	IRF7_DBD_1	1.99e-05	+
chr01	205042949	205042964	TFAP2A_MA0003.2	1.08e-05	+
chr01	205293328	205293339	Gfi1b_MA0483.1	8.46e-06	-
chr01	205738347	205738359	ZNF524_full_1	5.4e-06	-
chr01	205764756	205764774	EWSR1-FLI1_MA0149.1	6.63e-06	-
chr01	205853595	205853605	MNT_DBD	1.23e-06	-
chr01	205888071	205888081	MAX_MA0058.2	1.11e-05	-
chr01	205898068	205898077	Pou2f2_DBD_2	1.79e-05	+
chr01	205904567	205904578	FOXH1_MA0479.1	8.86e-06	-
chr01	206414024	206414036	Tcf7_DBD	4.52e-06	-
chr01	206506177	206506193	HNF4A_DBD_1	8.24e-06	+
chr01	206529269	206529286	TEAD3_DBD_1	3.98e-06	+
chr01	206549105	206549121	Gm397_secondary_UP00042_2	1.33e-05	-
chr01	206614871	206614886	Spi1_MA0080.3	3.99e-06	-
chr01	20667045	20667055	MZF1_5-13_MA0057.1	3.09e-06	+
chr01	206810434	206810446	FOXO1_DBD_3	5.94e-06	+
chr01	206852578	206852590	MAFK_full_1	1.31e-05	+
chr01	20689269	20689283	FOXO3_full_1	5.33e-06	-
chr01	207040012	207040027	NFE2::MAF_MA0501.1	2.49e-08	+
chr01	207079899	207079914	SOX10_full_1	4.84e-05	-
chr01	207200270	207200285	LEF1_DBD	3.24e-06	+
chr01	207351354	207351367	POU2F2_MA0507.1	3.16e-07	-
chr01	207373465	207373478	TFAP2B_DBD_3	1.43e-06	+
chr01	207413147	207413163	ZNF143_DBD	4.22e-05	+
chr01	207458597	207458611	POU2F1_DBD_2	2.69e-07	+
chr01	207467334	207467350	VDR_full	3.56e-06	-
chr01	207479682	207479699	TEAD3_DBD_1	3.14e-06	+
chr01	207514521	207514538	Mafb_DBD_2	4.66e-05	+
chr01	207535421	207535436	Spi1_MA0080.3	7.3e-06	-
chr01	207621278	207621295	Sox17_secondary_UP00014_2	2.32e-05	-
chr01	207694775	207694789	CREB3L1_DBD_4	2.16e-06	+
chr01	207728268	207728285	Pou6f1_3733.1_UP00146_2	4.96e-06	-
chr01	207818314	207818325	NFKB1_MA0105.3	3.71e-06	-
chr01	207975109	207975120	JUND_MA0491.1	2.56e-05	-
chr01	207988423	207988433	Myb_MA0100.2	7.7e-05	-
chr01	208020884	208020895	Gfi1b_MA0483.1	7.58e-05	-
chr01	208138878	208138897	Nr1h3::Rxra_MA0494.1	5.54e-06	+
chr01	208166915	208166929	JUN_MA0489.1	1.21e-05	+
chr01	208174373	208174384	FOSL1_MA0477.1	5.78e-07	+
chr01	208184229	208184240	Erg_MA0474.1	2.52e-05	+
chr01	208233782	208233799	SOX7_full_3	4.55e-05	-
chr01	208238956	208238973	Srf_secondary_UP00077_2	3.3e-05	+
chr01	208242955	208242970	PRDM1_MA0508.1	1.54e-05	+
chr01	208279947	208279959	MEF2D_DBD	6.8e-05	+
chr01	208284925	208284940	Myf6_secondary_UP00036_2	1.99e-05	-
chr01	208608676	208608692	SOX9_full_3	3.8e-06	+
chr01	208654615	208654629	E2F1_DBD_4	3.02e-06	-
chr01	208700261	208700275	Zic1_primary_UP00102_1	1.56e-05	+
chr01	208728723	208728737	GLI2_DBD_1	5.24e-06	+
chr01	208740591	208740606	Spi1_MA0080.3	1.12e-06	+
chr01	208799368	208799380	FOXI1_MA0042.1	2.54e-05	-
chr01	208830104	208830116	TFAP2A_DBD_1	5.44e-06	+
chr01	208830734	208830744	SMAD3_DBD	1.67e-05	-
chr01	208856984	208857000	Pou2f2_3748.1_UP00191_1	5.13e-07	-
chr01	208866796	208866815	CTCF_MA0139.1	9.05e-06	+
chr01	208871894	208871911	TEAD1_full_2	4.13e-05	+
chr01	208944032	208944047	Zic1_secondary_UP00102_2	1.84e-06	-
chr01	208952219	208952236	PAX9_DBD	8.81e-05	+
chr01	208997822	208997834	Ddit3::Cebpa_MA0019.1	8.13e-05	-
chr01	210236639	210236650	STAT3_MA0144.2	8.93e-06	+
chr01	210241687	210241700	POU2F2_MA0507.1	3.13e-05	+
chr01	210260000	210260014	Sox11_secondary_UP00030_2	2.21e-05	+
chr01	210265974	210265987	TFAP2B_DBD_3	4.99e-06	-
chr01	210280542	210280557	NR3C1_MA0113.2	1.34e-05	-
chr01	210297498	210297515	Sox15_primary_UP00075_1	8.47e-08	-
chr01	210330203	210330214	JUNB_MA0490.1	1.68e-07	-
chr01	210343952	210343975	Rfx3_primary_UP00098_1	2.63e-05	-
chr01	210433648	210433665	Sox11_primary_UP00030_1	1.66e-05	-
chr01	210453454	210453471	Sox4_primary_UP00062_1	2.83e-05	-
chr01	210692603	210692622	PAX5_MA0014.2	3.81e-05	-
chr01	210756832	210756842	Hand1::Tcfe2a_MA0092.1	3.15e-06	-
chr01	210784986	210785000	IRF8_full	8.13e-06	+
chr01	210813331	210813341	MYF6_full	2.45e-06	-
chr01	210836082	210836098	RUNX2_DBD_1	9.88e-05	-
chr01	210880366	210880386	RREB1_MA0073.1	4.83e-06	+
chr01	210913996	210914011	Sox15_secondary_UP00075_2	8.9e-06	+
chr01	210976482	210976491	NKX3-1_full	3.59e-05	+
chr01	21098956	21098977	REST_MA0138.2	6.95e-06	+
chr01	211013682	211013695	POU2F2_MA0507.1	5.65e-07	+
chr01	211127839	211127855	Egr1_mouse_DBD_mutant_DBD	7.69e-05	+
chr01	211137008	211137017	THAP1_MA0597.1	2.05e-05	-
chr01	211183479	211183488	Hic1_DBD_2	1.83e-05	+
chr01	211296092	211296109	ESRRA_DBD_5	3.23e-05	-
chr01	211363318	211363334	Foxl1_secondary_UP00061_2	4.24e-07	-
chr01	211367375	211367390	Ets1_MA0098.2	4.41e-06	-
chr01	211472321	211472337	Nkx2-6_3437.1_UP00147_1	3.75e-05	-
chr01	211479614	211479622	FEV_MA0156.1	3.26e-05	+
chr01	211497052	211497067	NFIB_full	4.56e-06	+
chr01	211520370	211520380	TEAD1_full_1	6.37e-05	+
chr01	211593229	211593244	JUND_MA0492.1	2.33e-05	+
chr01	211637031	211637049	EWSR1-FLI1_MA0149.1	1.27e-06	+
chr01	211641674	211641688	TLX1::NFIC_MA0119.1	5.63e-06	+
chr01	211654084	211654098	Zfx_MA0146.2	9.37e-06	+
chr01	211714797	211714812	Pou5f1::Sox2_MA0142.1	2.68e-07	+
chr01	211778122	211778133	RUNX1_MA0002.2	9.56e-06	-
chr01	211918006	211918022	RUNX2_DBD_1	1.47e-05	+
chr01	211922613	211922624	NFE2_DBD	5.05e-06	+
chr01	212244122	212244132	NEUROG2_full	3.97e-05	+
chr01	212250018	212250039	IRF3_full	2.62e-05	+
chr01	212266853	212266870	Sox4_primary_UP00062_1	1.42e-05	+
chr01	212270758	212270775	Pou3f3_3235.2_UP00211_1	7.6e-06	-
chr01	212284041	212284056	Bach1::Mafk_MA0591.1	1.56e-08	-
chr01	212404637	212404652	Nr5a2_MA0505.1	5.47e-05	-
chr01	212661296	212661310	EGR1_MA0162.2	1.07e-05	+
chr01	212662849	212662859	SMAD3_DBD	1.12e-05	+
chr01	212685636	212685651	Sox17_primary_UP00014_1	2.37e-06	-
chr01	212693474	212693489	RUNX2_MA0511.1	6.3e-07	-
chr01	212694055	212694064	NFIX_full_3	6.03e-06	+
chr01	214842683	214842697	Rxra_DBD_1	4.92e-05	+
chr01	214866647	214866668	ZNF263_MA0528.1	1.64e-05	-
chr01	214867247	214867264	Zscan4_primary_UP00026_1	5.03e-06	-
chr01	214970249	214970266	Sox11_primary_UP00030_1	4.53e-06	-
chr01	214989182	214989200	Tp53_DBD_1	2.45e-06	-
chr01	215040822	215040831	Nkx3-2_MA0122.1	4.91e-06	-
chr01	215061486	215061503	RXR::RAR_DR5_MA0159.1	2.76e-05	+
chr01	215067265	215067280	TP53_MA0106.2	7.54e-06	+
chr01	215083186	215083203	Tgif1_2342.2_UP00122_1	5.33e-05	+
chr01	215100562	215100573	TFAP2C_full_3	2.62e-05	-
chr01	215155859	215155874	Bbx_primary_UP00012_1	3.64e-05	+
chr01	215288542	215288550	TEAD3_DBD_2	1.79e-05	+
chr01	215397625	215397640	Tcfap2b_secondary_UP00010_2	2.06e-05	-
chr01	215404653	215404666	SCRT2_DBD	1.82e-05	+
chr01	215405096	215405110	NR2E1_full_2	3.51e-05	+
chr01	215406772	215406789	E2F2_secondary_UP00001_2	8.79e-06	-
chr01	215416505	215416520	NFATC1_full_2	1.1e-06	-
chr01	215461258	215461271	ELF1_MA0473.1	9.01e-06	-
chr01	215508725	215508746	ZNF263_MA0528.1	2.56e-05	-
chr01	215512010	215512025	Sox14_secondary_UP00004_2	3.47e-05	+
chr01	215551041	215551051	MESP1_DBD	5.12e-06	+
chr01	215587023	215587038	Rfx4_primary_UP00056_1	2.09e-05	+
chr01	215600372	215600391	ZNF232_full	5.86e-05	+
chr01	215621422	215621439	ESR1_DBD	2.45e-05	-
chr01	215622294	215622302	TBX1_DBD_3	3.26e-05	-
chr01	215653747	215653764	POU1F1_DBD_1	6.46e-06	+
chr01	215662966	215662977	ETV2_DBD	3.08e-05	+
chr01	215668312	215668321	NFIX_full_3	9.34e-06	-
chr01	215669604	215669616	Tcf7_DBD	3.9e-06	+
chr01	215714064	215714075	Gfi1b_MA0483.1	1.46e-06	+
chr01	215719079	215719096	Tcf7_primary_UP00054_1	7.32e-05	-
chr01	215754709	215754726	Hdx_3845.3_UP00148_1	3.81e-06	-
chr01	215776913	215776929	RUNX3_DBD_1	1.81e-05	-
chr01	215896857	215896868	DUX4_MA0468.1	2.04e-05	+
chr01	215959225	215959235	Sox3_MA0514.1	3.56e-06	+
chr01	215966395	215966409	NFATC1_full_3	1.14e-05	+
chr01	215967321	215967336	RUNX2_MA0511.1	8.5e-08	-
chr01	215977718	215977735	Esrra_DBD_1	2.44e-05	-
chr01	215980644	215980652	CPEB1_full	3.23e-05	-
chr01	215982874	215982889	TP53_MA0106.2	5.95e-06	+
chr01	215983348	215983362	Tcfap2a_secondary_UP00005_2	6.7e-07	+
chr01	215983684	215983695	RUNX1_MA0002.2	4.54e-07	-
chr01	215984121	215984134	ELF1_MA0473.1	1.76e-05	-
chr01	215986099	215986107	FEV_MA0156.1	1.47e-05	+
chr01	215986893	215986903	NFIA_full_2	3.37e-05	+
chr01	216006704	216006715	JUNB_MA0490.1	1.68e-07	-
chr01	216058295	216058311	SOX7_full_1	1.85e-05	-
chr01	216113433	216113444	RUNX1_MA0002.2	7.19e-06	-
chr01	216129710	216129726	Zbtb3_secondary_UP00031_2	9.45e-05	-
chr01	216149571	216149584	JUN_MA0488.1	1.06e-05	-
chr01	216156982	216156993	FOSL2_MA0478.1	2.03e-06	-
chr01	216168458	216168476	Lhx8_DBD_1	9.89e-06	+
chr01	216179296	216179309	SRY_DBD_4	1.4e-05	-
chr01	216211702	216211717	MAFK_MA0496.1	5.84e-05	+
chr01	216343669	216343682	Foxj3_DBD_4	9.8e-05	+
chr01	216353257	216353271	Mtf1_secondary_UP00097_2	1.96e-07	+
chr01	216358572	216358586	JUN_MA0489.1	2.79e-06	-
chr01	217338465	217338477	PKNOX2_DBD	9.29e-06	-
chr01	217514880	217514896	Zbtb3_secondary_UP00031_2	1.37e-05	-
chr01	217555594	217555606	TEAD1_MA0090.1	1.66e-05	+
chr01	217564545	217564558	Foxj3_DBD_4	2.25e-07	-
chr01	217579449	217579462	DUXA_DBD	6.06e-06	-
chr01	217644555	217644566	Gfi1b_MA0483.1	2.77e-05	+
chr01	217659228	217659241	NFKB2_DBD	4.89e-06	+
chr01	217659649	217659664	PRDM1_MA0508.1	2.05e-05	+
chr01	217662651	217662667	Sox12_secondary_UP00101_2	4.29e-05	+
chr01	217678904	217678922	EWSR1-FLI1_MA0149.1	1.56e-05	-
chr01	21769880	21769896	SOX21_DBD_2	2.06e-05	+
chr01	217724921	217724934	JUN_MA0488.1	5.28e-06	+
chr01	217734324	217734345	IRF1_MA0050.2	8.31e-06	+
chr01	217735658	217735678	TP63_MA0525.1	1.27e-06	-
chr01	217738225	217738236	RUNX1_MA0002.2	2.67e-06	-
chr01	217751766	217751782	Foxl1_secondary_UP00061_2	2.05e-06	-
chr01	217807231	217807244	POU3F2_DBD_1	9.63e-06	-
chr01	218844670	218844689	ESRRA_DBD_6	1.17e-05	-
chr01	218854562	218854573	RUNX1_MA0002.2	5.8e-06	-
chr01	218860286	218860300	Spic_DBD	1.24e-05	+
chr01	218954453	218954466	JUN_MA0488.1	2.56e-05	-
chr01	218965423	218965438	JUND_MA0492.1	1.22e-05	+
chr01	219035616	219035625	SOX9_MA0077.1	8.94e-06	+
chr01	219066996	219067013	SOX2_DBD_1	1.39e-05	-
chr01	219140716	219140728	ZBTB7A_DBD	7.38e-05	+
chr01	219163562	219163572	TEAD1_full_1	5.14e-06	+
chr01	219175437	219175451	Mtf1_secondary_UP00097_2	4.05e-05	+
chr01	219194563	219194572	Nr2e1_DBD_1	5.98e-06	+
chr01	219253170	219253180	SREBF2_MA0596.1	3.27e-05	+
chr01	219265745	219265760	NFE2::MAF_MA0501.1	4.26e-05	+
chr01	219274733	219274754	IRF1_MA0050.2	1.79e-06	-
chr01	219302419	219302436	Duxl_1286.2_UP00227_1	1.27e-05	-
chr01	219335026	219335042	Pou2f3_3986.2_UP00179_1	1.31e-06	+
chr01	219355762	219355777	Pou5f1::Sox2_MA0142.1	5.48e-06	-
chr01	219378813	219378822	RUNX2_DBD_3	2.45e-05	-
chr01	219407379	219407390	STAT1_MA0137.3	3.98e-05	+
chr01	219491784	219491798	SPIC_full	1.08e-05	-
chr01	219508744	219508759	PRDM1_MA0508.1	4.57e-06	+
chr01	219654360	219654371	RUNX1_MA0002.2	1.72e-06	+
chr01	219665261	219665272	FOXH1_MA0479.1	1.81e-05	-
chr01	219675917	219675934	Tp53_DBD_2	3.88e-05	-
chr01	219699667	219699675	TEAD3_DBD_2	1.79e-05	+
chr01	219726533	219726547	Tcfap2a_secondary_UP00005_2	1.06e-07	+
chr01	219761163	219761178	Bach1::Mafk_MA0591.1	1.52e-06	-
chr01	219848724	219848741	Sox4_primary_UP00062_1	1.44e-05	+
chr01	219951108	219951119	YY1_full	8.78e-06	+
chr01	219973453	219973466	SMAD2::SMAD3::SMAD4_MA0513.1	1.52e-05	+
chr01	220026099	220026117	EWSR1-FLI1_MA0149.1	6.52e-06	+
chr01	220040732	220040748	Pknox2_3077.2_UP00205_1	5.7e-06	-
chr01	220083939	220083956	ZNF282_DBD	8.98e-06	-
chr01	220132069	220132081	POU3F3_DBD_3	2.37e-05	-
chr01	220133645	220133659	Srf_primary_UP00077_1	6.03e-06	-
chr01	220137703	220137719	Ascl2_secondary_UP00099_2	1.56e-06	+
chr01	220146248	220146267	RORA_DBD_2	3.09e-06	-
chr01	220243968	220243980	FOXO1_DBD_3	3.69e-05	+
chr01	220258850	220258863	Myod1_MA0499.1	6.5e-07	-
chr01	220270711	220270725	MEOX2_DBD_3	2.1e-05	-
chr01	220298752	220298773	IRF1_MA0050.2	4.25e-05	-
chr01	220372916	220372928	Foxd3_MA0041.1	1.06e-05	+
chr01	220603101	220603119	MAFF_MA0495.1	2.08e-06	-
chr01	22100518	22100532	JUN_MA0489.1	1.23e-05	+
chr01	221249055	221249067	JDP2_DBD_2	2.29e-05	+
chr01	22129728	22129736	Mafb_MA0117.1	8.01e-05	-
chr01	221784255	221784272	ZNF282_DBD	1.14e-05	-
chr01	221833627	221833642	NFE2::MAF_MA0501.1	1.09e-05	+
chr01	221834805	221834822	Prrx1_3442.1_UP00266_1	3.17e-06	+
chr01	221852085	221852095	Sox3_MA0514.1	1.11e-05	+
chr01	221891262	221891272	RUNX3_full	1.61e-05	-
chr01	222311405	222311418	POU3F2_DBD_1	3.06e-06	+
chr01	222444208	222444217	Nr2e1_DBD_1	5.98e-06	-
chr01	222591739	222591756	Foxj3_secondary_UP00039_2	2.75e-07	-
chr01	222604918	222604934	RFX3_DBD_1	4.99e-06	+
chr01	222612757	222612769	TEAD1_MA0090.1	1.23e-05	+
chr01	222710935	222710946	Tcf3_MA0522.1	7.4e-06	+
chr01	222921383	222921393	SREBF2_MA0596.1	2.17e-05	-
chr01	223441242	223441251	Pou2f2_DBD_2	2.52e-05	+
chr01	223978876	223978887	BATF::JUN_MA0462.1	2.62e-05	-
chr01	224111923	224111941	IRF2_MA0051.1	2.46e-06	-
chr01	224179670	224179681	FOS_MA0476.1	1.57e-06	-
chr01	224858545	224858560	RFX5_MA0510.1	5.54e-07	+
chr01	23375232	23375248	Nkx2-6_3437.1_UP00147_1	1.23e-05	-
chr01	23501319	23501334	LHX2_DBD_2	6.7e-06	+
chr01	23519471	23519487	Jundm2_secondary_UP00103_2	3.35e-06	-
chr01	24233906	24233921	Tcfap2b_secondary_UP00010_2	1.27e-05	+
chr01	24331725	24331736	JUND_MA0491.1	1.57e-05	-
chr01	24410315	24410331	Plagl1_primary_UP00088_1	2.85e-07	+
chr01	24417481	24417492	USF1_MA0093.2	6.93e-06	+
chr01	25523479	25523494	JUND_MA0492.1	1.29e-05	+
chr01	25668737	25668748	SP1_MA0079.3	1.91e-06	+
chr01	25671106	25671119	TFAP2A_DBD_6	1.16e-07	+
chr01	25696140	25696149	HIC2_DBD	6.51e-05	-
chr01	26106044	26106059	RUNX2_MA0511.1	3.03e-06	+
chr01	27013650	27013662	IRX5_DBD	3.34e-05	+
chr01	27120728	27120747	PAX5_MA0014.2	1.58e-06	+
chr01	27737209	27737224	NFE2::MAF_MA0501.1	5.32e-06	-
chr01	27739286	27739301	TFAP2A_MA0003.2	1.21e-05	+
chr01	27930620	27930634	RXRA_full_2	4e-06	+
chr01	27955891	27955901	Hoxc10_DBD_1	1.51e-05	-
chr01	29587091	29587108	Zfp691_secondary_UP00095_2	3.65e-06	-
chr01	29678612	29678629	POU1F1_DBD_1	1.84e-06	-
chr01	29808294	29808306	NHLH1_MA0048.1	1.9e-05	-
chr01	29823037	29823049	HES7_DBD	3.01e-06	-
chr01	29963969	29963984	NFE2::MAF_MA0501.1	5.02e-05	-
chr01	29965899	29965910	STAT3_MA0144.2	1.41e-05	-
chr01	30095986	30096002	Vdr_DBD	4.67e-05	+
chr01	30234556	30234573	ZNF713_full	1e-05	+
chr01	30241156	30241171	TFAP2A_MA0003.2	2.84e-06	-
chr01	30484887	30484904	Smad3_primary_UP00000_1	5.69e-06	-
chr01	30546388	30546404	Jundm2_secondary_UP00103_2	3.32e-07	-
chr01	30756961	30756972	FOSL1_MA0477.1	5.78e-07	+
chr01	30775043	30775060	Mafb_primary_UP00045_1	1.37e-05	-
chr01	30999448	30999465	Smad3_primary_UP00000_1	2.55e-06	-
chr01	31562887	31562899	TEAD1_MA0090.1	4.06e-05	+
chr01	31868544	31868559	Nfe2l2_MA0150.2	3.67e-06	+
chr01	31877371	31877381	RORA_1_MA0071.1	3.32e-06	+
chr01	31910970	31910987	Esrra_DBD_1	2.78e-05	-
chr01	31924990	31924998	Sox2_MA0143.3	5.04e-05	+
chr01	31933048	31933059	FOXH1_MA0479.1	5.54e-05	+
chr01	31933416	31933431	MEF2C_MA0497.1	1.45e-05	-
chr01	31944484	31944494	SMAD3_DBD	2.09e-05	+
chr01	32049638	32049659	ZNF263_MA0528.1	3.96e-08	+
chr01	32138297	32138308	FOXH1_MA0479.1	1.24e-05	-
chr01	32158775	32158791	Hbp1_primary_UP00055_1	7.12e-07	+
chr01	32160524	32160539	RUNX2_MA0511.1	2e-05	-
chr01	32202565	32202579	TLX1::NFIC_MA0119.1	2.42e-05	-
chr01	32304028	32304039	STAT3_MA0144.2	3.9e-05	-
chr01	32312528	32312539	FOXH1_MA0479.1	2.45e-05	-
chr01	32352220	32352234	SOX10_full_5	2.98e-05	+
chr01	32352909	32352920	NFE2_DBD	4.99e-07	-
chr01	32389034	32389050	Sox12_secondary_UP00101_2	4.08e-06	-
chr01	33901643	33901656	TFAP2A_DBD_3	2.15e-06	-
chr01	33978195	33978207	TEAD1_MA0090.1	6.06e-06	+
chr01	34182521	34182531	TEAD4_DBD	1.25e-05	+
chr01	34277375	34277392	RARA_full_3	6.41e-05	+
chr01	34376172	34376183	Tcf3_MA0522.1	1.03e-06	-
chr01	34376797	34376811	PLAG1_MA0163.1	4.06e-05	+
chr01	34434387	34434402	Ets1_MA0098.2	1.22e-06	-
chr01	34539784	34539800	SOX9_full_2	2.33e-06	+
chr01	34557805	34557816	Myog_MA0500.1	4.12e-06	+
chr01	34744540	34744560	znf143_MA0088.1	1.9e-05	+
chr01	34873391	34873406	SOX15_full_1	9.43e-06	-
chr01	35105148	35105164	Pou4f3_2791.1_UP00118_1	8.12e-07	-
chr01	35257750	35257765	Sox5_secondary_UP00091_2	1.36e-05	+
chr01	363890	363909	PAX5_MA0014.2	5.84e-07	+
chr01	36472738	36472759	IRF1_MA0050.2	2.52e-06	+
chr01	36851328	36851343	PRDM1_full	1.69e-05	+
chr01	36907717	36907732	PPARG::RXRA_MA0065.2	9.92e-06	-
chr01	37796370	37796386	TBX21_DBD_1	3.37e-07	+
chr01	38133890	38133900	TEAD1_full_1	6.79e-06	+
chr01	38157353	38157369	Sox30_primary_UP00023_1	8.26e-06	+
chr01	38169085	38169096	Tcf3_MA0522.1	3.51e-06	-
chr01	38181992	38182005	ELF1_MA0473.1	1.19e-05	+
chr01	38192657	38192664	JUN::FOS_MA0099.2	6.51e-05	+
chr01	38257534	38257549	E2F3_MA0469.1	2.9e-06	+
chr01	38317698	38317717	RFX2_MA0600.1	1.06e-05	-
chr01	38345598	38345611	POU2F2_MA0507.1	1.58e-05	-
chr01	38394586	38394601	MEF2C_MA0497.1	6.62e-05	-
chr01	38412776	38412793	AR_full	6.94e-05	+
chr01	38439177	38439192	SOX2_DBD_2	1.37e-06	+
chr01	38565814	38565830	Zscan4_secondary_UP00026_2	2.28e-06	-
chr01	39092373	39092389	SOX21_DBD_2	4.75e-07	+
chr01	39230845	39230858	POU2F2_MA0507.1	6.89e-07	-
chr01	39315557	39315572	Cutl1_3494.2_UP00219_2	2.94e-05	-
chr01	39406801	39406815	TCF7L2_MA0523.1	6.18e-06	-
chr01	39451551	39451571	THRB_DBD_3	1.81e-07	-
chr01	39739246	39739263	Sox17_secondary_UP00014_2	1.76e-05	-
chr01	40031535	40031544	JDP2_full_1	3.42e-05	+
chr01	40168410	40168422	GRHL1_full	4.09e-05	-
chr01	40178929	40178959	Pax4_MA0068.1	1.21e-05	+
chr01	40179583	40179598	TFAP2C_MA0524.1	3.64e-05	-
chr01	40212554	40212568	Rxra_DBD_1	3.92e-05	-
chr01	40264868	40264883	RFX5_MA0510.1	8.68e-06	-
chr01	40487695	40487710	RFX5_MA0510.1	6.47e-07	+
chr01	40507706	40507718	Meis3_DBD_2	1.7e-05	-
chr01	40568427	40568441	RORA_2_MA0072.1	5.82e-06	-
chr01	41249351	41249368	Gata6_primary_UP00100_1	3.77e-06	+
chr01	41256862	41256873	FOS_MA0476.1	2.62e-06	+
chr01	41313060	41313073	POU3F3_DBD_1	1.58e-05	-
chr01	41329795	41329809	Irf3_primary_UP00086_1	1.76e-05	-
chr01	41387008	41387024	SOX8_DBD_1	1.51e-05	-
chr01	41504881	41504891	TFAP4_DBD	2.21e-06	+
chr01	41794755	41794771	Jundm2_secondary_UP00103_2	1.53e-07	-
chr01	41991518	41991530	Tcfap2a_DBD_1	1.01e-05	+
chr01	42076368	42076381	TFAP2C_full_2	1.51e-06	+
chr01	42090001	42090017	SOX9_full_3	1.37e-05	+
chr01	42180929	42180941	TFAP2C_full_1	4.73e-06	+
chr01	42738316	42738328	TFAP2B_DBD_1	1.89e-07	-
chr01	42952816	42952831	RUNX2_MA0511.1	3.55e-06	-
chr01	43008539	43008549	Hand1::Tcfe2a_MA0092.1	4.96e-06	-
chr01	43102709	43102725	Hic1_primary_UP00035_1	1.41e-05	-
chr01	44145389	44145406	Mafb_DBD_2	2.5e-05	-
chr01	44834032	44834043	SP1_DBD	8.97e-06	-
chr01	45205500	45205515	Tcfap2e_primary_UP00028_1	1.76e-07	+
chr01	45247609	45247620	KLF16_DBD	1.61e-05	+
chr01	45286897	45286912	NFE2::MAF_MA0501.1	1.27e-05	-
chr01	45293541	45293552	BATF::JUN_MA0462.1	6.08e-07	-
chr01	45301467	45301482	HSF1_MA0486.1	2.07e-06	+
chr01	45348044	45348061	Smad3_primary_UP00000_1	9.77e-06	-
chr01	45465400	45465411	Gfi1b_MA0483.1	1.97e-05	+
chr01	45550620	45550634	EBF1_full	2.28e-07	+
chr01	45630763	45630780	Hdx_3845.3_UP00148_1	9.29e-06	-
chr01	45705405	45705422	Foxj3_secondary_UP00039_2	6.18e-05	-
chr01	45900894	45900913	RORA_DBD_2	1.19e-05	-
chr01	45917743	45917764	IRF1_MA0050.2	2.45e-05	+
chr01	46007051	46007069	RARA_DBD_2	1.41e-05	+
chr01	46016713	46016723	Sox3_MA0514.1	1.91e-05	+
chr01	46537180	46537191	TFAP2B_DBD_2	1.68e-07	+
chr01	47494311	47494327	Zfp187_secondary_UP00082_2	3.26e-05	-
chr01	47494582	47494598	Osr2_secondary_UP00052_2	2.98e-07	+
chr01	47494972	47494987	MEF2A_MA0052.2	1.24e-06	-
chr01	47529434	47529449	PRDM1_MA0508.1	2.42e-05	+
chr01	47535923	47535940	Tcfe2a_secondary_UP00046_2	4.07e-06	-
chr01	47547697	47547709	TCF7L1_full	1.52e-05	+
chr01	47559252	47559268	Nkx2-4_3074.1_UP00107_1	2.06e-05	-
chr01	47582248	47582264	Zscan4_secondary_UP00026_2	6.95e-05	-
chr01	47618456	47618468	Ddit3::Cebpa_MA0019.1	1.04e-06	-
chr01	47626263	47626278	RFX3_DBD_2	1.81e-05	-
chr01	47649790	47649806	Hoxc13_3127.1_UP00173_1	5.33e-06	+
chr01	47691927	47691944	ZNF713_full	1.96e-05	-
chr01	47693820	47693838	IRF2_MA0051.1	1e-06	+
chr01	47755048	47755059	Myog_MA0500.1	5.19e-06	-
chr01	47778241	47778257	Bcl6b_primary_UP00043_1	7.55e-06	+
chr01	47799015	47799032	Sox11_primary_UP00030_1	3.07e-06	-
chr01	47800247	47800262	Foxj1_secondary_UP00041_2	9.07e-06	+
chr01	48013460	48013472	FOXG1_DBD_2	1.27e-05	+
chr01	48038504	48038519	Zic3_secondary_UP00006_2	1.78e-06	-
chr01	48045005	48045022	BCL6B_DBD	7.43e-06	+
chr01	49814132	49814150	EWSR1-FLI1_MA0149.1	4.21e-06	-
chr01	49814521	49814537	SOX10_full_2	2.77e-06	-
chr01	49934345	49934356	CEBPA_MA0102.3	1.29e-05	-
chr01	49950295	49950308	POU3F3_DBD_1	4.28e-06	-
chr01	49972933	49972942	SRY_MA0084.1	1.92e-05	-
chr01	49973301	49973313	TAL1::TCF3_MA0091.1	3.35e-06	+
chr01	49983955	49983970	Tcf3_secondary_UP00058_2	4.92e-06	-
chr01	50259498	50259513	Tcfap2b_secondary_UP00010_2	8.18e-08	-
chr01	50369356	50369371	Zic3_DBD	4.27e-07	+
chr01	50468293	50468303	ELK1_MA0028.1	3.72e-06	+
chr01	50500664	50500679	Bach1::Mafk_MA0591.1	3.97e-08	-
chr01	50539879	50539889	RUNX3_full	2.45e-06	-
chr01	50543472	50543484	Tcf7_DBD	5.73e-05	-
chr01	50547607	50547624	Foxj3_secondary_UP00039_2	8.24e-06	-
chr01	50588251	50588266	Tcfap2e_primary_UP00028_1	3.2e-06	-
chr01	50771774	50771789	PRDM1_full	2.51e-05	+
chr01	50926011	50926028	Elf3_secondary_UP00090_2	1.43e-05	+
chr01	50944135	50944152	SP4_full	3.6e-05	+
chr01	50956526	50956537	RUNX1_MA0002.2	4.11e-05	+
chr01	50970351	50970366	Mafk_primary_UP00044_1	1.33e-05	-
chr01	50973751	50973766	Mafk_secondary_UP00044_2	5.05e-06	-
chr01	51133191	51133208	Sox11_primary_UP00030_1	1.1e-06	+
chr01	51435132	51435142	Ascl2_DBD	1.36e-06	+
chr01	51450537	51450553	SOX9_full_2	1.36e-05	-
chr01	51522809	51522824	IRF9_full	2.63e-05	-
chr01	51644614	51644627	SOX8_full_2	2.78e-05	-
chr01	52014754	52014771	SOX2_full_1	5.41e-06	-
chr01	52373891	52373906	JUND_MA0492.1	5.56e-05	-
chr01	52407451	52407466	RUNX2_MA0511.1	1.57e-06	+
chr01	52407759	52407773	HNF4A_full_2	3.97e-05	-
chr01	5241922	5241932	Sox3_MA0514.1	1.91e-05	+
chr01	52533610	52533626	Hbp1_primary_UP00055_1	4.72e-06	+
chr01	52605030	52605041	NFE2_DBD	8.03e-07	+
chr01	53109760	53109768	Sox2_MA0143.3	1.79e-05	-
chr01	53126944	53126962	E2F3_DBD_3	1.71e-05	-
chr01	53178554	53178569	SOX15_full_3	2.84e-05	+
chr01	53238701	53238717	Gmeb1_secondary_UP00084_2	2.57e-05	+
chr01	53274807	53274816	NFIX_full_3	9.34e-06	-
chr01	53383178	53383195	Pou6f1_3733.1_UP00146_2	5.33e-05	-
chr01	53470220	53470238	Tp53_DBD_1	4.65e-05	+
chr01	53484292	53484307	TFAP2C_MA0524.1	2.36e-06	-
chr01	53501622	53501638	GCM1_full_1	1.85e-05	-
chr01	53614941	53614958	Zfp410_secondary_UP00033_2	2.91e-06	+
chr01	53683007	53683022	ESR2_MA0258.2	1.63e-05	+
chr01	53737919	53737929	Hand1::Tcfe2a_MA0092.1	9.34e-06	+
chr01	53781303	53781320	Zbtb3_primary_UP00031_1	3.64e-06	+
chr01	54028465	54028478	TFAP2A_DBD_3	4.83e-07	+
chr01	54238260	54238275	EGR2_MA0472.1	6.46e-07	-
chr01	54410389	54410406	Sox21_secondary_UP00071_2	5.94e-05	+
chr01	54520606	54520615	ELF5_MA0136.1	1.09e-05	-
chr01	54521334	54521348	Tcfap2c_secondary_UP00087_2	1.02e-05	+
chr01	54534412	54534422	EN2_full	2.93e-05	-
chr01	54624122	54624136	Zfx_MA0146.2	2.37e-05	-
chr01	5523555	5523567	Foxd3_MA0041.1	2.49e-06	+
chr01	55556776	55556787	HOXA13_full_2	8.08e-05	+
chr01	55583825	55583842	Ascl2_primary_UP00099_1	1.85e-07	-
chr01	55588454	55588471	Sox15_primary_UP00075_1	1.97e-05	-
[truncated: 11,651 more rows]

## Sheet: WT Day 3_motifs
Chr	Start	End	Motif	p-value	Strand
[truncated: 7,372 more rows]

[truncated: 2 more sheets: HD Astroycte_motifs, WT Astrocyte_motifs]
