# Supplementary material for: Chromatin accessibility and transcription dynamics during in vitro astrocyte differentiation of Huntington’s Disease Monkey pluripotent stem cells
Source: Epigenetics Chromatin. 2019 Nov 13;12:67. doi: 10.1186/s13072-019-0313-6 (PMC6852955; doi:10.1186/s13072-019-0313-6)
Supplement: Supplementary file 7 — Additional file 7: Table S7. Motifs enriched in nearest differential peaks associated with E2F target genes. [file 13072_2019_313_MOESM7_ESM.xlsx]

## Sheet: legend
Chromatin accessibility and transcription dynamics during in vitro differentiation of Huntington's disease monkey pluripotent stem cells
Supplementary Table 7: Motifs enriched in nearest differential peaks associated with E2F target genes
Motif scanning of nearest differential peaks associated with E2F target genes in NPCs and astrocytes revealed no specific motif enrichment in these peaks

## Sheet: Motif Counts
Motif	NPC	Astrocytes
SOX17	4	1
ZFX	4
FOSL2	3
TCF3	3
ZIC3	3	1
ALX1	2
CTCF	2
E2F8	2
FOSL1	2	1
KLF1	2
MSC	2
NR2F2	2
PAX2	2
RARG	2
RFX4	2
SP1	2
TFAP2C	2	1
ZSCAN4	2
ARID3A	1
ASCL2	1
E2F3	1
E2F4	1
E2F6	1	1
EGR1	1
ELK1	1
ETV4	1
ETV6	1
EWSR1-FLT1	1
FOS	1	2
FOXA2	1
FOXC1	1
FOXI1	1	1
FOXP1	1
GATA3	1
HAND1::TCFE2A	1	1
HIC1	1
HMX1	1
JUNDM2	1	1
KLF12	1
KLF4	1
MAX	1
MYBL2	1
NFATC1	1
NFYA	1
NHLH1	1
NKX3-2	1
POU2F1	1
PPARG::RXRA	1
RUNX1	1	1
SMAD3	1
SOX10	1
SOX2	1
SP2	1
SP4	1
TCFAP2A	1	2
TFAP4	1
TLX1::NFIC	1	1
ZFP281	1
ZFP423	1
ZIC1	1
ZNF263	1
ZNF713	1
BHLHE40	1	2
CEBPA		1
DLX1		1
ETS1		1
FOXK1		1
GCM1		1
GLIS1		1
GM397		1
HBP1		1
HNF4A		1
HOXC12		1
IRF5		1
MEF2C		1
MEIS1		1
MESP1		1
NEUROD2		1
NFE2		1
NKX2-4		1
NR2E1		1
PKNOX2		1
PLAG1		1
POU3F3		1
RREB1		1
RUNX2		1
RXRA		1
SOX3		1
SOX9		1
SPIC		1
TEAD3		1
YY2		1
ZBTB49		1
ZNF232		1
ANF75A		1
